# Supplementary material for: Wildlife management and conservation in South Africa: informing legislative reform through expert consultation using the Policy Delphi methodology
Source: Front Vet Sci. 2025 Jun 30;12:1549222. doi: 10.3389/fvets.2025.1549222 (PMC12258392; doi:10.3389/fvets.2025.1549222)
Supplement: Supplementary file 6 [file Data_Sheet_1.xlsx]

## Sheet: Legend
Code	Description
EM	Elephant Management
EH	Elephant Hunting
ET	Elephant Translocation
ER	Elephant Research
EW	Elephant Welfare

## Sheet: EM - Amend
Issues to be amended proposed in R1 - MANAGEMENT
Answer ID	ANSWER	SPECIFIC PROVISION
1	Collared elephant with no recent forthcoming (presented to management authority) must have collars removed at soonest possible occasion and should be open to hunting.	Hunting of Elephant 20, 2(b) and Research
3	Remove "within the ecosystem in which they occur or may occur in future" or remove reference to captive elephants	Elephant N&S - Purpose and application 2. (2) a (i)
3	Remove - "elephants are intelligent, have strong family bonds and operate within highly socialised groups and unnecessary disruption of these groups by human intervention should be minimised" - this is not a principle but a statement of perception with some supporting science	Elephant N&S - Guiding principles. 3 (a)
3	"careful conservation management has ..." - remove the word careful it is confusing and likely incorrect	Elephant N&S - Guiding principles. 3 (e)
3	"be based on measures to avoid stress and disturbance to elephants" - remove as the notion is unfounded in ecology where elephants are regularly stressed - in fact stress is key to their natural regulation	Elephant N&S - Guiding principles. 3 (h) (ii)
3	Remove ability to keep elephants on property less than some scientifically established value (use a BMP to argue this case)	See issue 1 below - the N& S are not adequate to guide elephant management nationally a BMP is needed
8	Methods to manage spatial use of elephants	NA
17	Must consider welfare aspects of interventions	N&S - Guiding Principles (h) & (l)
17	Including an elephant welfare expert	N&S - Chapt 2 - 6 - (a) (i)
17	Consult with an elephant welfare expert	N&S - Chapt 2 - 8(1)
17	Consult with an elephant welfare expert	N&S - Chapt 2 - 8(2)
18	The present rules and regulations are not pragmatic - for instance, chasing an elephant from one place to another is a translocation. Translocations cannot be more than once of the same elephant - no-compliance results chasing a damage causing elephant more than once.	Elephant Management Norms and Standards
23	With regards the translocation of elephant , an additional clause/s need/s to added requiring expert input . Too many elephant are being relocated without due consideration for impact on existing population and without the necessary introduction processes	National N&S Elephant 2023 Translocation, import and export of elephants
1	Contraception can no longer be preferable to contraception. The latter has a worse effect on social and mental health of population	Elephant Norms and standards, Guiding principles and Contraception of wild elephant. Management plan 6, point 7
1	Rehabilitation of orphaned calves, be stopped. It is not fully aligned with Guiding Principle (a)	Introduction or keeping of elephants 5 (d) and (e)
1	At this time science is biased and does not reflect reality in elephant ranges. Scientists are biased, producing inaccurate data and curtailing good management practice. Adaptive management should carry as much weight, even more, than science.	Guiding principles elephant Norms and Standards, TOPS, Chapter 7, CITES Regulation.4 Scientific Authority
2	NEMBA has been amended - S1 and S2. The current legislation - including N&S, Elephant Management Plans etc. to take cognisance of elephant sentience, wellbeing, welfare and protection at a species and individual level.	NA
3	Definition of adaptive management; it does not include management action (and thus is weak)	Elephant N&S - Definitions
3	Poor language - replace "this Act" with "the Act"	Elephant N&S - Purpose and application 2. (1) a
3	"ensures the sustainable use of hair, skin, meat and ivory products; and" should include "live elephants"	Elephant N&S - Purpose and application 2. (2) a (v)
3	Define terms "ethical and humane" as there is limited agreement on what these mean	Elephant N&S - Purpose and application 2. (2) a (vi)
3	"while efforts should be made to ensure that elephants continue to play an important role in an already well established nature-based tourism sector this should not occur in an inappropriate, inhumane or unethical form or manner;" - remove and replace with ecological principle of natural regulation	Elephant N&S - Guiding principles. 3 (j)
4	Veterinarian expertise dealing with elephants in 6a 1 (ii) - the veterinarian must have experience working with elephants and not jus any veterinarian to be asked. And minimal of certain years of experience working with wildlife might not be a bad idee also.	Elephant norms and standards Gazetted February 2023 - 6a 1 (ii)
4	6a 3 a - the 60 days time frame might not always be to the best interest of the animals - a shorter time limit for extreme situations must be considered and a special situations must be considered.	Elephant norms and standards Gazetted February 2023 - 6a 3 a
4	The size of the property and situation must be taken into consideration as and animal darted for management might get lost darting from a motorised vehicle and a helicopter as minimum requirement must be on stand by at the very least or a spotter aeroplane.	Elephant norms and standards Gazetted February 2023 10 (2)
4	Time frame for keeping animal must be accompanied by a reason for why kept for set amount of time rather than giving just a limit of 6 months. if kept longer than 3 months a valid reason must be supplied why animal is being kept for extended period of time in release Bhoma.	Elephant norms and standards Gazetted February 2023 - 13 (3)
4	Vaccinations can also be done by an expert who has been working with specific populations for extended period of time will decrease identification time of animals and reduce stress on animals in this regards. Not all vets know how to sex and age elephants out if the helicopter. Vet just present	Elephant norms and standards Gazetted February 2023 - 17 (2) b
4	Veterinarian with experience	Elephant norms and standards Gazetted February 2023 - 17 (8) c
5	Legislation in general should make elephant management easier for managers/owners of elephant	Generally, applies to the N&S of 2008
5	For smaller fenced areas the N&S should allow for the introduction of elephant as well as for the removal of elephant after a certain period of time to simulate scenarios where elephants occur in an area with periods where there are no elephants in an area. Ecological periods of rest.	Generally, applies to the N&S of 2008, specific to more than one section
5	Restricted activities should include driving elephants for instance with a helicopter. This needs better regulation.	section 4&10 of N&S
5	Release camps. Situations where this is not required should be addressed in N&S	N&S section 13
5	Impractical to include a culling plan with the initial EMP. Culling often only takes place years after the EMP is prepared. Should be able to submit culling plan later than EMP.	Section 6, 2(h) of N&S
5	Contingency Plan as described it can work for captive elephant but not wild populations.	Section 6, 2(d) N&S
7	Legislation needs to be changed so that it is economically viable to own elephant in wildlife areas. Hense the range of elephant ins SA will increase.	At present the theme of legislation is such that elephant are not desirable to own. Elephant where they occur in South Africa are not endangered, yet if you look at where they occur to where other species occur it is abundantly clear that the very few landowners are prepared to risk owning elephant
7	The only predator of an adult elephant is man. Man, not fulfilling his role as predator is extremely unnatural and is resulting in unsustainable environmental degradation where elephant occur to the detriment of other biodiversity	Legislation wrt to management ie. culling and hunting of elephant need to become less restrictive
8	Ownership of elephants, taking into account res nulius elephant	NA
8	Translocation restrictions currently in Elephant Norms and Standards	NA
11	Elephants in captivity should be phased out, no further permits should be given	N &S 2023 Part 1, Introduction or keeping of elephants 5, 2 (c)
11	The panel of specialists should include an elephant welfare, or social behaviour specialist	N&S 2023 PArt 1 Management Plans 6, 4
11	Very important that premonitoring define exactly which elephant unit to be moved, in order to limit impact on remaining population	N&S 2023 Part 1 Initial assessment 7 (b) (v)
11	Circus elephants must be phased out and not permitted	N&S 2023 Part 1 translocation, import and export of elephants 12 (6)
11	An elephant may not be kept in a release camp for a perion exceeding 1 month. Longer creates a huge welfare porblem and is totally unnecessary	N&S 2023 Part 1 Release camps 13 (3)
11	Circus elephants must not be allowed into SA, and exisiting ones phased out	N&S 2023 Part 1 Translocation, import and export of elephants 12 (6)
11	Immunocontraception vaccines can be admisitered by any experienced person, not necessarily a vet	N& S 2023 Part 2 Contraception of wild elephants 17 (2) (b)
11	GnRH vaccines should not be allowed in any elephant, wild or captive, only under specific circulstances and with permits	N& S 2023 Part 2 Contraception of wild elephants 17 (4)
12	Carrying capacity and its different forms are not defined	The National Norms and Standards for the Management of Elephant in South Africa, Chapter 1, 1. Definitions
12	In the statements on the 'Purpose and application' critical meanings of terms such as 'sustainable', 'ecological integrity', 'sustainable consumptive and non-consumptive use', 'well being', 'biologically healthy population'-for the achievement of the purpose of the N&S to be measured need defining	The National Norms and Standards for the Management of Elephant in South Africa, Chapter 1, 1. Definitions and 2 (1)
12	The most important 'Guiding Principle' in the management of a recovering mammal population, that of exponential growth and carrying capacity overshoot is not articulated. The recognition of this principle is fundamental to the management of elephant populations in particular.	The National Norms and Standards for the Management of Elephant in South Africa, Chapter 1, 3 Guiding Principles
12	The 'Guiding Principle' that pre-emptive management measures which dampen the exponential phase of population recovery is not articulated, and ignores the importance of this in a species that is long lived, and thus has long delays in density dependent regulation taking effect.	The National Norms and Standards for the Management of Elephant in South Africa, Chapter 1, 3 Guiding Principles
12	The principle that any management action causes stress to a population of elephant and that the choice of management actions should proceed from the least stressful upwards is not articulated well or at all	The National Norms and Standards for the Management of Elephant in South Africa, Chapter 1, 3 (h) (i) Guiding Principles
12	No principle around what constitutes 'biodiversity loss' e.g. spatial, structural, temporal, functional, species and its certainty is articulated.	The National Norms and Standards for the Management of Elephant in South Africa, Chapter 1, 3 (e) Guiding Principles
12	A guiding principle that management should first attempt to emulate natural processes where possible should be included.	The National Norms and Standards for the Management of Elephant in South Africa, Chapter 1, 3 Guiding Principles
12	The current definition of 'sustainable use' in TOPS is not explicit enough for it to be useful for management purposes.	South African Threatened or Protected Species (TOPS) Regulations, “sustainable use”
12	The 'management option' flow diagram is garbled but also has no underlying principles which it is adhering to and lacks scientific rigor.	Annexure VI Flow diagram relating to management options
15	Management according to a maximum elephants determined for a specific property	Norms and Standards of elephant 2(a)ii promotes broader biodiversity and socio-economic goals
15	National Department does not comply with Biodiversity according to Norms and Standards on properties such as the Kruger National Park	Norms and Standards of elephant 2(a)iii does not interrupt ecological integrity
15	National assets such as meat of surplus animals does not reach poor people. In contrast with regulations	Norms and Standards of elephant 2(a)v ensures their sustainable consumptive and non-consumptive use
15	National Department Environmental Affairs in conflict with this regulation	Management Plan 6.4 Panel of experts must have at least one scientific expert.
15	The advisory committee must have a majority of scientists. Minister appoint bunny huggers with no clue of sustainable utilization	NA
16	Adequate enclosure should be objective or outcome based rather than specification based - terrain and context make fence specification variables	Elephant N&S - Ch 2 section 9 and Annexure V
16	The evaluation method to establish the necessity of culling requires ammendment	Elephant N&S - Ch 2 section 19
16	Method/s of culling requires ammenment in terms of updated research	Elephant N&S - Ch 2 section 19
17	Consider surrounding community and possible threats	N&S - Chapt 2 - 7
17	Include demographics of elephant population	N&S - Chapt 2 - 8(3) - (b) (ii)
17	Standard height 2.2 metres	N&S - Chapt 2 - 9(4) - (a)
17	Must make provision for extenuating circumstances	N&S - Chapt 2 - 12(1)
17	Rehabilitation of captive elephants should be termed rewilding.	N&S - Chapt 2 - 16(b)
17	Administered to females 10yrs and older	N&S - Chapt 2 - 17(3)(b)
18	Rules and regulations do not align with elephant biology - elephant population control is through mortalities of weaned calves, yet contraception focuses on controlling breeding, the evolutionary reason why a cow exists.	Elephant Norms and Standards
18	Culling elephants in groups also does not align with natural processes - elephants don't die in groups and have evolved coping strategies to deal with stresses such as a family member.	Elephant Norms and Standards
18	Primary influencers dictating elephant policies are primarily stakeholders with no accountability, don't experience impacts of elephants, or have no management mandate. for r	Elephant Norms and Standards, White Paper on Sustainable Use, CITES resolutions and Decisions
18	The definition of well-being hinges on companion or domesticated animal criteria. Five domains in the South African legislation. This has no applicability to wild conditions.	Aimal Protection Act I think
18	Processes linked to different contrasting laws, and provincial concurrent competency introduce excessive bureaucracy that prevent efficiency, a key governance criterium.	NEMPA, NEMBA
21	Period of review of an EMP. Review process should be every 5 yrs. 10 yr review will incl up and coming breeding cohorts and maturing bulls; could change population mngmt interventions/strategies & on-going 5 yr assessments Consistent with Duty of Care	N&S - 6 Management Plans (8) about 10 yr period review; 8 Duty of Care (3) (a) where management authority must be informed of ongoing assessment every 5 years
21	No specific requirement for responsible persons to sign acknowledgement of EMP content understanding/undertaking. Only ref is during change of ownership. Should be explicit requirement.	N&S 8 Duty of Care (1 – 3) referencing responsibilities of owners
21	Incorrect reference to "rehabilitation". “Rehabilitation” must be changed to “rewilding” of elephants. Rewilding refers to the process of habituating domesticated/tame/previously captive animals back to extensive wildlife systems without the need/limited need for human intervention.	16 (1) (b) Establishment of new populations of wild elephants
21	PZP immunocontraception should not only be administered by vet. The PZP vaccine isn't scheduled and doesn't require immobilisation for administration. Not a restricted activity in terms of TOPS. Specific experience needed to sex and age animals, under off-site vet supervision.	Paragraph 17 (2) (b) PZP Immunocontraceptive vaccines.
21	GnRH Immunocontraceptive vaccines should be administered by vet. GnRH vaccine is a scheduled domestic pig drug for off-license use in elephants. As such, a subparagraph should be added that GnRh vaccines must be administered by a veterinarian.	Paragraph 17 (4) GnRh vaccines
21	GnRH Immunocontraceptive vaccines should not be used as fertility control measures in wild female elephants until more scientific information becomes available. There is not enough peer-reviewed science on the methodology in females. Long-term use in males has serious effects and shouldn't be used.	Contraception of Wild Elephants 17 (4) GnRh in wild elephants
21	Vasectomies should be performed by specially trained vets. Elephant testes are located intra-abdominally and the laparoscopic surgery is highly technical and specialised.	Contraception of elephants Paragraph 17 (8)(c)
21	Measures regarding "damage-causing animals". TOPS definition needs refining to reflect interaction with human activities and exhaustion of all non-lethal methods as per Annex VI (flow diagram) and is imminent threat to human life.	Paragraph 20 (1)(b)(i) about TOPS pertaining damage-causing animals
21	Not enough time for action for escaped roaming elephants and is inconsistent with owner of elephant and owner of property to where elephant roams.	Escaped Roaming elephants Clause 26 (4)
23	add " where lethal measures are necessary, killing and management thereof, must be avoid unnecessary suffering and be as human as possible..........	National N&S Elephant 2023 3.Guiding Principles (i)
23	The definition of sanctuary needs to be expanded in ToPS to include no breeding , interaction other than for veterinary or management purposes	National N&S Elephant 2023 Introduction or keeping of elephants 5 (e) and TOPS definitions
23	The responsible person must sign off on the Management Plan stating that they understand and accept the contents thereof	National N&S Elephant 2023 Management Plans 6 (1)
23	The management plan should be reviewed at least 10 years, or sooner if circumstances on the property \ population considered in the Management Plan change	National N&S Elephant 2023 Management Plans 6 (8)
23	Replace this clause - With elephant may not be kept, trained, exhibited or transported by circuses. Reason > The use of elephant in circuses should be prohibited based on research that indicate high levels of cruelty, stereotypic behaviours .	National N&S Elephant 2023 Translocation, import and export of elephants (6)
23	The administration of immune-contraceptive vaccines must be administered by a veterinarian and / suitably experienced person >. The reason for this is the scheduling of PZP	National N&S Elephant 2023 Contraception of wild elephant 17 (2) (b)
23	Change this clause to" GnRH immuno contraceptive vaccines should not be used in wild elephant ; and must be administered by a veterinarian	National N&S Elephant 2023 Contraception of wild elephant 17 (4)
23	add the placement of the shot should ensure immediate death, brain or heart shot	National N&S Elephant 2023 Hunting methods (d)
23	The draft N&S for the management of elephants in captivity should be reviewed and reinstated (23) would require an additional point referring to Keeping of elephants in captivity must be in accordance with the N&S for the care and management of elephants in captivity	National N&S Elephant 2023 23 Keeping elephants in captivity

## Sheet: EM - Add
Issues to be added proposed in R1 - MANAGEMENT
Anser ID	ANSWER
1	Incentive for good management. Tax rebait
1	Enabling good decision making and expansion of elephant range through inclusivity. Landowners should have more say in policy.
2	Given elephant sentience and complexity and given changes to S1 and S2 of NEMBA the issue of elephants held in captivity needs to be addressed. Keeping elephants in captivity in SA must be prevented. See: https://emsfoundation.org.za/elephants-in-captivity-to-come-under-the-spotlight/
2	It must be mandatory and subject to a hefty fine - whether private or state - for reserves to ensure that all fencing is properly maintained and elephant proof. Where elephants escape they must be returned to the reserve and must be the responsibility of reserves i with help from authorities.
2	N&S for elephants in captivity. see: https://emsfoundation.org.za/international-elephant-experts-meet-scientists-and-lawyers-at-the-first-african-elephant-big-indaba/
2	See: https://emsfoundation.org.za/comments-on-the-draft-policy-position-of-the-conservation-and-sustainable-use-of-elephant-lion-leopard-and-rhinoceros/
2	See: https://emsfoundation.org.za/wp-content/uploads/2018/12/Comments-on-Elephant-Norms-and-Standards.pdf
2	Trophy hunting of elephants must be prohibited. See: https://emsfoundation.org.za/ems-foundation-commentary-on-the-proposed-2021-elephant-tusk-hunting-quota/
2	https://www.proelephantnetwork.org/2023/11/20/the-pren-submission-of-comments-on-the-draft-policy-position-for-sustainable-use-of-elephant-lion-leopard-and-rhinoceros-to-the-south-african-government-department-of-forestry-fisheries-and-the-env/
3	Current N&S are about management of populations - they do not set national goals for elephant management - this is necessary a BMP is the best legislative mechanism
4	TOPS registration for veterinarians should be national permit and not just a provincial permit
4	Veterinarian should have at least 5 years of wildlife experience before considered to advise on elephant matters.
5	Selective culling of elephants or disturbance culling.
5	Management plans for elephant which are free-roaming i.e. not fenced in.
5	DCA control of elephant by non-state officials
8	Management of free-roaming elephants (res nullius)
8	Requirements for hunting of free-roaming elephants
8	Management of a landscape of fear for elephants
8	Include metapopulation management concepts and thinking into elephant norms and standards
8	Equitable access to all elephant products and derivatives i.e. elephant dung
11	Insufficient emphasis has been given to the pre-monitoring of any elephant to be translocated. It is important that social associations are known and proper knowledge of the family structure is ensured, before any capture operation
11	Too often capturers target the first available group, herd them with the helicopter and hope to get the entire family, but too often this has not been the case, creating huge social disruption issues in the source population and in the new population
11	Captive commercial facilities must be phased out and no more permits given for captive elephants
11	Captive elephants that are translocated onto larger reserves for tourism, must only be moved together with their social bonding partners. Too often this does not happen creating huge welfare issues.
11	GnRH should not beallowed in any elephant unless under specific circumstances and with permits. The welfare impact is huge on the entire population. Too many reserves are using it uncontrolled on wild and captive elephants.
11	Importantly more consideration must be given to translocation of older bulls. Many people are moving bulls without considering the impact on the remaining population. e.g Addo hardly has any old bulls left!
12	TOPS does not explicitly define 'carrying capacity' or its various forms. This is a fundamental flaw in this legislation which hampers any attempt at rational management and sustainable utilisation particularly for elephant.
12	The definition of 'sustainable use' needs to be made more explicit in TOPS and expanded upon in the Elephant N&S
12	A Biodiversity Management Plan for Elephant in South Africa must be developed to give the context and guidance for elephant management in the country
12	Adequate enclosure 9. (4) The minimum standard for a perimeter fence currently stipulated is outdated given the progress in experimentation and implementation in East Africa. This needs amending.
12	Transportation, import and export of elephants 12. (1) (c) - these are too restrictive and a time since first translocated (e.g. 10 yr) should rather be stipulated
12	Transportation, import and export of elephants 12. (2) (a) - this is too restrictive as it requires a very intimate knowledge of the social structure of the elephant population which is only achieved in < 10 % of populations
12	Transportation, import and export of elephants 12. - there is no mention of how elephant will be managed from a metapopulation and genetic perspective
12	Management of wild elephant populations Part 2 - there is no mention of how elephants will be managed from a metapopulation and genetic perspective - there is no mention of how elephant will be managed from a metapopulation and genetic perspective
12	A specific section which stipulates that the criteria implemented for managing an elephant population should be ranked around minimising stress to the population as a whole not individuals.
12	Appendix 1 Management Plans for Wild elephant - the format proposed for such a plan has a lot of redundancy and misses key sections such as key indicators, monitoring, reporting and evaluation and adaptive management.
15	Protection of iconic plants example the Von Willigh's baobab in the Kruger National Park - put rocks around the base that elephants cannot destroy it.
15	Action how to do culling of elephants
15	Action of licensing culling teams
15	Action of where culling must be implemented according to managements plans that does not get implemented
15	Identify properties with over abundance - I introduced 200 elephants in Madikwe game Reserve -today their are more than 1100. S hugew threat to the black rhinoceros population
15	Culling plan must be addressed for private properties
16	Phasing out the utilisation of elephants at circuses
16	Elephant N&S - Ch 2 section 12 (6)
17	N&S - Chapt 2 - Part 2-17(5) - mitigation tools and techniques should consult elephant expert in this field.
17	N&S - Chapt 2 - Part 2-17(7) - more behavioural and scientific info needed (b) cost prohibitive, questionable viability, unknown behavioural effects
17	N&S - Chapt 2 - Part 2- 17(8)(b) - very small and descreet populations (c) performed by experienced veterinary surgeons in the elephant vasectomy procedure.
17	N&S - Chapt 2 - Part 2- 19(1)(c) - discretion and contradictory.
17	N&S - Chapt 2 - Part 2- 19(3)(ii) - vague
17	N&S - Chapt 2 - Part 4- 25(2)(a) - not GnRH - this should only be used to control musth after consultation with an elephant behaviour expert. (b) experienced handler/responsible person (8)(c) performed by trained and experienced veterinary surgeons
17	N&S - Chapt 2 - Part 5 - 25(2)(a)
17	No breeding should be allowed in Captive facilities at all.
17	Annexure I - (4) 4.2 - include the demographics of elephant population
17	Accountability for the inaction of proactive management of their elephant population
18	Perhaps it is not new legislation needed, is consolidated legislation that is required.
18	Consolidated legislation should have key principles of maintaining elephant's role in intact systems, restore elephant's role, or mimic the outcomes of elephants.
18	Remove the conflation of animal rights with out of date animal welfare criteria and replace with a duty of care concept that is inclusive of all biodiversity - it essentially provides opportunities for evolved coping strategies to play out.
18	Legislation should have explicit procedures of bottom-up development that facilitate meaningful participation, co-management and co-accountability
21	No accountability for non-compliance to EMP’s by responsible persons. Must sign acknowledgement of understanding/undertaking for EMP. No provisions/legal framework within TOPS/permit conditions to account for non-compliance of EMP’s by the responsible persons.
21	Reference to Introduction or Keeping of wild elephants should explicitly refer to national AND in-situ in extensive systems only. Int. outcry regarding recent translocations of cheetah and rhino subject to int. agreements resulting in deaths of both species.
21	Reference to Introduction of Keeping or wild elephants in captivity in "exceptional circumstances" based on current criteria are extremely vague. “conservation” of elephants is not properly defined and no parameters on how to guide this are provided.
21	Demonstrable proof as to why other management options are not viable must be provided. Many alternate options need to be exercised with minimum periods and with consistency. Cannot be a tick-box exercise without real effort.
21	Moratorium on breeding of elephants in captivity. These captive facilities should be phased out in line with vision of HLP and PP objectives. Each facility should submit a rewilding plan within 5 years.
21	Can't be reviewed in isolation of newly promulgated/approved legislation/policies that have direct bearing on elephants e.g. White Paper on the Conservation and Sustainable Use of South Africa’s Biodiversity, the Policy Position on the Conservation and Sustainable Use etc.
21	The marking/registration of elephant ivory in TOPS should be dealt acknowledged in N&S. No ref currently. Note that commercial trade in ivory is currently illegal but what needs to be done with ivory from hunted/deceased elephants? Also concern re domestic markets and NBES strategy.
21	The amended TOPS Regulations public comment in October 2023 need to be finalised and promulgated urgently as this has direct bearing on elephant management and restricted activities.
23	Whilst not new legislation - the Draft Minimum Standards For the Management of Captive Elephant should be reviewed and gazetted for implementation , now that there a NEMLA Wellbeing clause that addresses responsibility towards wellbeing of animals - this can be addressed.
23	N&S for relocation of elephant needs to developed.

## Sheet: EM - Remove
Issues to be removed proposed in R1 - MANAGEMENT
Answer ID	ANSWER	SPECIFIC PROVISION
2	Trophy hunting of elephants must be prohibited. See: https://emsfoundation.org.za/ems-foundation-commentary-on-the-proposed-2021-elephant-tusk-hunting-quota/	NATIONAL NORMS AND STANDARDS FOR THE MANAGEMENT OF ELEPHANTS IN SOUTH AFRICA, 2008. Part 3
2	A plan of action needs to be put in place to phase out elephants in captivity in South Africa	NATIONAL NORMS AND STANDARDS FOR THE MANAGEMENT OF ELEPHANTS IN SOUTH AFRICA, Part 4
2	Ivory sales and stockpiling must be banned	NATIONAL NORMS AND STANDARDS FOR THE MANAGEMENT OF ELEPHANTS IN SOUTH AFRICA, purpose and application 2 (2) (a) (v)
3	Remove "evidence that all other population management options, referred to in paragraph 15 have been rejected by the ecologist referred to in 19 (a) after appropriate consideration and evaluation" - culling is valid (in cases better than contraception) and not a last resort	Elephant N&S - Culling. 19 b (ii)
8	Translocation restrictions, elephants translocated before cant be translocated again	NA
12	Without a Biodiversity Management Plan for Elephant in South Africa, the current legislation around the management of elephant (ie the norms and standards) has no context, and is therefore redundant. I therefore it should be with drawn totally, until a Biodiversity management plan has been developed	The Norms and Standards for the Management of Elephants in South Africa
12	The use of contraception to manage elephant populations is still experimental, may be unethical, cause high degrees of stress, has not been proven to be successful and the PZP vaccine is not registered for this use - and therefore cannot be included as a management option.	Management of wild elephant populations Part 2, 15(1)(a) and 17
15	Not to introduce captive elephants in the wild - they are going to become human killers.	Norms and Standards 16(b) introduction of captive elephants in an extensive wildlife system.
17	Captive facility should be phased out due to welfare concerns	N&S - Chapt 2 - 11 - (b) (i)
17	The immunocontraception vaccine is not a scheduled drug/vaccine & does not need to be administered by a veterinarian as per current legislation. This vaccine needs be administered by a person with significant experience in elephant sexing, aging and behavior for an effectively implemented program	N&S - Chapt 2 - 17(2)(b)
17	No breeding should be allowed in Captive facilities at all.	NA
17	Include elephant demographics	Annexure I - 4(4.2)
17	Guides should have extensive elephants interaction training to properly handle elephant interactions properly. There have been numerous incidents of late where it can be clearly seen that this level of training is lacking.	Annexure III
17	Very onerus and outdated in many instances	Annexure IV
18	Completely delete elephant norms and standards and revise to best practice guidelines	Elephant Norms and Standards
18	Delete any reference to well-being as its not universally applicable to all situations in South Africa	Elephant Norms and Standards, Animal Protectiosn act etc.
21	An end to captive elephants for entertainment purposes. As recently approved by cabinet for captive lions & rhinos, there should be an end to confined captive elephants for entertainment purposes. There should be a phase-out period incl. moratorium on breeding & new facilities & rewilding program.	Part 4 Elephants in Controlled Environments, 23 4(b), Registration of Captive Facilities 24 (a-c), Contraception of captive elephants 25

## Sheet: EM COMMENTS
R1 final comment - MANAGEMENT
ID	EMCOM
2	All of the above issues relate to the wellbeing, welfare and protection of elephants. The science is clear, elephants are highly intelligent sentient beings with highly complex social lives. We can no longer treat them as we would tyres. Our legislation must reflect this.
3	A fundamental problem with the management of national elephant populations (as articulated in the &S) is that it is not ecologically based or reasoned to advance biodiversity conservation - it is structured to meet the whims of people who do not like killing elephants and who persuade themselves that contraception is more "humane". This has no ecological basis and natural regulation of elephant p…
4	Not all veterinarians have the skill set to work with elephants. The veterinarians currently working with and helping with elephants should be registered and new veterinarians should in the beginning work along with the experienced vet with specific species like elephants.
7	Our legislation disincentives the ownership and custodianship of elephant.
18	This is a very challenging process as it requires very detailed knowledge of the various legislation. A practitioner will certainly not know all the details and that in itself tells you that the legislation is to complex. This is largely because it aims to regulate with rules and penalties, rather than incentivize with guidelines and enabling policies. It would be useful to reflect on how the var…
21	It has been very difficult to address the issues in this format and limit responses to 300 characters.

## Sheet: EH - Amend
Issues to be amended proposed in R1 - HUNTING
Answer ID	ANSWER	SPECIFIC PROVISION
1	Collared elephants should be allowed to be hunted if data from that elephant (or research project) has not been received by management or contributed towards decision making in context of management plan of the reserve.	20.b Elephant N&S (2023)
5	There should be a clearer distinction between local hunting (where no trophy or product is exported i.e. no CITES relevance) and trophy hunting where there is CITES relevance	All sections dealing with hunting.
11	Too many older bulls are allowed to be hunted, without consideration of the impact to the remaining population and the genetics!! Large bulls are being hunted out of existence.	N&S 2023 Part 3 Hunting of elephants 20 (1) (a) Elephant N&S (2023)

## Sheet: EH - Add
Issues to be added proposed in R1 - HUNTING
Answer ID	ANSWER
4	Control better on how many times a specific outfitter shoots problem animals - a president is set that animals are shot with them not even being problem animals in certain situations
11	More consideration must be given to the hunting of older bulls, as often there are none or vey few left in the source population (e.g. Addo)
11	Stricter rules must be applied for the butched hunts by clients. The PH must be allowed to give the 'coup de grace' and not wait for the hunter to try and kill the bull with unnecessary pain and multple tries, just because the hunt was paid for.

## Sheet: EH - COMMENTS
R1 final comment - HUNTING
Answer ID	EHCOM
3	Again - hunting is guided by the N&S and not in an ecologically sensible manner - this is the wrong tool (see the previous section comments) (Referring to EMCOM)

## Sheet: ER - Amend
Issues to be amended proposed in R1 - RESEARCH
Answer ID	ANSWER	SPECIFIC PROVISION
15	Create a mechanisms where need and priority for urgent study topics can be seen by Universities and researchers	Norms and standards 28.1
18	Some activities can only be done under a research flag in the elephant norms and standards. This contrast strategic adaptive management and South Africa's evidence-based environmental decision-making policies	Elephant Norms and Standards - the new version
24	TOPS: To achieve robust scientific outcomes, the composition of the Scientific Authority should feature independent scientists, academics, ethologists, zoologists, botanists, accredited welfare specialists, climate change experts, and environmentalists	TOPS CHAPTER 10: SCIENTIFIC AUTHORITY - Establishment, composition and operating procedures

## Sheet: ER - Add
Issues to be added proposed in R1 - RESEARCH
Answer ID	ANSWER
14	Non-invasive research such as collecting dung or observation should not need veterinary ethics approval
15	Research on overpopulation effects on biodiversity
17	Animals collared too regularly due to collar failure as better technology is not used due to costs.
18	A clear definition of what constitutes research
24	Guidelines on the use of collars should be developed, for example, some collars can twist and create welfare problem. See https://bring-the-elephant-home.nl/wp-content/uploads/2023/05/Collaring-report-1.pdf
24	More consideration should be given to long-term negative effects of GnRH particularly after the third dose. See https://www.researchgate.net/publication/319841852_Effects_of_GnRH_vaccination_in_wild_and_captive_African_Elephant_bulls_Loxodonta_africana_on_reproductive_organs_and_semen_quality
24	There is abundant research confirming that elephants are not suitable for captivity - see https://elephantreport.net/wp-content/uploads/2022/07/Space-report-INTL2.pdf
24	Captive elephants frequently suffer from foot and joint diseases, arthritis, weight related diseases, infertility, herpes virus, TB. See Miller et al 2016 Housing and demographic risk factors impacting foot and muscoskeletal health in elephants in zoos
24	Males require social networks comprising a wide range of potential social partners, particularly including older, prime, males. See Allen et al 2020 Importance of old bulls: leaders and followers in collective movements of all‑male groups in African savannah elephants (Loxodonta africana)
24	There is a need to develop welfare parameters for African elephants (Loxodonta africana) in fenced reserves in South Africa. See https://emsfoundation.org.za/wp-content/uploads/2022/03/journal.pone_.0264931.pdf
24	Captivity damages the brain of elephants. See https://www.researchgate.net/publication/354673378_Putative_neural_consequences_of_captivity_for_elephants_and_cetaceans

[truncated: 7 more sheets: ER - COMMENTS, ET - Amend, ET - Add, ET COMMENTS, EW - Amend, EW - Add, EW - Remove]
