# Supplementary material for: Wildlife management and conservation in South Africa: informing legislative reform through expert consultation using the Policy Delphi methodology
Source: Front Vet Sci. 2025 Jun 30;12:1549222. doi: 10.3389/fvets.2025.1549222 (PMC12258392; doi:10.3389/fvets.2025.1549222)
Supplement: Supplementary file 7 [file Data_Sheet_2.xlsx]

## Sheet: Legend
Code	Description
LiM	Lion Management
LiH	Lion Hunting
LiT	Lion Translocation
LiR	Lion Research
LiW	Lion Welfare

## Sheet: LiM - Amend
Issues to be amended proposed in R1 - MANAGEMENT
Answer ID	ANSWER	SPECIFIC PROVISION
3	Reconsider the reccomendation to not rewild captive bred or captive lions	7.2.2 of the MTT report to identify and reccomend voluntary exit options and pathways for the captive lion industry
3	Dogs must not be used to hunt lions even for problem animals	Reg 26.3 - TOPS regulations 2007
6	Baiting of lions should be permitted.	Not identified
12	Dedicated conservation reserves should be given credit and some autonomy in the decisions made regarding the wildlife they conserve and manage on their properties. Authorities should be informed of management actions rather than approve or control them. (There is an understanding that some people ar	NA
12	Authorities do not always have the skilled staff to make modern decisions regarding wildlife management. In some instances a single persons opinion on how “things should be done” is what is taken for the norm. Difference of opinions are not considered or entertained. Modern thinking not conservative	NA
15	Lions are not included as a Listed large predator in the ToPs legislation	ToPs Chapter 1 - definitions
16	A conservative quota for lion by-products can be established to cater for scientific and educational purposes from wild lions.	Resolution A4
17	BMAs need to talk closer to fiscal incentives	Under NEMBA, section 44 & 45, for BMAs – add subsection - a tie to the Income Tax Act, re the fiscal incentive, as it is not clear so it can be spoke to.
17	BMAs need to talk closer to Protected areas, i.e private reserves	Under NEMBA, section 44 & 45, for BMAs – add subsection - compulsory to be a PA
17	BMAs and need for provincial ratification	Under NEMBA, section 44 & 45, for BMAs – add subsection - scientific services must adjudicate applicant reserves and can add their own criteria
17	Provincial agencies who manage parks are not reporting to provincial line departments	TOPs regs, Under reg 5 (2) (c) management authority of a provincial agency, must report on all animal population statistics annually to the provincial Department, as part of oversight and reporting. No provincial agency may withhold any information.
17	Consideration of national conservation status	TOPSs, reg 10 (c) – Specify both the National and Global IUCN Red list status [Factors to take into account]
17	DCA management of escaped lions	TOPS, reg 14 (7) “..capture, relocate or kill as control methods…”[provisions to damage causing animals]
17	Qualified persons to do risk assessments/management plans	TOPSs, Reg 16 - add subsection - (c) Must be SACNASP accredited specialising in ecology, zoology, botany or nature conservation, not environmental sciences. [General requirements for EAPs]
17	May need a pump action shotgun to kill a lion in self defence	TOPS, reg 26 (1) (a) (viii) – shotguns, only for self-defence. Delete birds, as these are not TOPS listed species. [Prohibited methods]
17	Wild managed lions are on game reserves not game farms	TOPS, Chapter 3 – to add game reserves – not just game farms (regs 28)? To differentiate them. Compulsory conditions can be added, ie reporting animal numbers annually to authorities, links to metapopulations etc
17	NGOs and rehab facilities taking ownership of animals brought to them	TOPS reg 35,where the provincial conservation authorities as part of management purposes, bring injured or orphaned specimens, or forensically obtained ones, there is an understanding with the rehabilitation facility that the authorities decide on eventual release sites of these specific animals. [c
21	Incentivise extensive wildlife areas and the ownership of wild lion	NA
25	TOPS: The appointment of the Scientific Authority - the current list should feature independent marine biologists, scientists, academics, ethologists, zoologists, botanists, accredited welfare specialists, climate change experts, and environmentalists.	TOPS CHAPTER 10: SCIENTIFIC AUTHORITY - Establishment, composition and operating procedures
25	In Apr 2024 Cabinet approved the POLICY POSITION ON THE CONSERVATION AND SUSTAINABLE USE OF ELEPHANT, LION, LEOPARD AND RHINOCEROS - The document addresses the implementation and phasing out of captive lions. To include the use of performing lions in Circuses	Policy Position - Section 6.1: Actions for Implementation
25	In Apr 2024 Cabinet approved the POLICY POSITION ON THE CONSERVATION AND SUSTAINABLE USE OF ELEPHANT, LION, LEOPARD AND RHINOCEROS - The document addresses the implementation and phasing out of captive lions. To include the use of lions held captive and bred in zoos	Policy Position - Section 6.1: Actions for Implementation
25	TOPS - A section on how to implement the well-being of wildlife in management, which considers animals' sentience, their self-determination and agency, needs to be added	TOPS - A whole section needs to be added on how to implement animal well-being in management, in accordance with NEM:BA
25	TOPS - A section on how to implement the well-being of wildlife in management, including the standards for transportation, needs to be added	TOPS - A whole section needs to be added on how to implement animal well-being in management, in accordance with NEM:BA
25	TOPS - The definition of sanctuary: "facility that provides permanent care" should read "accredited, non-commercial facility with the objective to rehabilitate and release" and should include "where commercial interactions do not take place"	TOPS - Chapter 1.1: Definitions
25	Hunting a lion with a bow and arrow. Management: The anatomy of the lion and its posture (normally lying down) make it very difficult to kill it rapidly with a bow and arrow, raising serious ethical concerns.	TOPS - Section 69(2)
25	CITES - Exports should only take place on the base of scientifically sound and yearly updated Non-detriment Findings	Section 61 of NEMBA
25	Non-detriment Findings, the cornerstone of sustainable use and management, must always consider the well-being of animals, including at individual level	Section 1 of NEM:BA: Definitions: well-being
25	Non-detriment Findings, the cornerstone of sustainable use and management, must always consider the well-being of animals, including at individual level	Section 2 of NEM:BA: well-being is to be considered in all management procedures
26	Provincial alignment needs to be achieved, the 9 sets of provincial legislation, national legislation, and other auxiliary legislation creates confusion and loopholes	NA
26	ToPS is very restrictive around the management of lions in fenced reserves, management actions inline with approved management plans must be enabled	NA
27	There is a no consistency and coordination of legislation and policy due to shared competencies across national and provincial frameworks, including permitting and biodiversity frameworks. Referred to as 9+1+1 (provinces/DFFE/DALLRD)	TOPS Regs 17-22 & 24, Provincial Ordinances, HLP Report 2020
27	MTT Review of Voluntary Exit Pathways for Captive Lions provides full legislative review on current legislation and should be referred to extensively	Chetty, K., De Waal, L., Katumba, O., Marnewick, K., Mnisi, J., Steyrer, C., & Van der Vyver, C. 2024. The Ministerial Task Team Report, To Identify and Recommend Voluntary Exit Options and Pathways for the Captive Lion Industry. Report to the Minister of FFE. Pre

## Sheet: LiM - Add
Issues to be added proposed in R1 - MANAGEMENT
Answer ID	ANSWER
3	Preferential permission needs to be granted to managers of wild lions to allow the use of veterinary pharmaceuticals in the emergency capture of lions that are outside of their range
15	A centralized database should be prescribed for captive lions to monitor number of animals at captive facilities and record births, deaths and translocations.
15	Regulations regarding staff experience for caring for captive lions should be established.
15	Minimum safety requirements for staff and visitors at captive lions facilities should be established.
15	Controlled captive breeding programmes to manage genetic and demographic integrity to be established.
16	There should be an accreditation model for properties complying with meta-population criteria.
16	Assist reserves to determine the genetic makeup of their populations to ensure SA has a diverse and genetically robust population.
17	Add in legislation and definitions- “Recognised species forums’ – this is an advisory group or management forum consisting of a group of experts on a specific species who can offer expert advice on a species.
17	Add new definition and integrate into legislation- Bona fide NGOs’: “A recognised, Non-governmental Organisation, with a proven track record of having worked on listed species and to which end could be seen as having requisite knowledge of whatever species they specialise in”.
17	Add in legisl and new defn: “Damage causing animal” – wild specimens owned by someone (amend the owned by part)
17	“Listed large predator” – will the lion not be added there at some point, or this even necessary to have still?
17	“Management plan” add d) in terms of these regulations, and provincial legislation, to manage and keep various listed species, and Annexure 2 or 3 as is applicable needs to be adhered to”
17	“Management purposes” – Provincial conservation officials and State-owned Protected Area management that engage in restricted activities throughout their area of jurisdiction, whether province, or protected area, whichever is appropriate, and do so for the purposes of conservation management.
17	“National Red List status” – A regional red listing, which documents the Red list status of the species at the national level”
17	Managed Metapopulation reserve - “an enclosed reserve sufficient to accommodate at the very least the minimum sized social group of an animal species, and where immigration and emigration onto the reserve are mimicked through translocations which allow gene exchange
17	‘Wild managed” – ‘A large mammal population that is actively managed as far as dispersal, and some aspects of reproduction and mortality, but they are still self-sustaining and wild living on an enclosed metapopulation reserve’
17	Free roaming lions from outside our borders are important for genetics and should ideally not be shot
21	Remove legislation that incentivises captive breeding and intensive operations. Make it more viable to own a wild lion than a captive lion
26	Welfare / wellbeing related to management actions must be addressed
26	Lions must be included in under the list of Large Predators within the definition of TOPS, which would mean that provisions specific to large predators apply also to lions, such as clauses 24 and 26.
27	Outdated Lion Biodiversity Management Plan 2015 - review is urgently required specifically of the subobjectives and objectives
27	Creation of Norms and Standards for Wild, Wild-Managed and Captive Lions. For the latter, the acceptance of the SAPHA norms without public consultation is not acceptable.
27	MTT detailed a significant number of facilities with non-compliance issues and even under the respective provincial management authorities, there was no recourse or consequences of non-compliance – permits were simply renewed. Legal framework needs to be developed for accountability and recourse.
27	There is no provision or guidelines regarding the management of lion bone stockpiles.
27	There are no regulations for the marking on lion bones such as the N&S for marking rhino horn.
27	The amended TOPS Regulations public comment in October 2023 need to be finalised and promulgated urgently

## Sheet: LiM - Remove
Issues to be removed proposed in R1 - MANAGEMENT
Answer ID	ANSWER	SPECIFIC PROVISION
26	Old outdated provincial legislation, some pre-democracy	NA
27	Use of poison to destroy damage causing animals including large-listed predators which include lions based on NEMLA Amendments. Extremely unethical with far-reaching consequences.	TOPS 14 4(a) and 26 (a)(i), NEMLA Amendments 2022

## Sheet: LiM COMMENTS
R1 final comment - MANAGEMENT
Answer ID	LIMCOM
17	For issues to adress - I suggested definitions to use, and these can integrate to talk to regulations in some way that are integrated into whats there, or amended as such.

## Sheet: LiH - Amend
Issues to be amended proposed in R1 - HUNTING
Answer ID	ANSWER	SPECIFIC PROVISION
3	Dogs must not be used to hunt lions even for problem animals	Reg 26.3 - TOPS regulations 2007
26	Lions must be included under the list of Large Predators within the definition of TOPS, which would mean that provisions specific to large predators apply also to lions	ToPS clauses 24 and 26.

## Sheet: LiH - Add
Issues to be added proposed in R1 - HUNTING
Answer ID	ANSWER
3	Only lone lions should be hunted. Coalitions and prides must not hunted.
3	If hunting must take place then baiting of lions to hunt should be allowed. It reduces the risk to the lion and hunter of obstructed shots.
26	Alignment of provincial legislation to ensure that all provinces are operating under the same restrictions.
26	Full cost accounting of permits needs to be considered for economic activities. Permitting costs should reflect the cost of issuing, inspecting etc
26	Non-compliance needs to be disincentived by hard consequences.

## Sheet: LiH COMMENTS
R1 final comment - HUNTING
Answer ID	LIHCOM
12	Currently, I am not involved with hunting but believe that breeding for and canned hunting should be stopped. There is however a grey area. What about a lion that lives free range on a large 30,000ha) reserve and is nearing the end of his life, the reserve wishes to remove or change the genetics but owners do not condone hunting on the property. Can this animal then be moved to another property a…

## Sheet: LiR - Amend
Issues to be amended proposed in R1 - RESEARCH
Answer ID	ANSWER	SPECIFIC PROVISION
17	Defining of metapopulations of wild animals is important	NEMBA definition add: Managed Metapopulation reserve - “an enclosed reserve sufficient to accommodate at the very least the minimum sized social group of an animal species, and where immigration and emigration onto the reserve are mimicked through translocations which allow gene exchange, and this
17	Public to understand what are wild managed animals	NEMBA defn to add: ‘Wild managed” – ‘A large mammal population that is actively managed as far as dispersal, and some aspects of reproduction and mortality, but they are still self-sustaining and wild living on an enclosed metapopulation reserve’
17	BMAs need scientific expertise to adjudicate	Under section 44 & 45, for BMAs – add Scientific services of each province will adjudicate a property for its BMA approval, and the provincial authority will co-sign an agreement
17	Government scientists do the bare minimum	Under section 50 [research] NEMBA, 50 add subsection e)? All biodiversity-related scientists on state protected areas, provincial conservation Departments and agencies, and the South African National Biodiversity Institute are expected to engage in biodiversity research.
17	Non-detriment findings every 5 years might be too frequent	Section 62 – should be just Non-Detriment Findings, not annual ones - Add 62 (4) Non-detriment findings can be done up to every 10 years, and more frequently so, where there is a pending threat to a species, and a change in utilisation regime is determinable, and the Scientific Authority will oversee
17	Government scientists exempt from permit renewals	NEMBA, Section 87A [Issuing authorities – permits] Add (4) All officials contemplated in section 87A (a), b) and c) are exempt from further permit renewals as long as they remain in the employ of their respective Department, organisation or agency, as they are expected to undertake such duties, whet
17	Inadequately qualified scientists for doing management plans	TOPs, reg 16. c) Must be SACNASP accredited specialising in ecology, zoology, botany or nature conservation, not environmental sciences. [General requirements for EAPs] and consults lion experts in report
17	Scientific authority members not always qualified	TOPs reg 60 (4): The members contemplated in (1) b) to f) need to be suitably qualified at the minimum of a Masters degree in any of the biological sciences or nature conservation.
17	Scientific authority to encourage research in provinces who have alot of data in files and laptops that dont get used	TOPs, 60(5): Scientific authority members as contemplated in 1 b) and 1c) need to encourage their peers to accurately record information on the status of listed species, and they are further encouraged to contribute to conducting research on these matters. [scientific authority]
17	Reintroductions of lions to other parts of Africa	CITES, Under General 5. In some cases, listed species are contemplated for either reintroduction or reinforcement into their natural distribution ranges elsewhere in Africa, or even Asia, depending on the species.

## Sheet: LiR - Add
Issues to be added proposed in R1 - RESEARCH
Answer ID	ANSWER
3	Non-invasive research such as observation, spoor counts, dung sampling, etc. should not require SAVC approval
16	A minimum level of research should be stipulated by the BMP on which to base management decisions.
16	Nationally guided research into aspects of community beneficiation from lion management should implemented and facilitated with academic institutions.
17	Government officials/park agencies doing research without ethics clearance
17	Government agencies of parks to be encouraged to do research
17	Data bases in government need to be analysed and studied by themselves or others upon request
17	Contraception in lion management to be further researched
17	Culling - pros and cons to be assessed
17	Trophy hunting and benefits to be studied
17	Evidence-based decision making must guide all policy
17	Government must have inventory of research done
17	Lots of research gets done, a lot from state subsidised university, and it is never looked at and considered
17	People always say something not researched, and research is needed, when in fact it has been done already
26	Researchers with competency should be able to carry out certain procedures currently listed under veterinary procedures.

[truncated: 9 more sheets: LiR - Remove, LiR COMMENTS, LiT - Amend, LiT - Add, LiT - Remove, LiT COMMENTS, LiW - Amend, LiW - Add, LiW - Remove]
