# Supplementary material for: Wildlife management and conservation in South Africa: informing legislative reform through expert consultation using the Policy Delphi methodology
Source: Front Vet Sci. 2025 Jun 30;12:1549222. doi: 10.3389/fvets.2025.1549222 (PMC12258392; doi:10.3389/fvets.2025.1549222)
Supplement: Supplementary file 8 [file Data_Sheet_3.xlsx]

## Sheet: Legend
Code	Description
LeM	Leopard Management
LeH	Leopard Hunting
LeT	Leopard Translocation
LeR	Leopard Research
LeW	Leopard Welfare

## Sheet: LeM - Amend
Issues to be amended proposed in R1 - MANAGEMENT
Answer ID	ANSWER	SPECIFIC PROVISION
3	Move leopard from vulnerable to Protected on TOPS	TOPS list
3	Scientific authority to be re-structured to include hunting organizations	Scientific authority must establish LHZ for purpose of setting quota (Norms and Standards)
3	Camera traps be used by land owners to establish numbers and suitable individuals	Scientific Authority more inclusive, Norms and standards
3	Mangement authority to inspect carcass within 24 hrs is not quick enough. Within 5 hrs to ensure hairslip and damage to carcass does not occur.	Norms and standars, management authority
6	Reintroduction internationally within Africa	CITES regulations definitions - add both “Reintroduction” Species or subspecies is translocated into a part of its range where it has been extirpated from, and the intention is to resurrect its occurrence there”
6	Reinforcement internationally within Africa	CITES regs definition: “Reinforcement” - Species or subspecies is translocated into a part of its range where it augments conspecifics, with the intention to bolster an existing population, both numerically and genetically
6	Research done by provincial scientists and published (not just in files, and on laptops)	Under section 50 [research] 50 e) All biodiversity-related scientists on state protected areas, provincial conservation Departments and agencies, and the South African National Biodiversity Institute are expected to engage in biodiversity research.(add subsection e?)
6	Regularity of NDFs? Annual too frequent (NEMBA)	Section 62 NEMBA
6	Provincial conservation authorities needing permits? - is there employment not enough?	NEMBA, Section 87A [Issuing authorities – permits]
6	Knowledge on illegal killing of leopards	NEMBA, Section 105b) [amnesty]
6	Provincial officials transporting leopards hailing from conflict or injury	TOPS regs, 5. (2) (a) “…to control damage causing animals originating from protected areas and private land, and to transport alive or dead specimens of compromised animals for management purposes” [who may apply for permits]
6	Haphazard trapping of leopard	TOPs, regs, 14
6	Rehabilitated leopards	TOPS, regs, 35
6	Rehabilitated leopards and government decision making	TOPS, regs, 35
7	Management of damage-causing leopards	NA
17	TOPS: The appointment of the Scientific Authority - the current list should feature independent marine biologists, scientists, academics, ethologists, zoologists, botanists, accredited welfare specialists, climate change experts, and environmentalists.	TOPS CHAPTER 10: SCIENTIFIC AUTHORITY - Establishment, composition and operating procedures
17	In Apr 2024 Cabinet approved the POLICY POSITION ON THE CONSERVATION AND SUSTAINABLE USE OF ELEPHANT, LION, LEOPARD AND RHINOCEROS - The document addresses the implementation and phasing out of captive cats. To include the ban on keeping leopards in zoos	Policy Position - Section 6.1: Actions for Implementation
17	TOPS - A section on how to implement the well-being of wildlife in management, which considers animals' sentience, their self-determination and agency needs to be added	TOPS - A whole section needs to be added on how to implement animal well-being in management, in accordance with NEMBA
17	TOPS - A section on how to implement the well-being of wildlife in management, including the standards for transportation, needs to be added	TOPS - A whole section needs to be added on how to implement animal well-being in management, in accordance with NEM:BA
17	TOPS - The definition of sanctuary: "facility that provides permanent care" should read "accredited, non-commercial facility with the objective to rehabilitate and release" and should include "where commercial interactions do not take place"	TOPS - Chapter 1.1: Definitions: Sanctuary
17	TOPS - The definition of captivity is missing	TOPS - Chapter 1.1: Definitions: Captivity
17	TOPS - The definition of an animal held captive is missing	TOPS - Chapter 1.1: Definitions: "Held captive"
17	CITES - Non-detriment findings are the keystone of sustainable use. Exports can only occur on the basis of scientifically robust and yearly updated NDFs. If sound data is not available and published regularly, exports must be halted.	NEMBA section 61: NDFs
17	POLICY POSITION ON THE CONSERVATION AND S.U. OF LEOPARD - Regarding the hunting of leopard as Damage Causing Animal, consider the harvesting of DCA only when all mitigation measures have been effectively implemented and documented as failed	Policy Position, Section 6.3 Leopard hunting and damage-causing leopards - Objective 3: Actions for Implementation
17	POLICY POSITION ON THE CONSERVATION AND S.U. OF LEOPARD - Regarding the hunting of leopard as Damage Causing Animal, consider the harvesting of DCA only when a scientific and evidence-based system to correctly identify if the animal is truly a DCA has been put in place	Policy Position, Section 6.3 Leopard hunting and damage-causing leopards - Objective 3: Actions for Implementation

## Sheet: LeM - Add
Issues to be added proposed in R1 - MANAGEMENT
Answer ID	ANSWER
3	Legislation needs to be more enabling.
3	Authority seems to be deliberately issuing permits too late for reasonable marketing to take place.
6	Rehabilitation of leopard and documenting success
6	Leopard translocation as an aid to minimise conflict
6	Excessive cost of leopard surveying and complex analysis required
6	Trap cage size for leopard (its dimensions) are regulated vs the intent to catch leopard (all large carnivores are on TOPS anyway)
6	NGOs (some of them) must not interfere with duties of the state
6	Satellite collaring of leopard studies that are not published ever
7	Access to leopard derivates and products for traditional and spiritual use
14	Leopard habituat well. For the purposes of monitoring, safety and tourism this should be encouraged in tourism orientated areas
16	Listing captive animals in a National Studbook
17	Norms and standards for transportation of wildlife (species specific)
17	Norms and Standards for sanctuaries and rehabilitation centres
17	Norms and standards for research - including the use of tracking devices and collars
17	Norms and standards for the management of DCAs

## Sheet: LeM - Remove
Issues to be removed proposed in R1 - MANAGEMENT
Answer ID	ANSWER	SPECIFIC PROVISION
17	DCAs should not be used for commercial activities as hunting. This will only lead to the "increase" of DCA leopards	Norms and Standards for the hunting of leopard in South Africa
17	The hunt of seven-year male leopard as any removal of male mammals in changing environments can lead to the extinction of the species https://royalsocietypublishing.org/doi/pdf/10.1098/rspb.2017.1788	Policy Position, Section 6.3 Leopard hunting and damage-causing leopards - Objective 3: Actions for Implementation

## Sheet: LeM COMMENTS
R1 final comment - MANAGEMENT
Answer ID	LEMCOM
5	Leopards are uniquely mobile and frequently roam across multiple properties. There should be recognition of this in the legislation and acknowledgement of the fact that this can create conflict between users - e.g. one landowner may view leopards as a threat to livestock, while a neighbouring property may be a phototourism reserve that gains financial benefot from leopard presence. Leopard manage…
6	It would take too long to look at legislation and see what must be deleted - rather have more information of relevance than less. In general there is not alot of detail anyway, and I hope I have covered management in some way, though it overlaps alot with other things.
13	Incentivise the ownership of leopard provide landowners fulfil certain conservation objectives. At present land owners cannot justify having leopard on their land and many remove them illegally out of sight of law enforcement. If I law makes it advantageous to own leopard them land owners will look after them.
16	There is a lot of legislative changes already underway and through first stages of public consultation. It would not be right to comment on further changes at this point

## Sheet: LeH - Amend
Issues to be amended proposed in R1 - HUNTING
Answer ID	ANSWER	SPECIFIC PROVISION
10	DNA samples almost never collected by authorities	Goverment Gazette nr 47984, 4. Managment of leopard hunts, (7) - page 115
10	No clarity who is responsibe for the DNA sample, and what needs to be done with it.	Goverment Gazette nr 47984, 4. Managment of leopard hunts, (9)- page 115
10	While goverment official should verify the hunt, they must also complete the measurements and take photos.	Goverment Gazette nr 47984, 5. Monitoring of leopard hunts (1) - page 116
10	All cost of monitoring of leopard fall on the hunting industry, this is not a viable option. similar, all monitoring is one by NGO's which cast doubt on the data collected	NA

## Sheet: LeH - Add
Issues to be added proposed in R1 - HUNTING
Answer ID	ANSWER
14	Leg hold traps, even "humane" ones, must not be used to catch leopards
14	Hounds must not be used to hunt leopards.
14	Only male leopards may be hunted.

## Sheet: LeH - COMMENTS
R1 final comment - HUNTING
Answer ID	LEHCOM
10	Leopards are supposed to be RESS NULLUS, but all the harvest management of leopards is directed towards the industry. Yet, when management implication is discussed, it is open to public debate. This creates an unfair situation among stakeholders. Either society contributes equally, or management actions should favour the groups who put the largest amount of funding into this.

## Sheet: LeR - Amend
Issues to be amended proposed in R1 - RESEARCH
Answer ID	ANSWER	SPECIFIC PROVISION
5	There is insufficient differentiation of research from captures for other purposes in the regulations	ToPS Regulations 2007, regulation 2, regulation 26
5	The capture, immobilisation, or collaring of a leopard for research purposes should be subject to approval by a registered Animal Ethics Committee at an academic institution	TOPS Regulations 2007, Regulation 10
6	Government researchers to publish more	Under section 50 [research] NEMBA, 50 e) All biodiversity-related scientists on state protected areas, provincial conservation Departments and agencies, and the South African National Biodiversity Institute are expected to engage in biodiversity research.(add subsection (e)?)
6	Knowledge on illegal leopard killing	NEMBA, Section 105b) [amnesty] Add f) for the purposes of research to assess illegal activity
6	Qualified personell on scientific authority to rely less on external people	TOPs reg 60 (4): The members contemplated in (1) b) to f) need to be suitably qualified at the minimum of a Masters degree in any of the biological sciences or nature conservation.
6	Government scientists to contribute more research	TOPs, 60(5): Scientific authority members as contemplated in 1 b) and 1c) need to encourage their peers to accurately record information on the status of listed species, and they are further encouraged to contribute to conducting research on these matters. [scientific authority]
6	Good credentials of scientific organisations i.e NGOs	TOPs definitions to add: TOPs, Definitions:“Bona fide NGOs’: “A recognised, Non-governmental Organisation, with a proven track record of having worked on listed species and to which end could be seen as having requisite knowledge of whatever species they specialise in”.
6	Provinces to consider suggesting LHZs	Leopard N&S for hunting, Under 3. Add (14) The provinces may submit additional LHZs, provided comparable monitoring protocols as endorsed by the Scientific Authority who will then then adjudicate this.
6	Researchers to support provinces regarding complicated analysis of leopard population surveys	Leopard N&S for hunting, Under 3. Add (15), Should the provinces have independently conducted leopard population surveys, as contemplated in (3) (14), the Scientific Authority should assist to get the data analysed to determine population density and trends, as the statistics is highly complex, and
6	Leopard N&S for hunting, Under 3. Add (14) The provinces may submit additional LHZs, provided comparable monitoring protocols as endorsed by the Scientific Authority who will then then adjudicate this.	NA
13	Incentivise land owners to coordinate their own research in their landscape. Right now it is not happening.	NA

## Sheet: LeR - Add
Issues to be added proposed in R1 - RESEARCH
Answer ID	ANSWER
5	Any tracking or telemetry collars fitted to leopards should be fitted with a remote removal mechanism (a 'drop-off' and/or 'rot off' device)
5	All researchers should provide the relevant authority with information (age, sex. ID photos, date collared, capture location, etc.) on any collared leopards
5	Non-invasive research methods (camera trapping, DNA collection from scats, etc.) should be preferred to methods involving capture of leopards whenever possible
6	Lack of publishing and reporting on mass of government records, i.e DCAs, lethal control, etc
6	Non-accessible genetics material, as veterinarians with hold it and do not avail it
6	Regional gaps in genetics knowledge in SA, i.e North West
6	Statistical programmes to analyse leopard population surveys are very complex and arduous
6	Complex methods to survey trends in leopard populations (simplicity needed)
6	More use must be made of already published information on leopard, i.e meta-analyses, reviews etc
6	Hurdles to publish research in terms of permission, ethics etc
6	Obstruction to conducting research, owing to territoriality of particular person(s) with this species
6	Time consuming programming required to analyse leopard population data, i.e R programmes running for says - thats not on
6	Large number of leopard collaring studies, with mass exposure on social media, but not accountable to publish
14	Research that relies on non-invasive methods such as spoor counts, dung sampling, observation, etc should not need SAVC approval
16	The sustainability of wild population through ex-situ research

[truncated: 6 more sheets: LeR - COMMENTS, LeT - Amend, LeT - Add, LeW -Amend, LeW - Add, LeW - Remove]
