# Supplementary material for: Wildlife management and conservation in South Africa: informing legislative reform through expert consultation using the Policy Delphi methodology
Source: Front Vet Sci. 2025 Jun 30;12:1549222. doi: 10.3389/fvets.2025.1549222 (PMC12258392; doi:10.3389/fvets.2025.1549222)
Supplement: Supplementary file 9 [file Data_Sheet_4.xlsx]

## Sheet: Legend
Code	Description
RM	Rhino Management
RH	Rhino Hunting
RT	Rhino Translocation
RR	Rhino Research
RW	Rhino Welfare

## Sheet: RM - Amend
Issues to be amended proposed in R1 - MANAGEMENT
Answer ID	ANSWER	SPECIFIC PROVISION
2	Lift trade restrictions!	CITES and current situation regarding trade in rhino horn is disabling good management.
2	Counter poaching and intelligence capability a pre-requisite for owning rhino	Safety and Security
6	Promote legal trade	NA
8	The marking with microchips at every darting is impractical and a waste of resources as often microchips placed in the body are not found (migration in other parts of the body). It should be specified only during translocation to avoid marking multiple times an animal and for horns only if removed.	Norms and Standards Rhino, Paragraph 3.1
8	Strengthen reporting on mortalities, specifically regarding cause.	Norms and Standards Rhino, Paragraph 3.2
8	Incorporate that these norms and standards must be read alongside Biodiversity Management Plan for white rhino and black rhino	Norms and Standards Rhino, Paragraph 2.2
15	Southern white or square lipped rhinoceros is currently listed as Appendix II CITES, the white rhino is threatened with extinction	https://cites.org/sites/default/files/eng/cop/09/prop/E09-Prop-17_Ceratotherium.PDF
15	South Africa is incapable of regulating or securing the rhino horn stockpiles which are supporting the illegal trade of rhino horn and fuelling the illegal killing of the remaining rhino	https://cites.org/sites/default/files/documents/E-CoP19-Inf-81.pdf
15	In 2023 499 rhinos were illegally killed, 406 rhino were killed on state owned properties	https://www.dffe.gov.za/mediareleases/creecy_relasesrhinopoachingstats2024feb27
15	Government officials are raiding the stockpiles of rhino horn	https://wildlifejustice.org/wp-content/uploads/2023/03/CHP-8-Rhino-Horn-Trafficking-Report-v3.pdf
15	There is no appetite to legalise the rhino horn trade why does South Africa pretend that there will be this opportunity?	https://emsfoundation.org.za/wp-content/uploads/South-Africas-Rhino-Horn-Stockpiles-Intrinsic-to-Illegal-Trade-Report-2024.pdf
15	The intensive breeding of rhino for horn for legal trade in South Africa was unsuccessful	https://emsfoundation.org.za/wp-content/uploads/South-Africas-Rhino-Horn-Stockpiles-Intrinsic-to-Illegal-Trade-Report-2024.pdf
16	The policy decision to limit captive/ intensive breeding is counter intuitive to other aspects of the policy and must be revisited	6.2 POLICY POSITION ON THE CONSERVATION AND SUSTAINABLE USE OF ELEPHANT, LION, LEOPARD AND RHINOCEROS
16	The application of the microchip should be done into the hump and between the front legs to ensure maximum chance of recovery in areas where predators may feed on a carcass	3.1 The N&S for the marking of rhinoceros and rhinoceros horn and for the hunting of rhinoceros for trophy hunting purposes
16	The application of microchips can be done by a qualified person and not necessarily only by a veterinarian or issuing authority	3.1 The N&S for the marking of rhinoceros and rhinoceros horn and for the hunting of rhinoceros for trophy hunting purposes
17	Our legislation disincentives the ownership and custodianship of rhino.	NA
17	It is not financially viable to own rhino	NA
17	The ''no-trade" approach has been tested long enough and rhino populations continue to decline. It has failed. It is now time to allow the trade in horn.	NA
17	Trade of horn should only be permitted if the landowner fulfils certain biodiversity and conservation requirements - we cannot afford to incentivise canned operations. The incentivization needs to be for wild rhino	NA
18	Whilst there is a requirement for registration if facilities (captive breeding, rehabilitation facility, sanctuary - there are no established standards or minimum requirements	TOPS 2007 Chapter 3 Registration of facilities
18	Permitting of facilities listed for required registration is done largely by provinces - requirements vary from province to province, need to be supported by criteria and N&S relevant to particular activity.	TOPS 2007 Permitting of Registered facilities
18	Non alignment between provincial permits and national registration which effectively weakens control and regulation of restricted activities and TOPs registered facilities	NA
18	Referring again to provincial permitting - blanket permits are being issued for wide range of ToPS listed species and with a wide range of allowed activities. Norms and Standards, as with Elephant N&S -would be applicable nationally and would provide some form of consistency and uniformity.	NA
18	Provincial Permits for TOPS listed species frequently fail to specify particulars of registered activity, markings, etc	TOPS 2007 > 19 Contents of permits
18	Management, protection and commercial procedures like dehorning require guidelines and accepted practices	NA
18	Hunting methods, preferred shot placement and need for as clean a kill as possible should be included in current legislation - ammunition type and weapon are listed but not required shot placement e	NA
18	Green darting \ hunting and vita darting should be listed as restricted activities	TOPS 2007 Restricted activities
18	definition of Sanctuary - too wide , needs further refinement	TOPS 2007 Chapter 1 (1)
22	Trade in Rhino horns held by legitimate owners should be permitted to be traded.	NA
22	Increased policing and sentencing of illegal trade and hunting of Rhino as a priority crime	NA
22	Harvesting and sale of the horn from live Rhino should be permitted	NA
24	There is a no consistency and coordination of legislation and policy due to shared competencies across national and provincial frameworks, including permitting and biodiversity frameworks. Referred to as 9+1+1 (provinces/DFFE/DALLRD)	TOPS Regs 17-22 & 24, Provincial Ordinances, HLP Report 2020

## Sheet: RM - Add
Issues to be added proposed in R1 - MANAGEMENT
Answer ID	ANSWER
3	The key issue is developing that national rhino database adn acquiring the data to populate it on an annual basis and using this to guide decision making
3	The permitting process can be used to contribute data to the issue above (national rhino database)
6	To establish a legal platform to do trade through a Central Bank -horn must be handle the same as gold -however horn is renewable
6	To promote legal ranching for horn
6	To punish employers that assist with poaching with severe penalties. Currently the assist and nothing is happening to them
6	To take rhinos from government properties and conserve them on private properties. During 2023; 406 were poached on state property (81%) and 19 % on private property.
6	To financially assist the private sector to trade in horn; from 2008 (when moratorium was implemented) to 2023 for 15 years 10 276 animals were poached. 15 years prior to 2008
6	Advisory committees appointed by the minister must be equally represented by the state and the private sector.
6	People with no ownership of rhinos has no say how to manage the animals on private properties
6	Not to introduce animals (southern white rhino) north of the Zambezi - against Biodiversity Convention. They never occurred north of the Zambezi. They are not immune against tsetse fly and will die..
6	Issue 8 Contravenes 2.8 of the Biodiversity Management Plan of the white rhino
8	Incorporate provisions that address genetic diversity concerns in closed system population management.
14	Management of rhinos should be oriented towards wild -free roaming populations and not captive breeding.
15	White rhino should be uplifted to Appendix I CITES
15	Trophy hunting of White and Black Rhino should be banned
15	Stockpiles of rhino horn in South Africa should be destroyed
15	If rhino are dehorned for security purposes the rhino horn should be immediately destroyed
15	Rhino owners should be financially compensated via tax incentives or tax breaks to secure their rhino
15	All government officials should undergo integrity testing if they have access to rhino horn or live rhino, including game rangers, policemen and women, conservation agencies and management at all state owned game reserves in South Africa
15	All questions relating to the theft of rhino horn from stockpiles should be investigated
15	Investigation into the manipulation of stockpiles by government officials, the entrapment of innocent people by government officials in the Kruger National Park and in KwaZulu Natal must be fully investigated
15	The trafficking of weapons from Mozambique, through the Kruger National Park to Kwa Zulu Natal must be investigated
16	Dehorning must never be compulsory, irrespective of the population size or "purpose"
16	Single sex populations must be discouraged. This will also help reduce put and take hunting.
18	If Norms and Standards are developed for ToPS registered facilities, and minimum standards or codes - then new legislation would not be necessary
22	As per Section 1
24	The amended TOPS Regulations public comment in October 2023 need to be finalised and promulgated urgently as these have a bearing all rhino management components
24	Can't be reviewed in isolation of newly promulgated/approved legislation/policies that have direct bearing on elephants e.g. White Paper on the Conservation and Sustainable Use of South Africa’s Biodiversity, the Policy Position on the Conservation and Sustainable Use, NBES Strategy, NISWT, etc
24	Creation of Norms and Standards for Wild and Captive-bred Rhinos considering phase out closure as per Policy Position Paper

## Sheet: RM - Remove
Issues to be removed proposed in R1 - MANAGEMENT
Answer ID	ANSWER	SPECIFIC PROVISION
6	Not phase out intensive rhino ranching - 50 % of rhino is private jhands and the lose 19% against poaching vs government 81%	March 2024 recommended by Parliament - Government.
15	The legal trade of rhino horn in South Africa must be deleted	https://www.traffic.org/what-we-do/perspectives/trade-in-rhino-horn/
15	The stockpiling of rhino horn must be disallowed	https://wildlifejustice.org/wp-content/uploads/2023/03/CHP-8-Rhino-Horn-Trafficking-Report-v3.pdf
22	All prohibitive measures that impede legal trade of Rhino horn.	NA

## Sheet: RM COMMENTS
R1 final comment - MANAGEMENT
Answer ID	RMCOM
7	Tops registration should be made for veterinarians to obtain a national permit and not the need to register in each province to work with rhino. Only experienced vets who has worked with rhino under other vets should be allowed to have these national permits on rhino. 10 and 15 fidget microchips should be allowed to be used as long as both comply to the standards set out that can not be cloned ec…
17	It is not economically viable to own rhino, these needs to be drastically changed otherwise it will continue to lead to decline in populations.
19	The key issues with legislation is that it must enable conservationists. private sector, government implementing officials and supporting partners to work efficiently with each other. The current legislation is very disabling and almost a disincentive to have rhino on a property - be it state or private or community

## Sheet: RH - Amend
Issues to be amended proposed in R1 - HUNTING
ANSWER ID	ANSWER	SPECIFIC PROVISION
6	Only females older as 25 years may be hunted or proof from a veterinarian that they are not fertile. Add to animals that can be hunted.	3.8.2.2 of TOPS regulations
24	TOPS does not allow put-an-take but not all provinces are TOPS compliant. Is this managed on a national level?	TOPS 2007 Regs Paragraph 24

## Sheet: RH - Add
Issues to be added proposed in R1 - HUNTING
ANSWER ID	ORIGINAL FORMULATION
6	Same as above to make changes in include example in the current legislation. (referring to "Only females older as 25 years may be hunted or proof from a veterinarian that they are not fertile. Add to animals that can be hunted.")
24	The National Norms and Standards for Hunting Methods in South Africa have not been finalized to date - direct bearing on rhino hunting.
24	Rhino Hunting policies and quotas should be based on clearly defined species conservation benefits grounded in sound science and robust non-detriment findings as opposed to economic incentives based on maximising profits.

## Sheet: RH - Remove
Issues to be removed proposed in R1 - HUNTING
ANSWER ID	ANSWER	SPECIFIC PROVISION
24	Targeting of tourists for new domestic market for personal use & export of horns as personal effects - limited for international ban and against international	CITES Regs 2010, CITES Article III, draft NBES Strategy Action 10.4, Policy Position Paper Aims & 6 Policy Objectives

## Sheet: RH COMMENTS
R1 final comment - HUNTING
Answer ID	RHCOM
17	Needs to be less restrictive, and the decision needs to be put in the hand of the land owner, the same as is for other species such as wildebeest, zebra etc. Land owners will be able to justify owning rhino. Presently ownership is a burdon.

## Sheet: RR - Amend
Issues to be amended proposed in R1 - RESEARCH
Answer ID	ANSWER	SPECIFIC PROVISION
2	Impact of foraging/browsing on dehorned black rhino	Data defficient
2	Impact of dehorning on genetic distribution. dominance is lost once the horn is removed	Data defficient
8	Provide more detail regarding sample preservation and courier instructions to a profiling facility, “as soon as possible” is not good enough for some analyses as it may lead to DNA degradation.	Norms and Standards Rhino, Paragraph 5.5
8	Strengthen reporting on mortalities, specifically regarding cause of death, but also carcass age, for more dependable statistics.	Norms and Standards Rhino, Paragraph 3.2
15	Rhino horn stockpiles in South Africa are not regulated research has proved this. Horn from South African stockpiles is entering the illegal rhino horn trade.	There is no paragraph the entire report explains this issue: https://emsfoundation.org.za/wp-content/uploads/South-Africas-Rhino-Horn-Stockpiles-Intrinsic-to-Illegal-Trade-Report-2024.pdf
15	Research into the number of government officials involved in the illegal trade of rhino horn	https://emsfoundation.org.za/wp-content/uploads/South-Africas-Rhino-Horn-Stockpiles-Intrinsic-to-Illegal-Trade-Report-2024.pdf
15	Research into the number of government officials, and trophy hunters involved in the illegal trade of rhino horn	https://emsfoundation.org.za/where-have-all-the-rhinos-gone/

[truncated: 10 more sheets: RR - Add, RR - COMMENTS, RT - Amend, RT - Add, RT - Remove, RT COMMENTS, RW - Amend, RW - Add, RW - Remove, RW - COMMENTS]
