# Supplementary material for: Wildlife management and conservation in South Africa: informing legislative reform through expert consultation using the Policy Delphi methodology
Source: Front Vet Sci. 2025 Jun 30;12:1549222. doi: 10.3389/fvets.2025.1549222 (PMC12258392; doi:10.3389/fvets.2025.1549222)
Supplement: Supplementary file 10 [file Data_Sheet_5.xlsx]

## Sheet: Legend
Code	Description
EM	Elephant Management
EH	Elephant Hunting
ET	Elephant Translocation
ER	Elephant Research
EW	Elephant Welfare

## Sheet: EM
ELEPHANT MANAGEMENT
MODIFICATION	ISSUE	SPECIFIC PROVISION	ID EXPERT (number) + RELEVANCE (1 Not relevant, 2 Slightly relevant, 3 Moderately relevant, 4 Quite relevant, 5 Extremely relevant, EMPTY= No answer)															AVERAGE	STANDARD DEV.	N° AGREEMENT (>2)	% AGREEMENT	TOTAL RESPONDENTS/ISSUE	TOTAL NO RESPONDENTS/ISSUE
			ID 1	ID 2	ID 3	ID 4	ID 5	ID 6	ID 7	ID 8	ID 9	ID 10	ID 11	ID 13	ID 14	ID 15	ID 16
AMENDEMENTS	Legislation needs to be changed so that it is economically viable to own elephant in wildlife areas. Hense the range of elephant ins SA will increase.	NA	1	1	5	5	4	5	1	2	4		4	4	4	5	1	3.28571	1.68379	9	64.2857	14	1
	Elephant management should be conducted to avoid unsustainable environmental degradation where elephants occur to the detriment of other biodiversity, recognizing the role of man as a predator	NA	2	1	5	5	3	5	2	4	1		5	4	2	5	1	3.21429	1.67233	8	57.1429	14	1
	Ownership of elephants, taking into account res nulius elephant	NA	1	1	4		5	5	5	2			5	4		5	5	3.81818	1.66242	8	72.7273	11	4
	Elephants in captivity should be phased out, no further permits should be given	N &S 2023 Part 1, Introduction or keeping of elephants 5, 2 (c), page 87	5	3		5	1	4	5		2	5	5	1	5	5	1	3.61538	1.75777	9	69.2308	13	2
	Management according to a maximum elephants determined for a specific property	Norms and Standards of elephant 2(a)ii promotes broader biodiversity and socio-economic goals	2	1		5	3	5	3	4	1		5	5	5	1	1	3.15385	1.77229	8	61.5385	13	2
	National Department does not comply with Biodiversity according to Norms and Standards on properties such as the Kruger National Park	Norms and Standards of elephant 2(a)iii does not interrupt ecological integrity	2	1	4		1		3		1		5	5	2	5	1	2.72727	1.73729	5	45.4545	11	4
	National assets such as the meat of surplus animals do not reach poor people. In contrast with regulations	Norms and Standards of elephant 2(a)v ensures their sustainable consumptive and non-consumptive use	2	1	4		5	5	1	3	1		4	3	5	1	1	2.76923	1.69085	7	53.8462	13	2
	The advisory committee must have a majority of scientists to guarantee sustainable utilization.	NA	1	1	1	1		1	1	2	1		1	4	5	1	1	1.61538	1.3253	2	15.3846	13	2
	Rules and regulations do not align with elephant biology - elephant population control is through mortalities of weaned calves, yet contraception focuses on controlling breeding, the evolutionary reason why a cow exists.	Elephant Norms and Standards	1	4	5	1	5	1	1	4	1		5	4	5	5	2	3.14286	1.83375	8	57.1429	14	1
	Primary influencers dictating elephant policies are primarily stakeholders with no accountability, that don't experience impacts of elephants, or have no management mandate.	Elephant Norms and Standards, White Paper on Sustainable Use, CITES resolutions and Decisions	1	3	4	1	5	5	1	3	1		5	4	5	5	1	3.14286	1.79131	9	64.2857	14	1
	Processes linked to different contrasting laws, and provincial concurrent competency introduce excessive bureaucracy that prevents efficiency, a key governance criterium.	NEMPA, NEMBA	3	4	3	4	5	5	5	2	2		5	4	5	5	5	4.07143	1.14114	12	85.7143	14	1
	GnRH Immunocontraceptive vaccines should be administered by vet. GnRH vaccine is a scheduled domestic pig drug for off-license use in elephants. As such, a subparagraph should be added that GnRh vaccines must be administered by a veterinarian.	Paragraph 17 (4) GnRh vaccines, page 94	5	3		3	3	2	4		1		5	4	1	1		2.90909	1.51357	7	63.6364	11	4
	Measures regarding "damage-causing animals". TOPS definition needs refining to reflect interaction with human activities and exhaustion of all non-lethal methods as per Annex VI (flow diagram) and is imminent threat to human life.	Paragraph 20 (1)(b)(i) about TOPS pertaining damage-causing animals	5	2	4	4	1	4	5	3	5		5	4	3	1	4	3.57143	1.39859	11	78.5714	14	1
	Rehabilitation of orphaned calves should be stopped. It is not fully aligned with subsection (a) of N&S Guiding Principles about avoiding groups disruption.	Introduction or keeping of elephants 5 (d) and (e), page 87	1	1			1	4	2	2	1		4	4	5	5	2	2.66667	1.61433	5	41.6667	12	3
	Give in the legislation as much weight to adaptive management as science, which has to reflect reality in elephant ranges, produce accurate data, and support good management practices.	Guiding principles elephant Norms and Standards, TOPS, Chapter 7, CITES Regulation.4 Scientific Authority	3	1		3	5	5	2	3	5		5	4	5	5	1	3.61538	1.55662	10	76.9231	13	2
	The definition of adaptive management does not include management action.	Elephant N&S - Definitions, page 5	1	4	1				1		1		5	3	5	1	1	2.3	1.76698	4	40	10	5
	"ensures the sustainable use of hair, skin, meat and ivory products; and" should include "live elephants"	Elephant N&S - Purpose and application 2. (2) a (v), page 11	1			1	1		1	2			4	1	3	5	3	2.2	1.47573	4	40	10	5
	There should be definitions for the terms "ethical" and "humane", as there is limited agreement on what these mean.	Elephant N&S - Purpose and application 2. (2) a (vi), page 11	4	4		5	5	5	5	3	5	5	5	3	4	5	4	4.42857	0.755929	14	100	14	1
	"while efforts should be made to ensure that elephants continue to play an important role in an already well established nature-based tourism sector this should not occur in an inappropriate, inhumane or unethical form or manner;" - remove and replace with ecological principle of natural regulation	Elephant N&S - Guiding principles. 3 (j), page 13	2	4	4	1	5	3	1	2	1		1	2	5	5	1	2.64286	1.64584	6	42.8571	14	1
	The responsible person must prepare a management plan with the assistance of a veterinarian with expertise in dealing with elephants. The veterinarian must have experience with wildlife for a minimum of certain years.	Elephant Norms and Standards Gazetted February 2023 - 6a 1 (ii), page 87	1	1		1	1	1	1	2	1		3		1	1	1	1.25	0.621582	1	8.33333	12	3
	The 60 days time frame for approving management plans might not always be to the best interest of the animals. A shorter time limit for extreme situations and special situations must be considered.	Elephant Norms & Standards Gazetted February 2023 - 6a 3 a, page 88	4	1	4	2	2	5	4	2	5		4	3	5	5	1	3.35714	1.49908	9	64.2857	14	1
	The size of the property and situation must be taken into consideration as an animal darted for management might get lost darting from a motorised vehicle and a helicopter as minimum requirement must be on stand by at the very least or a spotter aeroplane.	Elephant Norms & Standards Gazetted February 2023 10 (2), page 91	5	1	4	3	1	4	5	2	2		5	4	2	1	2	2.92857	1.54244	7	50	14	1
	The time frame for keeping an elephant in a release camp should be accompanied by a reason, rather than just having a limit of 6 months. Expecially, if an elephant is kept for more than 3 months, a valid reason must be supplied why animal is being kept for extended period of time in release Bhoma.	Elephant Norms & Standards Gazetted February 2023 - 13 (3) , page 92	5	1	5	5	1		5	3	5		5	4	5	5	3	4	1.52753	11	84.6154	13	2
	Immunocontraceptive vaccines should also be done by an expert who has been working with specific populations for an extended period of time, not just veterinarians. This could decrease identification time and reduce stress on animals. The vet could just be present, considering that not all vets know how to sex and age elephants out of a helicopter.	Elephant norms and standards Gazetted February 2023 - 17 (2) b , page 94	5	1		5	5		5	2	5	5	1	4	5	5	4	4	1.58114	10	76.9231	13	2
	Vasectomies in elephants should be performed by veterinarians with experience only, not just generic veterinarians, as written in N&S.	Elephant norms and standards Gazetted February 2023 - 17 (8) c , page 95	5	1		5	5		5	2			5	4	5	5	1	3.90909	1.70027	8	72.7273	11	4
	Legislation in general should make elephant management easier for managers/owners of elephant	Generally, applies to the N&S of 2008	2	1	5	3	5		2	3	5		5	4	5	5	1	3.53846	1.61325	9	69.2308	13	2
	For smaller fenced areas, the N&S should allow for the introduction as well as the removal of elephants after a certain period of time, in order to simulate scenarios where elephants occur in an area or periods where there are no elephants in an area. Ecological periods of rest.	Generally, applies to the N&S of 2008, specific to more than one section	1	4	4	1	5	5	1	5	5		5	4	3	5	1	3.5	1.74312	10	71.4286	14	1
	Restricted activities should include driving elephants for instance with a helicopter. This needs better regulation.	section 4&10 of N&S	3	1	1	5	3	1	5	4			3	3	3	1	5	2.92308	1.5525	9	69.2308	13	2
	Situations where release camps are not required should be addressed in Elephant N&S.	N&S section 13, page 20	3	3		4	5		5	2	4		5	4	5	5	5	4.16667	1.02986	11	91.6667	12	3
	It is impractical to include a culling plan with the initial Elephant Management Plan, as requested by N&S. Culling often takes place only after the EMP is prepared. There should be the opportunity to submit the culling plan later than the initial EMP.	Section 6, 2(h) of N&S, page 15	2	3		1	1	4	1	5	4		1	3	5	5	1	2.76923	1.69085	7	53.8462	13	2
	The Contingency Plan requested in N&S to be included in an Elephant Management Plan can work for captive elephants but not for wild populations.	Elephant N&S, Section 6, 2(h), page 15	1				4		1	4			1	4	5		1	2.625	1.76777	4	50	8	7
	The panel of specialists should include an elephant welfare, or social behaviour specialist	N&S 2023 PArt 1 Management Plans 6, 4, page 88	5	3	1	5	4	1	5	2	4	5	5	3	5	1	5	3.6	1.63881	11	73.3333	15	0
	Very important that premonitoring define exactly which elephant unit to be moved, in order to limit impact on remaining population	N&S 2023 Part 1 Initial assessment 7 (b) (v), page 90	5	3		5	2	2	5	3			5	3	5	1	5	3.66667	1.49747	9	75	12	3
	Circus elephants must be phased out and not permitted	N&S 2023 Part 1 translocation, import and export of elephants 12 (6), page 92	5	3	4	5	1	4	5		5	5	5	3	5	5	5	4.28571	1.20439	13	92.8571	14	1
	An elephant may not be kept in a release camp for a perion exceeding 1 month.	N&S 2023 Part 1 Release camps 13 (3), page 92	5	2			1		5	2	3		4	4	5	5	3	3.54545	1.4397	8	72.7273	11	4
	GnRH vaccines should not be allowed in any elephant, wild or captive, only under specific circulstances and with permits	N& S 2023 Part 2 Contraception of wild elephants 17 (4), page 94	5			5	2	4	5				5	3	3	1	5	3.8	1.47573	8	80	10	5
	The definition of "carrying capacity" and its different forms in N&S are needed.	The National Norms and Standards for the Management of Elephant in South Africa, Chapter 1, 1. Definitions, page 83	3	1		4	2	5	4	2	1		5	4	3	5	5	3.38462	1.50214	9	69.2308	13	2
	Definitions of critical terms meanings such as: "sustainable", "ecological integrity", "sustainable consumptive and non-consumptive use", "well-being", "biologically healthy population" are needed for the achievement of the N&S purpose.	The National Norms and Standards for the Management of Elephant in South Africa, Chapter 1, 1. Definitions and 2 (1), page 85	4	4		5	1	4	4	2	3	5	5	4	3	5	1	3.57143	1.39859	11	78.5714	14	1
	The most important 'Guiding Principle' in the management of a recovering mammal population, that of exponential growth and carrying capacity overshoot is not articulated. The recognition of this principle is fundamental to the management of elephant populations in particular.	The National Norms and Standards for the Management of Elephant in South Africa, Chapter 1, 3 Guiding Principles , page 86-87	3	4	4		4		3	3	2		5	4	5	5		3.81818	0.98165	10	90.9091	11	4
	In N&S Guiding Principles, the principle that any management action causes stress to an elephant population and that management actions' choices should proceed from the least stressful upwards should be well articulated.	The National Norms and Standards for the Management of Elephant in South Africa, Chapter 1, 3 (h) (i) Guiding Principles, page 86	3	1	5	4	1	1	4	2	4		4	4	5	1	5	3.14286	1.61041	9	64.2857	14	1
	The principle around what constitutes "biodiversity loss" (spatial, structural, temporal, functional, species and its certainty) is not articulated in N&S Guiding Principles and should be addressed.	The National Norms and Standards for the Management of Elephant in South Africa, Chapter 1, 3 (e) Guiding Principles, page 86	3	4		4	4	5	3	2	4		5	4	5	5	1	3.76923	1.23517	11	84.6154	13	2
	Among N&S Guiding Principles, there should be one about how management, where possible, should first attempt to emulate natural processes.	The National Norms and Standards for the Management of Elephant in South Africa, Chapter 1, 3 Guiding Principles, pages 86-87	3	4	5	2	4	5	3	2			5	3		1	5	3.5	1.3817	9	75	12	3
	The current definition of 'sustainable use' in TOPS is not explicit enough for it to be useful for management purposes.	TOPS Regulations, “sustainable use”, page 10	4	4		4	1	4	1				5	4	5	5	1	3.45455	1.63485	8	72.7273	11	4
	The 'management option' flow diagram is garbled but also has no underlying principles which it is adhering to and lacks scientific rigor.	Elephants N&S Annexure VI Flow diagram relating to management options, page 110	2	4			3		2				5	4		5	2	3.375	1.30247	5	62.5	8	7
	Adequate enclosure should be objective or outcome based, rather than specification based, considering that terrain and context could make fence specification variables.	Elephant N&S - Ch 2 section 9 and Annexure V, page 90,91 and 109	2	3		1	4		2	3	2		5	3	5	5	3	3.16667	1.33712	8	66.6667	12	3
	Elephants introduction assessment should also consider the surrounding community and possible threats.	N&S - Chapt 2 - 7, pages 89-90	5	4	4	5	5		5	2	4		5	4	5	5	5	4.46154	0.877058	12	92.3077	13	2
	Among N&S Duty of Care, the responsible person should include demographics of elephant population when reporting the total number estimation and the number of unnatural mortalities of elephants.	N&S - Chapt 2 - 8(3) - (b) (ii), pages 90	5	1		5	3	2	5	3	2		5	4	5	5	5	3.84615	1.46322	10	76.9231	13	2
	The minimum standard for a perimeter fence should be a height of 2.2 meters instead of 1.8 meters.	N&S - Chapt 2 - 9(4) - (a), pages 91	4	3		5	2	1	5	3	1	3	4	4	2	5	2	3.14286	1.40642	9	64.2857	14	1
	PZP immunocontraceptive vaccines should be administered to females from 10 years old to older.	N&S - Chapt 2 - 17(3)(b), pages 94	4	1		5	2		4				2	3	3	1	3	2.8	1.31656	6	60	10	5
	Culling elephants in groups does not align with natural processes. Elephants don't die in groups and have evolved coping strategies to deal with stresses such as a family member.	Elephant Norms and Standards, reg 19, pages 95-96	2	4	3	5	5	5	4	4	2		4	3		1	1	3.30769	1.4367	9	69.2308	13	2
	Review process of an Elephant Management Plan should be every 5 years. 10 year review will include up and coming breeding cohorts and maturing bulls; could change population management interventions/strategies & on-going 5 yr assessments Consistent with Duty of Care.	N&S - 6 Management Plans (8) about 10 yr period review; 8 Duty of Care (3) (a) where management authority must be informed of ongoing assessment every 5 years. pages 89-90	4	2			1	4	5	4			1	3	3	5	1	3	1.54919	7	63.6364	11	4
	There should be an explicit requirement for responsible persons to sign acknowledgment of an Elephant Management Plan content understanding/undertaking.	N&S 8 Duty of Care (1 – 3) referencing responsibilities of owners, page 90	4	2	1	5	2	3	5	4	1		5	4	5	5	5	3.64286	1.54955	10	71.4286	14	1
	Incorrect reference to "rehabilitation". “Rehabilitation” must be changed to “rewilding” of elephants. Rewilding refers to the process of habituating domesticated/tame/previously captive animals back to extensive wildlife systems without the need/limited need for human intervention.	16 (1) (b) Establishment of new populations of wild elephants, pages 93-94	4	3		5	3		5		4		5	3	5	5	5	4.27273	0.904534	11	100	11	4
	GnRH Immunocontraceptive vaccines should not be used as fertility control measures in wild female elephants until more scientific information becomes available. There is not enough peer-reviewed science on the methodology in females. Long-term use in males has serious effects and shouldn't be used.	Contraception of Wild Elephants 17 (4) GnRh in wild elephants, page 94	1	4		5	5		1	3			5	4	1	5	5	3.54545	1.75292	8	72.7273	11	4
	The time given (48 h) to manage escaped elephants is not enough and it is inconsistent with owner of elephant and owner of property to where elephants roam.	Escaped Roaming elephants Clause 26 (4), page 99	5		3	2	3		5	3	4		5	3	5	5	1	3.66667	1.37069	10	83.3333	12	3
	Where lethal measures are necessary to manage an elephant or a group of elephants or to manage elephant population size, it should be add that the killing and management thereof must avoid unnecessary suffering and be as human as possible.	National N&S Elephant 2023 3.Guiding Principles (i), page 86	5	3	2	5	3	5	5	2	4		5	3	5	5	1	3.78571	1.42389	11	78.5714	14	1
	The definition of sanctuary needs to be expanded in TOPs, in order to include indications about no breeding and no interaction other than for veterinary or management purposes.	National N&S Elephant 2023 Introduction or keeping of elephants 5 (e) and TOPS definitions	4			5			5		4		5	3	5	5	4	4.44444	0.726483	9	100	9	6
	The responsible person must sign off on the Management Plan stating that they understand and accept the contents thereof	National N&S Elephant 2023 Management Plans 6 (1), pages 87-88	4	3		5	3	4	5	4			5	4		5	5	4.27273	0.786245	11	100	11	4
	The management plan should be reviewed at least 10 years, or sooner if circumstances on the property \ population considered in the Management Plan change	National N&S Elephant 2023 Management Plans 6 (8), page 89	4				4	4	5	4			5	3		5	5	4.33333	0.707107	9	100	9	6
	Replace this clause - With elephant may not be kept, trained, exhibited or transported by circuses. Reason > The use of elephant in circuses should be prohibited based on research that indicate high levels of cruelty, stereotypic behaviours .	National N&S Elephant 2023 Translocation, import and export of elephants (6), pages 91-93	5	3	4	5	1	3	5		5		5	3	5	5	5	4.15385	1.28103	12	92.3077	13	2
	The draft N&S for the management of elephants in captivity should be reviewed and reinstated (23) would require an additional point referring to Keeping of elephants in captivity must be in accordance with the N&S for the care and management of elephants in captivity	National N&S Elephant 2023 23 Keeping elephants in captivity, page 97				5	2		4				5	3	5	5	3	4	1.19523	7	87.5	8	7
	At present the theme of legislation is such that elephant are not desirable to own. Elephant where they occur in South Africa are not endangered, yet if you look at where they occur to where other species occur it is abundantly clear that the very few landowners are prepared to risk owning elephant	NA	1	1	5	1	4	5	1				4	3	5	5	1	3	1.85864	7	58.3333	12	3
	Legislation wrt to management ie. culling and hunting of elephant need to become less restrictive	NA	1	1	5	1	4	5	1	3	2		5	4	5	5	1	3.07143	1.8172	8	57.1429	14	1
	Immunocontraception vaccines can be admisitered by any experienced person, not necessarily a vet.	Elephant N&S 2023 Part 2 Contraception of wild elephants 17 (2) (b)	4	1		5	3		5	2	4		5	3	5	5	5	3.91667	1.37895	10	83.3333	12	3
	The 'Guiding Principle' that pre-emptive management measures which dampen the exponential phase of population recovery is not articulated, and ignores the importance of this in a species that is long-lived, and thus has long delays in density-dependent regulation taking effect.	Elephant N&S 2023, Chapter 1, 3 Guiding Principles, pages 86-87	3	4	1	4	3	2	1	3			5	4	5	5	1	3.15385	1.51911	9	69.2308	13	2
	National Department Environmental Affairs in conflict with this regulation	Elephant N&S 2023, Management Plan 6.4 Panel of experts must have at least one scientific expert, page 88		1			1		2				5				1	2	1.73205	1	20	5	10
	The evaluation method to establish the necessity of culling requires amendment	Elephant N&S 2023, Ch 2 section 19, pages 95-96	2	1	5	5	4	3	5	2	4		5	3	5	5	1	3.57143	1.55486	10	71.4286	14	1
	Method/s of culling requires amendment in terms of updated research	Elephant N&S 2023, Ch 2 section 19, pages 95-96	2	3		5	4	4	5	3	2		5	4	5	5	5	4	1.1547	11	84.6154	13	2
	PZP immunocontraception should not only be administered by vet. The PZP vaccine isn't scheduled and doesn't require immobilisation for administration. Not a restricted activity in terms of TOPS. Specific experience needed to sex and age animals, under off-site vet supervision.	Paragraph 17 (2) (b) PZP Immunocontraceptive vaccines, page 94	1	1		5	4		5		5		1			5	5	3.55556	1.94365	6	66.6667	9	6
	The administration of immune-contraceptive vaccines must be administered by a veterinarian and suitably experienced person. The reason for this is the scheduling of PZP	National N&S Elephant 2023 Contraception of wild elephant 17 (2) (b), page 94		1		1	4		1		1		5			1	2	2	1.60357	2	25	8	7
	GnRH immuno-contraceptive vaccines should not be used in wild elephant ; and must be administered by a veterinarian.	National N&S Elephant 2023 Contraception of wild elephant 17 (4), page 94	5	1		5	4	4	1				5			1	5	3.44444	1.87824	6	66.6667	9	6
	The definition of 'sustainable use' needs to be expanded upon in the Elephant N&S.	National N&S Elephant 2023	4	4		4	3	4	4				5	4	5	5	1	3.90909	1.13618	10	90.9091	11	4
	Adequate enclosure 9. (4) The minimum standard for a perimeter fence currently stipulated is outdated given the progress in experimentation and implementation in East Africa. This needs amending.	National N&S Elephant 2023	4	4		3	2	4	4	3	5		5	4	5	5	5	4.07692	0.954074	12	92.3077	13	2
	Transportation, import and export of elephants 12. (1) (c) - these are too restrictive and a time since first translocated (e.g. 10 yr) should rather be stipulated	National N&S Elephant 2023	3	1		4	5	3	4				5	4	5	1	1	3.27273	1.61808	8	72.7273	11	4
	Transportation, import and export of elephants 12. (2) (a) - this is too restrictive as it requires a very intimate knowledge of the social structure of the elephant population which is only achieved in < 10 % of populations	National N&S Elephant 2023	4	1		5	5		1				1	3	5	1	1	2.7	1.88856	5	50	10	5
	Transportation, import and export of elephants 12. - there is no mention of how elephant will be managed from a metapopulation and genetic perspective	National N&S Elephant 2023	1	4		5	5		4	3	4		4	3	5	1	1	3.33333	1.557	9	75	12	3
	Management of wild elephant populations Part 2 - there is no mention of how elephants will be managed from a metapopulation and genetic perspective - there is no mention of how elephant will be managed from a metapopulation and genetic perspective	National N&S Elephant 2023, Chapter 15. Management of wild elephant populations - Part 2	1	4		5	5		4	2			2	3		5		3.44444	1.50923	6	66.6667	9	6
	The format proposed for such a plan has a lot of redundancy and misses key sections such as key indicators, monitoring, reporting and evaluation and adaptive management.	Appendix 1 Management Plans for Wild elephant	4	1	4	3	4	5	3				5	4	5	5	5	4	1.20605	11	91.6667	12	3
	Any causes of non-testosterone aggressive behaviour in wild male elephants should be identified and mitigated by consulting experts in this field	N&S - Chapt 2 - Part 2-17(5)	5	1		5	2		5		3		4	4	3	5	1	3.45455	1.57249	8	72.7273	11	4
	All breeding bulls should be treated to prevent unintended breeding: more behavioural and scientific info needed (b) cost prohibitive, questionable viability, unknown behavioural effects	N&S - Chapt 2 - Part 2-17(7)	4	1		5	2		1		4		5	3		1	1	2.7	1.70294	5	50	10	5
	Vasectomies should be considered only in very small and descreet wild elephant populations where no alternative non-lethal option is available	N&S - Chapt 2 - Part 2- 17(8)(b)	1	1		4	1		4				5	3	5	5	5	3.4	1.77639	7	70	10	5
	Vasectomies must be performed by experienced veterinary surgeons in the elephant vasectomy procedure	N&S - Chapt 2 - Part 2- 17(8)(b)	1	1		5	3		5				5	4	5	5		3.77778	1.71594	7	77.7778	9	6
	"an elephant may not be cullied if it's part of a social unit, unless the entire social unit, including the matriarch, calves and all juveniles, are culled" is up to discretion and contradictory	N&S - Chapt 2 - Part 2- 19(1)(c)	2	1		2	5	5	1	4			4	3	5	5	1	3.16667	1.6967	7	58.3333	12	3
	"The culling plan must contain the evidence that all other population management options have been rejected by the professional natural scientist after appropriate consideration and evaluation" is vague	N&S - Chapt 2 - Part 2- 19(3)(ii)	4	1	4	5	1	5	3	3			1	4	5	5	1	3.23077	1.69085	9	69.2308	13	2
	Immunocontraceptive vaccines should not include the use of GnRH vaccines. this should only be used to control musth after consultation with an elephant behaviour expert	N&S - Chapt 2 - Part 4- 25(2)(a)	5	1		5	1		4				5		5	5	5	4	1.73205	7	77.7778	9	6
	Vasectomies performed by trained and experienced veterinary surgeons	N&S - Chapt 2 - Part 4- 25(2)(a)		1		5			5				1		5	5		3.66667	2.06559	4	66.6667	6	9
	A management plan for a wild elephant shall include the demographics of elephant population	Elephant N&S Annexure I - (4) 4.2	2	4		5	1	3	5	3	4		4	4	3	5	5	3.69231	1.25064	11	84.6154	13	2
	Remove the conflation of animal rights with out of date animal welfare criteria and replace with a duty of care concept that is inclusive of all biodiversity - it essentially provides opportunities for evolved coping strategies to play out.	NA	4	4	5	4	5	5	1		4		5	3		5	3	4	1.20605	11	91.6667	12	3
	No accountability for non-compliance to EMP’s by responsible persons. Must sign acknowledgement of understanding/undertaking for EMP. No provisions/legal framework within TOPS/permit conditions to account for non-compliance of EMP’s by the responsible persons.	N&S 8 Duty of Care (1 – 3) referencing responsibilities of owners	2	1		5	5	4	5	3			5	4	5	5	5	4.08333	1.37895	10	83.3333	12	3
	Whilst not new legislation - the Draft Minimum Standards For the Management of Captive Elephant should be reviewed and gazetted for implementation , now that there a NEMLA Wellbeing clause that addresses responsibility towards wellbeing of animals - this can be addressed.	N&S 8 Duty of Care (1 – 3) referencing responsibilities of owners	5	1		5	3		4				5	3		5	1	3.55556	1.66667	7	77.7778	9	6
	Guides should have extensive elephants interaction training to properly handle elephant interactions properly. There have been numerous incidents of late where it can be clearly seen that this level of training is lacking.	Elephant N&S 2023, Annexure III, page 106	2	1	4	5	2	3	5		4		5	4	5	5	5	3.84615	1.40512	10	76.9231	13	2
	Very onerous and outdated in many instances	Elephant N&S 2023, Annexure IV, page 106	4	1			5		5				5	3		5	5	4.125	1.45774	7	87.5	8	7
ADDITIONS	There should be incentive for good management through tax rebait.		1	1	5	2	2	5	3	3	5		4	4	5	5	5	3.57143	1.55486	10	71.4286	14	1
	Good decision making and expansion of elephant range should be enabled through inclusivity. Landowners should have more voice in policy.		4	2	5	3	5	5	3	3	4		5	4	5	5	1	3.85714	1.29241	12	85.7143	14	1
	Given elephant sentience and complexity, and given changes to S1 and S2 of NEMBA, the issue of elephants held in captivity needs to be addressed. Keeping elephants in captivity in SA must be prevented.		5	3		5	1	5	5		2	5	5	3	5	5	5	4.15385	1.40512	11	84.6154	13	2
	It must be mandatory and subject to a hefty fine - whether private or state - for reserves to ensure that all fencing is properly maintained and elephant proof. Where elephants escape they must be returned to the reserve and must be the responsibility of reserves i with help from authorities.		5	1	5	5	3	3	4	3	1		5	4	5	5	1	3.57143	1.60357	11	78.5714	14	1
	N&S for elephants in captivity are needed.		1	4		5		2	5				3	4	5	5	3	3.7	1.41814	8	80	10	5
	Current N&S are about management of populations, but they do not set national goals for elephant management. This is necessary, because a Biodiversity Management Plan is the best legislative mechanism.		1	1		4	2	1	1	4			4	4	3	5	1	2.58333	1.56428	6	50	12	3
	TOPS registration for veterinarians should be a national permit, not just a provincial permit.		4			4	1	2	3		4		1	4	5	5	3	3.27273	1.42063	8	72.7273	11	4
	Veterinarians should have at least 5 years of wildlife experience before being considered to advise on elephant matters.		5	1		5		2	3		5		5	4	5	1	3	3.54545	1.63485	8	72.7273	11	4
	Management plans for elephants that are free-roaming (res nullius) i.e. not fenced in.		2	4			5	4	3	4			1	4	3	5	4	3.54545	1.21356	9	81.8182	11	4
	DCA control of elephant by non-state officials		4	1	4	5		3	5	4			5	4		5	5	4.09091	1.22103	10	90.9091	11	4
	Management of a landscape of fear for elephants		2	4	5	4	5	4	5	4	1		4	3		1	1	3.30769	1.54837	9	69.2308	13	2
	Include metapopulation management concepts and thinking into elephant norms and standards		1	4		4	5	4	3	3	4		5	4	4	5	1	3.61538	1.3253	11	84.6154	13	2
	Equitable access to all elephant products and derivatives i.e. elephant dung		3	1		3	5	5	3	3			5	4	4	1	5	3.5	1.446	10	83.3333	12	3
	Insufficient emphasis has been given to the pre-monitoring of any elephant before capture operation. It is important that social associations are known and proper knowledge of the family structure is ensured, before any capture operation.		5	4		5	2	2	5	4	4		5	3	3	1	4	3.61538	1.3253	10	76.9231	13	2
	Too often capturers target the first available group, herd them with the helicopter and hope to get the entire family, but too often this has not been the case, creating huge social disruption issues in the source population and in the new population		5	1	4	5		1	5				3	3	3	1	4	3.18182	1.60114	8	72.7273	11	4
	Methods to manage spatial use of elephants		2	1			5	2	4	3			5	4		5	1	3.2	1.61933	6	60	10	5
	Selective culling of elephants or disturbance culling.		1	1	4	5	5	5	5	4	3		5	4		5	1	3.69231	1.6525	10	76.9231	13	2
	Captive commercial facilities must be phased out and no more permits given for captive elephants		5	2		5	1	2	5		1	5	5	1	5	5	1	3.30769	1.93152	7	53.8462	13	2
	GnRH should not be allowed in any elephant unless under specific circumstances and with permits. The welfare impact is huge on the entire population. Too many reserves are using it uncontrolled on wild and captive elephants.		5			5	3		5				4		5	5	5	4.625	0.744024	8	100	8	7
	TOPS does not explicitly define 'carrying capacity' or its various forms. This is a fundamental flaw in this legislation which hampers any attempt at rational management and sustainable utilisation particularly for elephant.		3	1		4	2	5	3	4	1		3	5	3	5	1	3.07692	1.49786	9	69.2308	13	2
	A Biodiversity Management Plan for Elephant in South Africa must be developed to give the context and guidance for elephant management in the country		4	4		5	5	2	3	4	4		5	5	4	5	5	4.23077	0.926809	12	92.3077	13	2
	A specific section which stipulates that the criteria implemented for managing an elephant population should be ranked around minimising stress to the population as a whole not individuals.		4	1		4	3	2	1	3			5	3	5	5	3	3.25	1.42223	9	75	12	3
	The protection of iconic plants should be considered (for example the Von Willigh's baobab in the Kruger National Park, putting rocks around the base so elephants cannot destroy it).		1	1	4	4	3	2	4	4	4		5	5	5	5	1	3.42857	1.55486	10	71.4286	14	1
	Action how to do culling of elephants		1	1	5	5	2	4	5	3			5	5	5	5	5	3.92308	1.60528	10	76.9231	13	2
	Action of licensing culling teams		1	1	3	5	3	4	3	2			5	5	3	5	1	3.15385	1.57301	9	69.2308	13	2
	Action of where culling must be implemented according to managements plans that does not get implemented		1	1			2	4	2	4			5	5		1	1	2.6	1.7127	4	40	10	5
	Identify properties with over abundance (for example, 200 elephant introduced in Madikwe Game Reserve - today they are more than 1100). It could be a huge threat to black rhinoceros population.		1	1		2	2	5	1	1	1		5	5	2	1	1	2.15385	1.67562	3	23.0769	13	2
	Culling plan must be addressed for private properties		1	1	4	3		5	1	2			5	4		5	1	2.90909	1.7581	6	54.5455	11	4
	No breeding should be allowed in Captive facilities at all.		5			5	1	4	5				5	1	5	5	5	4.1	1.66333	8	80	10	5
	Accountability for the inaction of proactive management of their elephant population		5	1	4	5	3	4	5		4		5	4	3	1	1	3.46154	1.56074	10	76.9231	13	2
	Consolidated legislation should have key principles of maintaining elephant's role in intact systems, restore elephant's role, or mimic the outcomes of elephants.		3	4			5	5	3		1		5	3	5	1	5	3.63636	1.5667	9	81.8182	11	4
	Legislation should have explicit procedures of bottom-up development that facilitate meaningful participation, co-management and co-accountability		3	4	4		5	5	3	4			5	3	5	5	1	3.91667	1.24011	11	91.6667	12	3
	Reference to introduction or keeping of wild elephants should explicitly refer to national AND in-situ in extensive systems only. (Outcry regarding recent translocations of cheetah and rhino subject to int. agreements resulting in deaths of both species).		5	1			1		5	2	4		5	3	5	5	5	3.72727	1.67874	8	72.7273	11	4
	Reference to introduction or keeping of wild elephants in captivity in "exceptional circumstances" based on current criteria are extremely vague. “Conservation” of elephants is not properly defined and no parameters on how to guide this are provided.		3	3		3	1		5				5	3		5	5	3.66667	1.41421	8	88.8889	9	6
	Demonstrable proof as to why other management options are not viable must be provided. Many alternate options need to be exercised with minimum periods and with consistency. Cannot be a tick-box exercise without real effort.		5	1		5	3	2	5	3	1		5	3	3	1	3	3.07692	1.5525	9	69.2308	13	2
	Moratorium on breeding of elephants in captivity. These captive facilities should be phased out in line with vision of HLP and PP objectives. Each facility should submit a rewilding plan within 5 years.		5	4		5	1	2	5				5	5	5	5	1	3.90909	1.70027	8	72.7273	11	4
	The amendment of legislation can not be done in isolation of newly promulgated/approved legislation/policies that have direct bearing on elephants e.g. White Paper on the Conservation and Sustainable Use of South Africa’s Biodiversity, the Policy Position on the Conservation and Sustainable Use, NBES Strategy, NISWT, etc		2	4			5	5	5		4		5	4		5	5	4.4	0.966092	9	90	10	5
	The marking/registration of elephant ivory in TOPS should be dealt acknowledged in N&S. No ref currently. Note that commercial trade in ivory is currently illegal but what needs to be done with ivory from hunted/deceased elephants? Also concern re domestic markets and NBES strategy.		4	1			2		5	4	4		3	4	2	5	3	3.36364	1.28629	8	72.7273	11	4
	The amended TOPS Regulations public comment in October 2023 need to be finalised and promulgated urgently as this has direct bearing on elephant management and restricted activities.		4	1			4		5		3		5	4	5	5	1	3.7	1.56702	8	80	10	5
	N&S for relocation of elephant needs to developed.		5	4		5	1	2	5	2	4		5	4	3	5	3	3.69231	1.37747	10	76.9231	13	2
	Guidelines, or N&S or SABS Code to be developed for tour guides, and tourism activities and management relevant to elephant tourism		5	1		5		2	5		1		3	4	5	1	5	3.36364	1.80404	7	63.6364	11	4
	Accountability for the inaction of proactive management of their elephant population by elephant owners.		5	1	5	5	4	5	5				5	4	3	1	1	3.66667	1.72328	9	75	12	3
	Guides should have extensive elephants interaction training to properly handle elephant interactions p[roperly. There have been numerous incidents of late where it can be clearly seen that this level of training is lacking.		1	1		5	2	2	5				5	3	5	1		3	1.82574	5	50	10	5
	The approved management plan must stipulate that the elephant biomass must not exceed more than 15% of the total biomass.		1	1			1		3	2	1		4	5	3	1	1	2.09091	1.446	4	36.3636	11	4
REMOVALS	Remove "within the ecosystem in which they occur or may occur in future" or remove reference to captive elephants	Elephant N&S - Purpose and application 2. (2) a (I), page 11	3	1					3	3			4		5	5	5	3.625	1.40789	7	87.5	8	7
	Remove - "elephants are intelligent, have strong family bonds and operate within highly socialised groups and unnecessary disruption of these groups by human intervention should be minimised" - this is not a principle but a statement of perception with some supporting science	Elephant N&S - Guiding principles. 3 (a), page 12	1	4	5		4	5	1	2		5	2	3	5	5	1	3.30769	1.70219	8	61.5385	13	2
	"careful conservation management has ..." - remove the word careful it is confusing and likely incorrect	Elephant N&S - Guiding principles. 3 (e), page 12	4	4	3		4	3	4	3	2		5	3		5	5	3.75	0.965307	11	91.6667	12	3
	"be based on measures to avoid stress and disturbance to elephants" - remove as the notion is unfounded in ecology where elephants are regularly stressed - in fact stress is key to their natural regulation	Elephant N&S - Guiding principles. 3 (h) (ii), page 13	1	4	5	5	5	5	2	4	1		2	3	5	5	1	3.42857	1.6968	9	64.2857	14	1
	Remove ability to keep elephants on property less than some scientifically established value (use a BMP to argue this case). N&S are not adequate to guide elephant management nationally a BMP (Biodiversity Management Plan) is needed.	Elephant N&S		4			5		1				4	3		5	5	3.85714	1.46385	6	85.7143	7	8
	Ivory sales and stockpiling must be banned	Elephant N&S 2008, purpose and application 2 (2) (a) (v), page11		1			1	5	4	1		5	1	1		5	3	2.7	1.88856	5	50	10	5
	In N&S it should be removed the part asking to provide, in a culling plan, the evidence that all other management options have been rejected after appropriate consideration and evaluation. Culling is valid (in cases better than contraception) and not a last resort.	Elephant N&S 2008, Elephant N&S - Culling. 19 b (ii), page 24	1	4	5	5	1	4	1		1		5	4	5	5	1	3.23077	1.87767	8	61.5385	13	2
	Without a Biodiversity Management Plan for Elephant in South Africa, the current legislation around the management of elephant (ie the norms and standards) has no context, and is therefore redundant. I therefore it should be with drawn totally, until a Biodiversity management plan has been developed	Elephant N&S 2008		4			5	3	1	1	1		1	3	5	5	1	2.72727	1.79393	6	54.5455	11	4
	The use of contraception to manage elephant populations is still experimental, may be unethical, cause high degrees of stress, has not been proven to be successful and the PZP vaccine is not registered for this use - and therefore cannot be included as a management option.	Elephant N&S 2023, Management of wild elephant populations Part 2, 15(1)(a) and 17, pages 93-94	1			5	4	3	1		4		3	1	5	5	1	3	1.73205	7	63.6364	11	4
	Not to introduce captive elephants in the wild - they are going to become human killers.	Elephant N&S 2023, 16(b) introduction of captive elephants in an extensive wildlife system, page 94		1		3	2	3	1		1		1	5		5	3	2.5	1.58114	5	50	10	5
	Completely delete elephant norms and standards and revise to best practice guidelines	Elephant N&S 2023			4		5	3	1	4			5	3	4	5	1	3.5	1.50923	8	80	10	5
	An end to captive elephants for entertainment purposes. As recently approved by cabinet for captive lions & rhinos, there should be an end to confined captive elephants for entertainment purposes. There should be a phase-out period incl. moratorium on breeding & new facilities & rewilding program.	Elephant N&S 2023, Part 4 Elephants in Controlled Environments, 23 4(b), Registration of Captive Facilities 24 (a-c), Contraception of captive elephants 25	5	4		1	1	4	5		5		5	5	5	1	1	3.5	1.88294	8	66.6667	12	3
	Registration of captive facilities should be stopped. No new registrations.	Elephant N&S 2023, Chapter 2 - Part 4 -24, page 97	5	4		5	1	4	5			5	1	3	5	1	3	3.5	1.67874	9	75	12	3

## Sheet: EM COMM
ELEPHANT MANAGEMENT COMMENTS
MODIFICATION	ISSUE	SPECIFIC PROVISION	ID EXPERT (number) + MOTIVATIONS
			ID 1	ID 2	ID 3	ID 4	ID 5	ID 6	ID 7	ID 8	ID 9	ID 10	ID 11	ID 13	ID 14	ID 15	ID 16
AMENDEMENTS	Legislation needs to be changed so that it is economically viable to own elephant in wildlife areas. Hense the range of elephant ins SA will increase.	NA	Although elephants are a tourist attraction, which generates income, this does not mean they can be exploited to suit the owner. They are a crucial part of biodiversity and the supposed economic value cannot supersede the conservation and biological value. Range expansion can be achieved by other means e.g. corridors, dropping of fences, national reserves.	Conservation of African savanna elephants does not require that there are more elephants in RSA or more range for elephants, so this suggestion makes little sense without more context. Legislation can only incentivize, it can't &quot;make something viable&quot;.	more enabling, less disabling. Responsibility and accountability clearly set out	but needs clear strategy and guidelines (N&amp;amp;S)	It is not so much the economic viability rather than the restrictiveness of the N&S that prevents new thinking in management i.e. metapopulation management and mimicking natural processes.	Under present legislation land owners cannot afford to own elephant because the costs of damage (negative impacts) outweigh the benefits (positive impacts). Link this to biodiversity benefits and it's a win-win for all. There is no need for intensification, de-wilding or inhumane treatment.	Legislation is already structured to enable game ownership and activities to generate income from said game are controlled through ToPS (restricted activities), CITES, Game Meat Strategy and recently developed NBES. These all work together to allow activities from tourism, trade and hunting. The limiting factors for elephants across SA are land size and suitability.	Good principle but specifics required	Economic viability is essential but without ivory trade this would only apply to hunting and, perhaps, tax reimbursment for keeping elephants.		Elephants should only be introduced in those areas where they would have persisted and not just moved through.		In perfect world it will make sense, but the practicality is not always as easy		It is not clear what specific element of legislation that restricts economic use of elephants as the legislation and policy landscape promotes sustainable use. If this relates to trade in ivory, this is permitted under SA legislation, it is CITES the restricts trade in ivory.
	Elephant management should be conducted to avoid unsustainable environmental degradation where elephants occur to the detriment of other biodiversity, recognizing the role of man as a predator	NA	Its unclear what is meant by recognizing the role of man as a predator. However objectives of private reserves differ and management of elephants must comply with these, within the legislation.	This is vague - what is the policy proposal?	yes.		In South Africa, elephants occur along a continuum of small fenced populations to open systems where less management and intervention is required. Across the continuum, it is important to either allow, restore or mimic natural processes currently absent or constrained in the system. The N&S should make provision for this.		It is not only elephants that may cause negative environmental degradation. Management practices such a poor fire regimes, too many waterholes, overstocking of other mixed feeders are other contributing factors that are not take into account here. The N&amp;amp;amp;amp;amp;amp;amp;amp;amp;amp;amp;amp;amp;amp;amp;amp;amp;amp;amp;amp;amp;amp;amp;amp;amp;amp;S and Management Plan section is specific…	Supported. A holistic management approach is required that focusses on system and not only the elephant	This is clearly to promote hunting. Hunting is a viable tool for management but is unlikely to be useful at a landscape management level		The NN&S must be amended to ensure this can be implemented but still be ethical in practise.		Man was not a significant predator of elephants. However, man had a significant on elephant ecology through fencing and waterholes etc, therefore management is needed or mimic natural process that broke down as a result of this.		The norms and standards both require and provide for the management of elephants to avoid environmental degradation. This should be dealt with in the management plan for a property. Note that any management intervention has to comply with other laws, including considering the welfare and well-being of elephants that are being managed.
	Ownership of elephants, taking into account res nulius elephant	NA	If this means the owner can do what he/she likes with the elephants, then this cannot be allowed, legislation must still regulate. If this applies to escaped animals, then the responsibility lies with the owner of the elephant before escape, as he is responsible for maintaining proper elephant proof fences.	This is vague - what is the policy proposal?	res nulius elephant is the responsibility of the provinces. They must act		At present, the N&S do not make provision for the management and use of res nullius elephants, those that cross international boundaries and which are not enclosed by fencing. This also hampers use and ownership by rural communities.		http://dx.doi.org/10.17159/1727-3781/2023/V26I0A15848 clearly unpacks the res nullius, res publicae and res alicuius issues in the Eastern Cape Parks and Tourism Agency v Medbury (Pty) Ltd t/a Crown River Safari 2018 4 SA 206 (SCA). Where it may not be clear is where the animal/s escapes outside an area of enclosure that does not have a certificate of enclosure into an area that is not on state o…	Ownership well established in existing legislation. Issue is more about beneficiation which is OK but should be balanced with taking responsibility and carrying risks.	What is the question/ statement asking/ saying?		If the original origin of the res nulius elephants can be determined, such as the protected area from which they originally moved to the new area, must be determined as much as possible. Otherwise genuinely free-roaming elephant must be managed by the State and not influenced by NGOs.		Not sure where this fits in		The question of how Res nulius elephants is becoming more and more relevant, with more elephants roaming outside of &amp;amp;amp;amp;amp;amp;amp;amp;amp;quot;elephant areas&amp;amp;amp;amp;amp;amp;amp;amp;amp;quot;. A second aspect of this is to address ownership of elephants on community owned lands. A key issue that should be addressed is that of ownership vs user rights.
	Elephants in captivity should be phased out, no further permits should be given	N &S 2023 Part 1, Introduction or keeping of elephants 5, 2 (c), page 87	There is sufficient scientific literature to show that elephants must not be held in captivity, least of all for entertainment. There are scores of other entertainment possibilities that do not abuse and exploit elephants. In addition, it has never been scientifically proven that any captive elephant used for commercial purposes promotes conservation values or education. This is purely economics …	This makes sense to me from an elephant conservation perspective.	yes	No conservation value and it neglects all welfare, social, behavioral and ethical concerns for elephants	The N&S already prevent the movement of wild elephants to captive facilities. Captive facilities provide a service to the public, If there are concerns around the welfare of those elephants that should be addressed within a specific facility. N&S should not be based on value judgements or specific worldviews.		No permits for new facilities should be issued. This is in line with the Policy Position whose objectives are to end captive lion breeding starting with a voluntary exit pathway as well as the closure of intensively bred and managed CBO's for rhinos. There is a wealth of information that demonstrates that elephants do not fare well in captivity (socially, physiologically, psychologically) and can…		A process of compliance for keeping elephants is more relevant than pbasing out all elephant keeping		Only those animals which are so habituated that they cannot adequately take care of themselves may be kept in semi-captivity but with strict conditions and the appropriate permits.	Elephants in captivity have an educational and tourist value. There are abundant elephants where there is a place give the elephant a place in a safaripark instead of to be culled.	Not sure where this fits in		The N&amp;amp;amp;amp;amp;amp;amp;amp;amp;amp;S prevent the taking into captivity of elephants from the wild, and the number of elephants in captivity is declining, especially as they are being rewilded. It is not clear if the suggestion is that elephants in captivity should be culled, which would not make sense.
	Management according to a maximum elephants determined for a specific property	Norms and Standards of elephant 2(a)ii promotes broader biodiversity and socio-economic goals	This should go without pointing it out, as there are other regulations dealing with numbers. Management should deal with these issues bfore they reach maxiumum	There are ecological guidelines for elephant management - maximum numbers do not fit into ecological thinking.	yes	proactive management is vital	It is not numbers that are a problem, but the impact on biodiversity in specific areas which is a result of the time spent by elephants in a certain area and what they do when they are there etc. Thus managing numbers is unlikely to address the key issue. Across the continuum, it is important to either allow, restore or mimic natural processes currently absent or constrained in the system. In add…		Management should be proactive and should not be left to knee-jerk reactions. In many cases, maximum elephants were introduced at the point of establishment, so management cannot be retrospective.	Focus should be to stock at lower limit and not upper limit. This would allow for growth and provide time to develop and implement management actions to control numbers in the long run	What is the question/ statement asking/ saying?		Stocking must be below the maximum determined for a property, but this must be a range and not an absolute.	I wrote the guidelines for elephants as Game Ranch Animals in the book game ranch management. the total biomass of elephants must not exceed 15% of the total carrying capacity.	Not sure where this fits in	Perceived carrying capacity is very subjective and can change from property to property	The concept of a set stocking rate or carrying capacity is an agricultural one, and it is recognised that this is not sound to apply to elephant. Management planning should be towards the specific objectives of the reserve, and take into consideration the dynamic ecology of the landscapes in which elephants occur.
	National Department does not comply with Biodiversity according to Norms and Standards on properties such as the Kruger National Park	Norms and Standards of elephant 2(a)iii does not interrupt ecological integrity	This comment specifies one reserve, but is not valid for the many other reserves.	This is vague - what is the policy proposal?	yes. dereliction of management duties		KNP management are based on ecological principles improving, restoring and mimicking natural processes but are also constraint by what they can do by the N&S		No examples or context are given to frame this statement, so I cannot comment. However, other components of the N&amp;amp;amp;amp;amp;amp;amp;amp;amp;amp;amp;amp;amp;amp;amp;amp;amp;amp;amp;amp;amp;amp;amp;S such as Guiding Principles through management practices such as landscapes of fear are not adhered to in the KNP.	How? on what? Needs details to respond.	The management plan describes how the popualtion will be managed in line with the N&S		In these instances they bow to international pressures and perceptions which is understandable but not acceptable as their sole mandate is not tourism. Other properties then have to deal with the problems which Kruger creates such as the influx of their elephants into other countries and reserve. This is not acceptable and SANParks cannot absolve themselves from their responsibility.	There are more than 40 000 elephants in the Kruger bigger reserves bordering the park. Every 15 years the population doubles. CULLING MUST BE DONE - THELAND MARKS SUCH AS THE VON WILLIGHS BAOBAB GETS DESTRYED. PARK OFFICIALS TO LAZY TO STACK ROCKS AROUND THE BASE THAT THE TREE CAN BE PROTECTED.	Not sure where this fits in		This is an issue of compliance, and is not an issue of legislation or norms themselves. It should be noted that KNP has an approved elephant management plan, and that the population is managed according to that management plan. That plan does take into account ecological integrity.
	National assets such as the meat of surplus animals do not reach poor people. In contrast with regulations	Norms and Standards of elephant 2(a)v ensures their sustainable consumptive and non-consumptive use	Elephant meat forms an extremely minor part of supplying meat to poorer people	This is vague - what is the policy proposal?	legislative inadequacies. Veterinarian policies mainly		While there are no regulations that require that meat of surplus animals should go to "poor people" the recently published White Paper focusses on improved beneficiation. This is an aspect that we should look at in the revision of the N&S on how this could where needed be facilitated.		Provision 2(a)v clearly makes allowance for this. It is however at the landowner's discretion and based on the Game Meat Regulations and Veterinary Protocol how/if the meat should be disposed.	If it is National assets, then it belongs to the public and not a select group. Compliance to meat safety regulations is the real problem. If these regulations apply to for instance the hunting industry, then it should apply to all users of meat.	It is a management decision as to who receives meat from a privately owned elephant. This cannot be dictated by legisaltion.		This is dependant on how the meat was sourced - culling operations vs HWC. Commercial processing of culled or hunted elephants is at the discretion of the elephant owner. Free-roaming elephant meat can be disposed of to poor communities but how do management costs be recouped.	They must not get the processed food for free but at a reduced price. The bones after meat removal can be given free.	Not sure where this fits in		This is not an issue of legislation, as it is provided for in legislation. Sustainable use is undertaken in line with the specific reserve objectives, and the management plan for elephants on that reserve.
	The advisory committee must have a majority of scientists to guarantee sustainable utilization.	NA	Scientists are not all pro sustainable utilization, so this a wrong statement, and hand picking the correct scientists to suit one opinion cannot be allowed.	This is vague - what is the policy proposal?	sustainable utilization is not rocket science. It is common sense	the committee should be a diverse representation of all role players - from ecologists, scientists, tourism, welfare experts etc			Whilst there are newly promulgated policies and position papers that support sustainable utilization, this must be ecologically and economically justifiable as per Section 24 of the Constitution. The advisory committee must be fairly and equitably constituted.	Advisory committee should be balanced group incorporating relevant expertise ranging from science, veterinary care to fencing specialists.	There must be a balance of scientists with other guidance.		The advisory committee should be comprised fairly of all sectors of scientists & managers to ensure sustainable utilisation to ensure one sector does not dominate unfairly.	Scientists with experience	Not sure where this fits in		This appears to be a recommendation to include a specific bias into an advisory committee. An advisory committee should be comprised of experts that provide a balance of expertise and experience.
	Rules and regulations do not align with elephant biology - elephant population control is through mortalities of weaned calves, yet contraception focuses on controlling breeding, the evolutionary reason why a cow exists.	Elephant Norms and Standards	This is certainly not a biological fact that a normal population control is by death of weaned calves! Contraception does not prevent cows from breeding it extends the inter-caving time IF applied properly. Cows breed to raise their young to adulthood, not to kill them after having invested heavily in 2 years of pregnancy and 2 years of lactation.	Aligning policy with ecology and biology is very important.	contraception should be reviewed ethically to ascertain if it is even a management option to consider		Agree, see comments above.		Contraception controls breeding or reproduction. However, the manner in which it is conducted is to treat females who have already produced their first calves - thereby never knowingly preventing a female from conception. (Easily done in large populations from the air by an experienced person who can properly age and sex elephants). In fact, pzp contraception actually modifies a natural process i…	Agree with this. Reality is that control of weaned calves will cause a huge emotional outcry. Real problem is therefore pressure groups and certain people's ethics that dictate management practices.	This is a research issue not a legislative one		Contraception in and of itself may be unethical given the lack of breeding amongst elephant cows. Mortalities of weaned calves still fosters mothering experience in cows which contraception does not.	Remove animals alive to new places or cull. When the ceiling of the carrying capacity is reached regulations must be in place how to cull the animals in the most ethical way.	Not sure where this fits in		Contraception is implemented on small reserves where there is artificial water provided and where there is sufficient biomass of food for survival, and this prevents mortality of weaned calves. Fencing small areas requires interventions such as contraception. It should be noted that contraception should be implemented in a planned manner, for example, to allow some breeding to take place.
	Primary influencers dictating elephant policies are primarily stakeholders with no accountability, that don't experience impacts of elephants, or have no management mandate.	Elephant Norms and Standards, White Paper on Sustainable Use, CITES resolutions and Decisions	This statement is not true. Influencers are those with the best scientific proof. If this does not suit certain people, then they have not read the science.	Weighting stakeholder relevance when consulting for policy perspectives is important	yes	They have very knowledgeable experts in their organizations and in many instances have hands on experiences on the impact of various policies they influence	While it is important to have comments and inputs from a range of stakeholders, more consideration should be given (higher weighting) to the inputs from those responsible for and mostly impacted by elephants.		There are opportunities for all stakeholders to participate during public comment periods when new or amended legislation, policy papers, public notices etc. are passed. There are also various fora for primary stakeholders to become members of and actively participate in e.g. Wildlife Forum, Wildlife Well-Being Forum, ESAG, ESAI, AfESG, etc. Data needed to be included must be scientifically based…	Correct for influencers from outside the country. Inside the country I do believe the influencers consist of a more balanced group often directly affected by elephants and their impact.	Potential or current elephant managers must be included in policy development. This is the purpose of stakeholder engagement meetings.		These sectors should not be allowed to dictate or influence elephant management and policy.		Agree	I couldnt agree more...	The government departments and agencies undertake consultation processes in line with applicable legislation, to provide for input from all interested and affected stakeholders.
	Processes linked to different contrasting laws, and provincial concurrent competency introduce excessive bureaucracy that prevents efficiency, a key governance criterium.	NEMPA, NEMBA	it is true that bureaucracy in South Africa often hinders the quick process of a management action. Each Province and DFFE has different policies	Streamlining policy, and particularly regulatory and permit conditions is important.	yes	needs to be uniformed and streamlined to ensure consistency and accountability - level playing fields	Agreed, alignment should be looked at between the multitude of legislation across government departments and spheres.		Unfortunately, this is due to the 9 + 1 + 1 system as well as the various provincial ordinances. We need a single national system and provincial concordance. This will do away with much confusion and loopholes. The DFFE is in the process of revising NEMBA and various other policies. This should then be followed by proper training and enforcement. The &amp;amp;amp;amp;amp;amp;amp;amp;amp;amp;amp;a…	For elephants with the existing N&amp;amp;S there is a pretty uniform approach towards elephant management,	The bereaucratic process could be refined		The crux of the problem is actually the NN&S which inhibits effective management. People are too cautious to make decisions.		Agree		There is multiple legislation at national and provincial levels that has duplication, inconsistencies, and this legislation is implemented in a bureaucratic and inefficient manner. This requires review and revision of provincial legislation and processes.
	GnRH Immunocontraceptive vaccines should be administered by vet. GnRH vaccine is a scheduled domestic pig drug for off-license use in elephants. As such, a subparagraph should be added that GnRh vaccines must be administered by a veterinarian.	Paragraph 17 (4) GnRh vaccines, page 94	The free usage of GnRH vaccine on elephants can cause physical and behavioral damage to the elephant, and if not applied strictly according to a set scheme, can have the contrary result. Therefore only a vet can apply this and must be experienced in the administration and usage of the vaccine in elephants. Best to not use the vaccine at all, and only for captive male elephants	Seems reasonable	no comment	Veterinarians working with elephants should have the necessary experience to deal with elephant management issues, but they unfortunately do not. I'm talking of management functions that require extensive knowledge of elephant societal and behavioural aspects to make informed decisions. It was veterinarians afterall that misused GnRH on elephants on the first place. The effects of this are still …	Caution to include the promotion of use of any experimental drug in the N&S.		Agree - it is a scheduled drug but should be used by a vet with elephant experience as there are known long-tern consequences. What's most important in the N&amp;amp;amp;amp;amp;amp;amp;amp;amp;amp;amp;amp;amp;amp;amp;amp;amp;amp;amp;amp;amp;S is that it should be specifically stated that it's use is off-label for elephants, PRIMARILY for musth suppression and that it should not be used for ferti…		A vet may need to be present but, certainly in wild elephants, the process of administartion is via drop out dart which requires marksmanship not a veterinary qualification		This is a given.	Or a person with a mandate from a wildlife veterinarian.	GnRH is not an Immuno-contraceptive. As a scheduled drug Vets should administer it, however, it doesn't make sense.	not necessarily, there are competent wildlife managers who can do this too.
	Measures regarding "damage-causing animals". TOPS definition needs refining to reflect interaction with human activities and exhaustion of all non-lethal methods as per Annex VI (flow diagram) and is imminent threat to human life.	Paragraph 20 (1)(b)(i) about TOPS pertaining damage-causing animals		Why should exhaustion of non-lethal methods be an intervention criterion in elephant policy - ecological and biological criteria should be more important.	context is key. Anyone should be able to protect property and especially their own life		TOPS definition has been extensively debated. The definition is broad enough to allow for a range of possible scenarios. Definitions should not be restrictive and are not regulatory.		In many instances, it is poor tourist/guide interaction or a lack of fence maintenance that leads to instances or opportunities for conflicts with people or repeat break-outs earning elephants the &amp;amp;amp;amp;amp;amp;amp;amp;amp;amp;amp;amp;amp;amp;amp;amp;amp;amp;amp;amp;quot;damage-causing animal&amp;amp;amp;amp;amp;amp;amp;amp;amp;amp;amp;amp;amp;amp;amp;amp;amp;amp;amp;amp;quot; label. T…	DCA is not only when there are threats to human lives. Property and infra-structure are a huge risk.	Agreed		The reality is that not all non-lethal methods are effective or long-term solutions and sometimes even feasible.		Agree		More consideration needs to be given to the legislation around damage causing animals and how these are dealt with in practice.
	Rehabilitation of orphaned calves should be stopped. It is not fully aligned with subsection (a) of N&S Guiding Principles about avoiding groups disruption.	Introduction or keeping of elephants 5 (d) and (e), page 87	Rehabilitation DONE CORRECTLY is the best option for orphaned elephants. The alternative is to keep the elephant captive its entire life. An the practice of captive elephants MUST be phased out. Rehabilitate has nothing to do with group disruption what so ever. Many nulliparous cows have accepted orphans as their own.	This is not a policy proposal - it is commenting on implementation.	yes		N&S is already very restrictive, what is the concern of rehabilitating orphaned calves? Legislation should not be based on value judgements or world views. If a calve is orphaned what is the impact on group disruption, again if there are welfare issues, the specific welfare issue should be addressed and not a full out prohibition of an activity.		For captive elephants: As recently approved by cabinet, there should be an end to confined captive elephants for entertainment purposes. There should be a phase-out period that includes a moratorium on breeding and registration of new facilities, and a rewilding program. For wild elephants: unless the calf can be treated situ with the natal herd, the decision to remove the calf should be extremel…	Happens very seldom. Should be subject to a permit but cannot just become a prohibited action.	The alternative is that all calves must be destroyed which is counter to welfare standards and recognition of sentience in elephants		There is a place for this if the calf can be introduced to a semi-habituated herd for eventual release into the wild. Generally this practise is not successful or ethical and the calf should be euthanised.	Orphan calves are dangerous when they become adult. If there is a way to incorporate them in a social structure give them a change. If they are imprinted on humans destroy them an imprinted elephant is a mankiller.	Agree		The point is important as to the practice and procedure to be followed for rehabilitation of orphan calves. They should not be simply released into the wild with a group of elephant, but should be rehabilitated into a captive, or semi-wild group, so that they can later be rewilded. There are not a lot of orphan calves being rehabilitated.
	Give in the legislation as much weight to adaptive management as science, which has to reflect reality in elephant ranges, produce accurate data, and support good management practices.	Guiding principles elephant Norms and Standards, TOPS, Chapter 7, CITES Regulation.4 Scientific Authority	Adaptive management should be based on science!!!!	Adaptive management is important in the absence of knowledge - but so is science important. I do not understand the need for a tradeoff.			Adaptive management (learn by doing) is embedded across legislation and is important for elephant management. Should provide broad guidelines in what is acceptable but allow for exploration and learning by doing. Including monitoring would then be important to justify adaptive management.		Provided it is supported by peer-reviewed publications and regular reporting assessed by an independent working committee/scientific review committee.	Good principle. Elements of adaptive management already in legislation and certainly part of modern wildlife management approaches,	Agreed		Adaptive management should be based on science.		Agree		Adaptive management is included in the Norms and Standards, as well as into the White Paper as a key element in evidence-based decision-making.
	The definition of adaptive management does not include management action.	Elephant N&S - Definitions, page 5	The management action will depend on the management plan and is a reserve specific action, therefore nothing needs to be amended here, management options are discussed further on in the document.	Best to get definitions correct.	the action will be dictated by the context of the issue at hand.				However, the management action must be limited to those approved in the N&amp;amp;amp;amp;amp;amp;amp;amp;amp;amp;amp;amp;amp;amp;amp;amp;amp;amp;amp;amp;S flow chart and cannot be pre-approved research programs that have no independent ethics approval or scientific review.		Adaptive management is a loop of which part contains action.		The crux of adaptive management is the ability to apply management interventions to achieve adaptive management.			this should include managemnt actions	A new definition for adaptive management is included into the White Paper, which will then be taken up in revision of legislation. That definition includes implementation.
	"ensures the sustainable use of hair, skin, meat and ivory products; and" should include "live elephants"	Elephant N&S - Purpose and application 2. (2) a (v), page 11	Culling and selling of live elephants is dealt with in other sections and it has not been proved that killing or selling live elephants is sustainable to the group or larger population.	I do not understand the context well enough to comment.		we know the ethical and welfare concern regarding the confinement of elephants - not sure if this issue is insinuating the export of live elephants			The issue of live elephants is subject to CITES regulations dependent on commercial use. Wild elephants cannot be traded into captivity so this cannot be included here. OR, this must be expressly stated that it is based on in situ translocation and not for commercial purposes only.	This clause is focused of elephant derivatives of which live elephants do not form any part.			The caveat for live elephants should be through translocation which is ethical and regulated.			capture and translocation of cohesive groups should be included in sustainable use	This is not a major addition. Live sale of elephants is permitted, and this could be included there.
	There should be definitions for the terms "ethical" and "humane", as there is limited agreement on what these mean.	Elephant N&S - Purpose and application 2. (2) a (vi), page 11	Agreed that both terms can be interpreted in different ways	Agreed		clear understanding	These terms should not be included in the N&S as these cannot be measured.	The definitions need to be based on rational natural holistic sustainable principles and not driven by irrational unsustainable animal rights extremist values	There is express reference to these terms in the Guiding Principles 3(j) so they should be included in the definition OR they should be included in the NEMBA bill as an overarching policy as it will refer to all species as an extension of the well-being inclusion. If this cannot be done, then these terms should be introduced to ToPS w.r.t. restricted actions or the individual species BMP's or N&a…	Good proposal but difficult to define in legislation because people have different views on what this should be so who's opinion are supposed to be used in such a definition.	Agreed		These cannot be open to interpretation.	Do not give an elephant HUMAN RIGHTS	Agree	Although this is very relevant this is extremely hard to quantify.	Humane is defined in the White Paper, and in the recently released for comment Biodiversity Bill. Ethical does not need to be defined as it is a value statement.
	"while efforts should be made to ensure that elephants continue to play an important role in an already well established nature-based tourism sector this should not occur in an inappropriate, inhumane or unethical form or manner;" - remove and replace with ecological principle of natural regulation	Elephant N&S - Guiding principles. 3 (j), page 13	This should be two separate principles, the one relates to ecology, the other to ethics.	It is important that management is guided primarily by ecological principles.	correct. tourism is not more important. The tail should not be wagging the dog		Agree with change.		This is not the intention of the clause. It is referring to interactions or activities that promote unethical or inhumane practices such as elephant back safaris (and the process of &amp;amp;amp;amp;amp;amp;amp;amp;amp;amp;amp;amp;amp;amp;amp;amp;amp;amp;quot;taming&amp;amp;amp;amp;amp;amp;amp;amp;amp;amp;amp;amp;amp;amp;amp;amp;amp;amp;quot; an elephant for that purpose), elephant-human physical…	I don't think natural regulation is applicable here. this section speaks mor about people's behavior and how people operate within the nature-based tourism sector.	Some elephant herds are in place for purely tourism reasons and do not play a role in natural regualtion on an appropriate scale		These two statements don't speak to each other.	Playing with words avoid to take decision when culling is necessary			It is perfectly correct to include the statement should not occur in an inappropriate, inhumane or unethical form or manner. Tourism should be responsible. It is not clear how natural regulation if pertinent to a tourism context. Ecological aspects are dealt with under other principles.
	The responsible person must prepare a management plan with the assistance of a veterinarian with expertise in dealing with elephants. The veterinarian must have experience with wildlife for a minimum of certain years.	Elephant Norms and Standards Gazetted February 2023 - 6a 1 (ii), page 87	Often management plans are only done by a SACNASP ecologists, who has experience with elephants.	An ecologist is more important than a veterinarian		a veterinarian is not qualified to make management decisions on elephants. What is classified as having experience? immobilizing an elephant to fit tracking collars or treat an elephant does not warrant any formidable experience to make important management decision that in many instances require many years of purely elephant knowledge and work. Wildlife experience experience cannot be quantified…	Veterinarians are not ecologists and not trained in the aspects required to develop management plans for species. This falls under the auspice of ecologists.		It should not be a veterinarian. It should be a SACNASP registered ecologist, and on that has specific ELEPHANT experience for 5 years. Veterinarians are not equipped to draw up management plans.	Veterinary legislation should provide guidelines here. Not sure if we can prescribe to a vet how many years of experience they should have if they are registered and qualified. These sorts of requirements are risky to put into legislation such as the N&amp;amp;S.	Completely irrelvant. Veterinarians are not wildlife managers they are veterinarians.		The vet is only relevant in relation to a contraception plan not the management of the elephants.	Main management plan must be prepared by an ecologist with 10 years experience assisted by a veterinarian with 5 years experience.	The compulsory inclusion of a vet in preparing a management plan does not make sense. They do not have the correct training.	A veterinarian is not necessary expert in elephants.. Very few are, The statement should rather read; &amp;quot;'management plan with the assistance of and elephant expert.''	Veterinary expertise is not a requirement for elephant management planning, as that relates only to implementation of specific veterinary interventions. Vets are not trained in ecological management. Veterinary interventions are well regulated, and plans have to comply with them. If a manager is uncertain, they can consult a vet. Dont make the planning process more onerous and expensive than it n…
	The 60 days time frame for approving management plans might not always be to the best interest of the animals. A shorter time limit for extreme situations and special situations must be considered.	Elephant Norms & Standards Gazetted February 2023 - 6a 3 a, page 88	agreed. Depending on motivation	This time line is fine - it is not clear what is meant by &quot;might not always be to the best interest of the animals&quot; - it is vague	yes		While it is important to have these processes streamlined and approved in as short as possible timeframe consideration should also be given to the fact that there are processes within government that have to be followed and that officers responsible for approving these plans do not only work on elephants, and also have to have sufficient time to do their due diligence. 60 days appropriate time fr…		It depends on what the permit request is or what the motivation is. If it is to hunt or destroy a so-called DCA, then I do not agree with this proposal as the situation will not be fully investigated. If it is for one of the management actions listed in the flow chart PRIOR to culling, as a first step to controlling elephant population, perhaps the management authority can issue a letter of appro…	Remember a management plan gets approved before elephants are introduced so there should be no risk to any animal because they won't be there yet. 60 days are realistic although these plans often take 6 months to be approved mostly because of ineffective administrative processes and politicians not being available to sign off on such plans.	Agreed		Realistically even 60 days is a very tight time frame. In the case of emergencies the time frame should be tight.0	Rushing the plan must not compromise the environment	Agree	There should be structure in place for quicker turn around on management plans.	A management plan is a long-term planning document. Extreme and special situations are dealt with as an emergency, where managers interact with authorities for specific interventions that may be necessary, such as DCA, or euthenasia of an injured animal etc.
	The size of the property and situation must be taken into consideration as an animal darted for management might get lost darting from a motorised vehicle and a helicopter as minimum requirement must be on stand by at the very least or a spotter aeroplane.	Elephant Norms & Standards Gazetted February 2023 10 (2), page 91	agreed for situations where the foot team cannot access the elephant in time.	Circumstances differ - this is a management not a policy decision	yes	should be the left to the discretion of the reserve management and vet carried out the darting to ensure animal and people safety on an operation.	Again, the purpose of the N&S is to guide best practices and not to dictate every decision by the manager. This is too restrictive and impossible to enforce.		There should be a differentiation between darting and immobilization. If the animal is to be immobilized for management purposes, then a chopper should definitely be on standby as a safety measure, especially if there is a poor road network.	Support	This is a manager and operational decision not legislatively relevant		Elephants must be darted from a helicopter as the minimum standard.		It does add other costs, especially for remote properties. It is important to keep an eye on the elephant all the time, this can be successfully by done too.	Darting from a vehicle should only be done by an experienced vet who will judge whether a vehicle is suitable or not at that moment in that situation.	It is the responsibility of the management team (including anyone contracted to immobilise) to ensure that they take into account any risks, including the potential to lose an elephant. It may be prescriptive and expensive to require a helicopter to be on standby. It should be noted that in wildlife areas it is possible (although expensive) to obtain helicopter assistance at relatively short noti…
	The time frame for keeping an elephant in a release camp should be accompanied by a reason, rather than just having a limit of 6 months. Expecially, if an elephant is kept for more than 3 months, a valid reason must be supplied why animal is being kept for extended period of time in release Bhoma.	Elephant Norms & Standards Gazetted February 2023 - 13 (3) , page 92	There is no reason other than medical, to keep an elephant enclosed longer than a few days. The 6 month period is outdated and irrelevant. Translocated elephants nowadays are immediately set free without enclosure time. The only reason ( other than medical) to keep elephants in a large enclosure is for rehabilitation purposes, which require a multi-phased release approach.	It is important to avoid over regulating (micro managing)	shorter the better	6 months is way too long in any case. There needs to be a valid reason for keeping an elephant/s for prolonged period in a release boma. Release bomas are not designed to hold elephants for prolonged periods of time and therefore will not meet their daily requirements in terms of food etc. Welfare concerns to considered. In many instances, release bomas are no longer used when introducing elephan…			It depends on the circumstances and size of the reserve. Many releases are now done veld to veld. This should also be stipulated as to when and where this is allowed.	Elephants are seldom kept for more than a couple of days maybe 1-2 weeks. Can be regulated with permit conditions. I would say put 3 months and they can ask for extension based on a motivation.	Agreed		Agreed. This will be dependant on the property from which the elephant came, as well as the property to which it is being introduced.		There are limited reasons why animals need to be kept in a release boma. Many introductions have been done successfully by a hard-release.	elephants should not be kept in any bomas for any lenght of time unless prescibed by a veterianarian or elephant expert.	The time elephants are retained in a boma should be minimised. They should only be placed into a boma if there is a clear plan for their release (either into the reserve, or for transport elsewhere). The permitted time should be restricted to that period, and if an extension is necessary, then a new permit application should be required. A change to 3 months is reasonable.
	Immunocontraceptive vaccines should also be done by an expert who has been working with specific populations for an extended period of time, not just veterinarians. This could decrease identification time and reduce stress on animals. The vet could just be present, considering that not all vets know how to sex and age elephants out of a helicopter.	Elephant norms and standards Gazetted February 2023 - 17 (2) b , page 94	Vets have made sex age errors in the past with tragic results. Someone who knows the population should at least accompany the vet	This is frivolous - safety in handling the medications is paramount - if the elephant gets stressed for a short while, it will get over it.		immunocontraception implementation requires the correct aging and sexing of elephants for it to be effective and meet the desired objectives. There are a number of instances where elephants have been aged and sexed incorrectly and the desired elephant management objectives have not been met as a result. With elephant being long lived, the consequences can take years to rectify. an elephant expert…	Here I believe a distinction should be made between experimental drugs and registered drugs. All experimental drugs must be administered by a vet. Registered drugs (for elephant) could be administered by a person registered to administer the drug.		The vaccine is not a scheduled drug. Veterinarians may not have the adequate field experience in correctly aging and sexing elephants from the air. This could result in females being vaccinated too young - preventing them from having first-time calves and/or resulting in calving at much later ages which has proven negative risks for captive elephants. Thus, whilst a prescription is needed as part…	Veterinary legislation to dictate approach. Assistance with ID of animals from experienced management staff is not excluded if a vet carries out the darting.	Agreed		This is not required. With effective monitoring and the level of application a so-called expert is not needed but the vet can apply the required level of application. The term contraception vs immunocontraception needs to be clarified and not dictated by the NGO.		There is no reason why only vets should do this.	Emphasis Should be on having an experienced elephant expert on site for administration of immunocontraception.	It is important that stress to elephants is reduced as much as possible, and using experienced non-vets would assist this process (and reduce errors). valid point.
	Vasectomies in elephants should be performed by veterinarians with experience only, not just generic veterinarians, as written in N&S.	Elephant norms and standards Gazetted February 2023 - 17 (8) c , page 95	This is a highly complicated and life threatening operation and requires a vet experienced in elephants, as the anatomy of elephant males is special.	This is an attempt to micro manage a process - let the veterinary profession decide		experienced veterinary surgeons who have elephant vasectomy knowledge and surgery experience			Vasectomies should be performed by veterinarians who have previous experience in standing sedation, elephant vasectomy and laparoscopic surgeries. It is a complex surgery as the elephant's testicles are situated intra-abdominally and is therefore a specialised surgery and skillset.	Veterinary legislation and free-market principles should apply.			These vets need to be trained and qualified in treating wildlife.		Agree, but I don't know what is meant by generic vets		SAVC has processes that vets need to follow in terms of their practice. The N&amp;amp;amp;amp;amp;amp;amp;amp;S should not prescribe that.
	Legislation in general should make elephant management easier for managers/owners of elephant	Generally, applies to the N&S of 2008	Easier for managers/owners does not necessarily imply best for conservation, biodiversity or the elephants.	I do not agree with this sentiment - in my view legislation should incentivize and result in an agreed societal objective - some may be easy but some may be difficult	yes	easier is relative. There is a responsibility to keeping elephants and this is not easy in itself. Legislation is to protect the elephant and ensure that management decision adhere to certain standards and there is accountability if they are not.			This can only be done once the 9 + 1 + 1 system is done away with and all legislation is unified and standardized. However, the process of assessment and approval must still be robust and rigorous to ensure that management methods are sound and correctly applied with relevant accountability and enforcement on both the owner and the management authority.	Agrred	Agree		The NN&S is very restrictive and prescriptive.		Agree		Management interventions for elephants are restricted activities, and need to be regulated as such. The N&amp;amp;amp;amp;amp;amp;amp;amp;S provide for management interventions, so it is not clear what needs to be easier. This may relate to the implementation process in terms of inefficiencies in obtaining permits, approval of management plans, etc. That is an implementation issue and not a legis…
	For smaller fenced areas, the N&S should allow for the introduction as well as the removal of elephants after a certain period of time, in order to simulate scenarios where elephants occur in an area or periods where there are no elephants in an area. Ecological periods of rest.	Generally, applies to the N&S of 2008, specific to more than one section	Elephants in fenced areas cannot be shoved around like cattle just to suit the perceived ecological purposes. If that is the case, then don't get elephants. Other ways of creating source -sink areas for ecological recovery are corridors, dropping fences, exclusion zones.	The idea of providing for ecological management of elephants is supported - not necessarily this framing of the solution.	yes	we don't have the luxury with available habitat to simulate these types of scenarios besides moving elephants periodically to and fro with have behavioral and welfare concerns too			This is completely impractical. It suggests a rotational period through complete removal of elephants through culling/translocation or fencing off (?) - management actions that are near impossible to achieve in today's climate. Elephants cannot be looked at in isolation. Fire regimes and artificial water holes and other species assemblages must also be reviewed. Furthermore, the N&amp;amp;amp;amp…	Support 100%	Agreed		The practicality of how to do this is unclear and unrealistic and not practical. The ethics are also debateable.		It makes ecological sense, but from a cost perspective and a stress perspective this needs care		N&amp;amp;amp;amp;amp;amp;amp;amp;S provide for an elephant management plan, which should consider elements such as this. This is not prohibited by the N&amp;amp;amp;amp;amp;amp;amp;amp;S.
	Restricted activities should include driving elephants for instance with a helicopter. This needs better regulation.	section 4&10 of N&S	In emergencies the owner needs to be able to react immediately,not wait for permits	Vague and why should this be a policy proposal? It achieves a desired outcome.	no.	required experience from the helicopter pilot as animals can be killed in the process	The purpose of the N&S is to guide best practice management and not to regulate / manage fine scale.		The action of driving should be clearly defined and the circumstances under which it may/may not be allowed must be clearly stated. This is a necessary action in an emergency situation e.g. breakout.	Support. Currently a very grey area in the legislation as it cannot really be considered as capture although it carries a high risk for elephants as well as people on the ground.			This is a basic management intervention.		Driving elephants are normally done in emergency situations, therefor regulation is difficult and should not be a restricted activity.	often elephants need to be moved/pushed with a helicopter at short notice.. If this is a restricted activity it will be too cumbersome to obtain permits for emergency escapes for eg..	Although this is picked up in the principles, this is currently poorly regulated in terms of regulation, and the implementation of regulations, such as for damage causing animals.
	Situations where release camps are not required should be addressed in Elephant N&S.	N&S section 13, page 20	In most cases release camps are redundant but there may be specific circumstances that require keeping an elephant in an enclosure for a short time (days).	Seems reasonable			A lot has been learned over the past years. N&S should be more adaptive.		Agree - already mentioned above. Dependent on specific situations.	Agreed	Agreed		Not all situations require release camps, but should be evaluated on a case by case basis depending on their origin. 23.Browning Dark Ops PRO XD Dual Lens (24MP) - BLACK FLASH (BTC-6PXD) + built-in viewer 5 4,130.00 20,650.00 Metal Security Box (BTC-SB-SM) - fits Command Ops Pro / Strike Force / Dark Ops series 5 680.00 3,400.00 MasterLock Python Cable - 1.8m - 8mm		Release camps are not always needed, many successful releases have been done since without the need for release camps	release or temporary holding bomas are not used anymore when introducing elephants to a property. This technique is outdated and should be reflected as a choice in the norms and standards. Thousands of elephants have been successfully introduced without using a holding boma.	Translocation experience has developed over the years, and it may be appropriate for direct release of elephants into an area, rather than holding them in a boma prior to release. This would depend on circumstances, e.g. if they need to be fence trained.
	It is impractical to include a culling plan with the initial Elephant Management Plan, as requested by N&S. Culling often takes place only after the EMP is prepared. There should be the opportunity to submit the culling plan later than the initial EMP.	Section 6, 2(h) of N&S, page 15	Culling as a last resort option, must be controlled. However, there may well be circumstances that require culling at a later stage and this should be possible, provided management has timely implemented other options ( e.g immunocontraception). Often managers refuse immunocontracpetion and when it is too late and the elephants destroy their vegetation culling seems to be choice. Managers should …	Makes sense		a preliminary plan template or outline should be included. There must be opportunity to obviously update this	This is already allowed for in the N&S. In the management plan, culling should be included as a potential management action. The culling plan can be developed once the need arises.		A culling plan does not need to be included at the EMP submission. Rather, if culling as a management action is to be considered, then it should be stated as such, listing the conditions under which it would be deployed. Only once the decision to cull is taken, then a full culling plan is submitted. Differentiation should be stipulated between DCA's and management culls. Culling must be listed as…	Support 100%. Cannot submit a culling plan with EMP if culling is only going to take, please for example in five years' time. Approve culling as a management action in the EMP and only issue a permit for culling subject to an additional culling plan developed and submitted at an appropriate time.	Agreed		A culling plan should be included from the onset - it is an eventual outcome.		Agree, should not be a pre-requisite		A management plan is a planning document, and in the time scales of management planning, it is reasonable to expect culling to have been considered as a possibility if it is relevant to the circumstances of that population. A management plan is a dynamic document, and a culling plan can be submitted if one is required. The clause reads: &amp;amp;amp;amp;amp;amp;amp;quot;if and when culling is ide…
	The Contingency Plan requested in N&S to be included in an Elephant Management Plan can work for captive elephants but not for wild populations.	Elephant N&S, Section 6, 2(h), page 15	Not sure what this refers to there is no 6,2 (h) in the 2023 Norms &amp; Standards. In the 2008 N&amp;S 6.2(h) refers to culling, which is not applicable to captive elephants	I do not know enough to comment			While we have experienced a number of issues with contingency plans, these are important but perhaps we should be looking at decision-making frameworks rather than contingency plans.		This is incorrect. A contingency plan is a what if plan in the worst-case scenario of a break-out, elephant attack etc. It's a step-by-step action plan of what needs to be done and by whom - who to notify (management authority, neighbours, vet, etc.) so that everyone knows what to do in the emergency situation. Therefore, it is incorrect to say that it cannot work for wild populations.	Self-explanatory. Cannot be made applicable to wild elephants.			It can work for both - depending on the contents.		Agree		A management plan is a planning document, and in the time scales of management planning, it is reasonable to expect culling to have been considered as a possibility if it is relevant to the circumstances of that population. A management plan is a dynamic document, and a culling plan can be submitted if one is required. The clause reads: &amp;amp;amp;amp;amp;amp;amp;quot;if and when culling is ide…
	The panel of specialists should include an elephant welfare, or social behaviour specialist	N&S 2023 PArt 1 Management Plans 6, 4, page 88	The panel of specialists is currently very one sided and does not address the elephant interests enough. A socially disputed or traumatized elephant can be a danger to humans	Seems reasonable	no, it should not	most definitely. For transparency, inclusiveness and productivity	Panel should include a range of experts.		These specialists should be suitably qualified.	Where relevant, but should be open for decision by owners	Agreed		All aspects of elephant management, biology and ecology should be represented.	A good wildlife veterinarian will have enough experience in welfare issues. He should not be over ruled by emotions. Science has information, not answers. Emotions have attitudes, not solutions	As well as experienced managers		With the inclusion of well-being into NEMBA, this is important to include.
	Very important that premonitoring define exactly which elephant unit to be moved, in order to limit impact on remaining population	N&S 2023 Part 1 Initial assessment 7 (b) (v), page 90	The IUCN/AfESG translocation guidelines recommend pre-translocation monitoring, which is never done. The capture team usually chases the elephants with the helicopter in the hope that they split into family units. However in practice some elephants are left behind, who have run in a different direction. This causes trauma to the herd to be moved and remaining elephants, sometimes one or two.	This is ecologically sensible		often neglected as there is no on the ground knowledge in many instances. Capture operators work on a time schedule and don't devote the necessary attention to this that it deserves	Again, while all of these things are important including it in the N&S makes the N&S far too restrictive and unmanageable. This could be included in best practice guidelines and will in many cases be site specific.		Important for both herd being relocated and remaining herd. Known cases where family groups were split and individuals were left behind.	Good principle but how do you regulate monitoring. What constitutes good monitoring. This is a good management principle but should be left a principle level.			A minimum degree of monitoring should be required irrespective of management interventions.		In small populations this might be possible, but it will prevent removals from large populations. Not practical	This statement should be excluded. This is only true for very small populations; Family groups can be selected randomly in larger populations.	This is important as there can be strong effects on the elephants that remain behind.
	Circus elephants must be phased out and not permitted	N&S 2023 Part 1 translocation, import and export of elephants 12 (6), page 92	In the past 20 odd years much research has been done on the impact of circuses on elephants, physically and psychologically. The cruelty and suffering has been adequately shown. In a country that has so many free ranging elephants which are easily accessible and viewed it is totally unnecessary to put any elephant through the cruelty of training and performing and been held captive in a circus. A…	I agree, circuses contribute nothing to conservation	yes	1	N&S is focused on wild elephants. The movement of wild elephants into captivity is already prohibited.		In line with phasing out captive operations such as lions and rhinos. Elephants should follow suit. Elephants are not suitable for a life in captivity or for travel. Visit www.elephant-specialists.org for more.		Agreed		There is no place for this in modern society and must be phased out.		Agree		This suggestion is consistent with the new policy position objective 4.
	An elephant may not be kept in a release camp for a perion exceeding 1 month.	N&S 2023 Part 1 Release camps 13 (3), page 92	There is no reason to keep an elephant in a release camp other than for short terms before or after translocation if at all necessary, which in most cases is not), or for medical reasons. Release camps are generally not in use any more other than for specific reasons, or for rehabilitation purposes. The 6 month period applied initially in the 1990s when culling juveniles were translocated in wint…	Seems reasonable but context is not clear and there may be times when it is in the interests of the elephant to remain confined. Micro managing is not good policy.		There needs to be a valid reason for keeping an elephant/s for prolonged period in a release boma. Release bomas are not designed to hold elephants for prolonged periods of time and therefore will not meet their daily requirements in terms of food etc. Welfare concerns to considered. In many instances, release bomas are no longer used when introducing elephants and animals are free-released onto …	Too restrictive, there may be reasons why an elephant is required to be kept for longer periods. Again this could be included in best practice guidelines if required with scientific support on why it is important to reduce time in captivity.		Depends on situation such as medical needs. 6 month period is out-dated. - if post release, then I agree. If for recovery circumstances, then situation specific based on vet assessment.	See my earlier comment	Soem elephants may need to be kept longer but lenghty captivity must be justifiied.		It will depend on how the elephant acclimatises.	Must learn to respect an electric fence and not break out of the area breaking the perimeter fence.	Agree, but the compulsory need for a release camp should be re-evaluated. Very expensive to construct with very little benefit. Many successful releases have been done without the need for a release camp.	add; unless prescribed by an elephant expert or veterinarian	A valid point, as the longer the animals are kept, the more it effects their natural integration, and may lead to issues with extended periods of feeding and interaction with people at bomas.
	GnRH vaccines should not be allowed in any elephant, wild or captive, only under specific circulstances and with permits	N& S 2023 Part 2 Contraception of wild elephants 17 (4), page 94	As GnRH can easily be obtained and is registered for pigs, many vets or managers tend to use it on both captive and wild elephants to suppress aggression. Very little is yet known about the long term effects on the bulls, other than it suppresses musth. However the time schedule how often a booster must be administered differs greatly according to age. It has been shown that there is a huge negat…	I am not able to comment - but I would leave this to the vets		GnRH has been misused by veterinarians without any understanding or knowledge of the long-term effects and irreversible repercussions	GnRH has been tested for captive elephant and is widely used. The use of GnRH in wild elephants is already prohibited in the new N&S.		Should not be used for fertility control in males - only musth suppression.				This is a severely intrusive and disruptive intervention.	Needs good scientific motivation before implemented.	Agree	as prescribed by veterinarian or elephant expert	GnRH should not be used for elephant contraception based on the latest literature.
	The definition of "carrying capacity" and its different forms in N&S are needed.	The National Norms and Standards for the Management of Elephant in South Africa, Chapter 1, 1. Definitions, page 83	Outdated term. It is site specific	Carrying capacity is an outdated ecological concept and should be removed from policy.		provides clarity	Carrying capacity an agricultural term with little relevance to wildlife though widely used.		This is an outdated term. KNP does not manage to a carrying capacity or absolute numbers anymore. Agree that specific method should be defined and agreed upon e.g. LSU vs elephants per hectare etc. Carrying capacity is dependent on many other factors and is site specific.	There is already a good understanding of this concept in literature and there is also a lot of disagreement amongst scientists on this issue. I would not put a tight definition in legislation. Rather ask managers how they determine it if they do than prescribing anything in this regard.	Carrying capacity is a slightly outdated idea but any definition is better than none.		We need to move away from cc to a sliding scale of acceptable numbers or a range of densities. Absolute numbers are unrealistic.		Carrying capacity is a controversial topic and even within the scientific community there is much debate about its validity	Carrying capacity is a very subjective term and should be amended to "'perceived carrying capacity'' as every manager has different ideas on carrying capacity and management objectives. Its not a one size fits all concept!	Carrying capacity is an outdated concept no longer relevant to the management of elephants. Adaptive management has replaced this and carrying capacity should be removed from the legislation as a definition and concept contained in regulations.
	Definitions of critical terms meanings such as: "sustainable", "ecological integrity", "sustainable consumptive and non-consumptive use", "well-being", "biologically healthy population" are needed for the achievement of the N&S purpose.	The National Norms and Standards for the Management of Elephant in South Africa, Chapter 1, 1. Definitions and 2 (1), page 85		Good definitions are important		provides clarity	Some of these terms are already included in other legislation and do not require repeating here.		If not already added, these terms should be added to NEMBA as they are cross species.	If relevant but most of these concepts are defined elsewhere or is existing well understood wildlife management terminology.	Agree		These terms cannot be open to interpretation.				The relevant definitions have been included into the White Paper and are being taken up in legislation such as the revised NEMBA bill. Those definitions would apply to N&amp;amp;amp;amp;amp;amp;amp;S and dont need to be repeated there.
	The most important 'Guiding Principle' in the management of a recovering mammal population, that of exponential growth and carrying capacity overshoot is not articulated. The recognition of this principle is fundamental to the management of elephant populations in particular.	The National Norms and Standards for the Management of Elephant in South Africa, Chapter 1, 3 Guiding Principles , page 86-87		This is an important ecological principle and should be included in management decision making.	this is not something any scientist has been able to do up to now. What animals to cull, where the cull should take place etc are more important		Would recommend a revision of all the guiding principles to align with the draft national elephant heritage strategy.		As above, carrying capacity is a complex term and is not a one-size fits all policy. Furthermore, many elephant reserves were already overstocked w.r.t. mixed feeders when EMP's became compulsory. Therefore, there is a historical backlog they cannot/has not been rectified. As such, it is a guidelines that can be strived for, but may not be realistically achieved. Also, it must be stressed that el…	No issue with including such a principle	Elephant populations grow exponentially so this may be imprtant as a guiding principle		The precautionary principle of conservative stocking levels must be emphasised.				There are principles that deal with elephant population growth and its managment. It is not necessary to include one on this. This point is a scientifically known fact, not a principle, and that fact should be considered in the generation of a management plan.
	In N&S Guiding Principles, the principle that any management action causes stress to an elephant population and that management actions' choices should proceed from the least stressful upwards should be well articulated.	The National Norms and Standards for the Management of Elephant in South Africa, Chapter 1, 3 (h) (i) Guiding Principles, page 86	Although this is an important point, there is insufficient research and divers opinions on which actions are more or less stressful. Research here is urgently required!	It is completely unclear why stress should be avoided - elephants in their natural state experience stress (drought, predators, disease) all the time. I agree that humans should should seek to keep it down, but not as a primary decision making tool, it should be an after thought.	correct. currently it is accepted(wrongfully) culling is the most stressful, and contraception the least. Where in fact it is the other way around.	not so simple and needs to be substantiated	Again, the aim is to reduce the restrictiveness of the N&S and to provide overarching guidelines for the management and conservation of elephants, not to manage every aspect and decision on the ground.	Stress is natural in driving a behaviour change ie migration	Difficult to standardise stress (positive and negative) across all methods.	There are many things to be considered when making management decisions from least stressful upwards is just one aspect to consider. I think the fact that elephants are sentient beings are well established	Agree		The most stressful may be the most appropriate management intervention.		Agree		While this is included in the layout of the text, and the decision-tree, the point being made is that this principle is not captured. It could be included in a duty of care principle, worded specifically for elephant management interventions.
	The principle around what constitutes "biodiversity loss" (spatial, structural, temporal, functional, species and its certainty) is not articulated in N&S Guiding Principles and should be addressed.	The National Norms and Standards for the Management of Elephant in South Africa, Chapter 1, 3 (e) Guiding Principles, page 86		This is really important for guiding policy and management decisions			Consideration should be given to the trade-offs that are required on the ground in having elephants, and potential impacts (positive and negative) on other elements of biodiversity.		This is an important observation, but how will it be measured and what enforcement or action will be used if it not complied with?	Guiding principle could be provided.	Agreed though a broad definition is difficult		These losses are difficult to define but should be done.		Agree		This is detail that does not need to be part of a principle.
	Among N&S Guiding Principles, there should be one about how management, where possible, should first attempt to emulate natural processes.	The National Norms and Standards for the Management of Elephant in South Africa, Chapter 1, 3 Guiding Principles, pages 86-87	A good point, however any managed population, be it in a zoo or a fenced reserve, will have restrictions on how far they can emulate natural processes, depending on the size of the group, size and the objectives of the reserve. The fact that the elephants had originally been translocated in a small group, is already unnatural.	Ecological principles guiding management decisions is really important for policy	yes	the reserve sizes in most instances will not afford us the opportunity to emulate natural processes	Overal revision of guiding principles is required to align with the National elephant heritage strategy	Don't forget predation is natural, and the only natural predator of an adult elephant is a human, this has been so since the dawn of creation. This stress drives processes like migration = rest	This is accounted for in the flow chart - range expansion. However, as soon as we fence or translocate, we have interfered with natural process.	No objection			Currently the NN&S does not support emulation of natural processes - this needs to change.		Absolutely, all management actions of all species should work on that principle		This is an important point and could be included into the principle of objective based management
	The current definition of 'sustainable use' in TOPS is not explicit enough for it to be useful for management purposes.	TOPS Regulations, “sustainable use”, page 10	This is a contested terminology and a definition will be difficult to attain. However, in broader terms it implies any use of live animals and this has restrictions in South Africa and the N&amp;S.	Good clear definitions are important.		clairty			Unclear what is meant by this statement.				SA proposed sustainable use but does not define what is meant with this term - do we actually understand what this is?		Agree		Sustainable use has been defined in the White Paper, and is in NEMBA bill.
	The 'management option' flow diagram is garbled but also has no underlying principles which it is adhering to and lacks scientific rigor.	Elephants N&S Annexure VI Flow diagram relating to management options, page 110		Clearly addressing this important			The flow diagram does need to be revised, but also should include adaptive management and monitoring not just scientific rigour.		The flow chart diagram is drafted in this simple form for ease of understanding and implementation by managers. There are conflicting messages throughout this process i.e. that the N&amp;amp;amp;amp;amp;amp;amp;amp;amp;amp;amp;amp;amp;S are too onerous, cumbersome and restrictive and yet when the guiding flow chart is presented in its simplest form, it is criticized for having no scientific rigor…				All management decisions must be based on scientific information.				The layout can be improved. The underlying principles are in the N&amp;amp;amp;amp;amp;amp;S, and it derives from the text of the N&amp;amp;amp;amp;amp;amp;S. The N&amp;amp;amp;amp;amp;amp;S are based on scientific evidence, being generated initially from the Elephant Assessment, and revised based on that and new evidence.
	Adequate enclosure should be objective or outcome based, rather than specification based, considering that terrain and context could make fence specification variables.	Elephant N&S - Ch 2 section 9 and Annexure V, page 90,91 and 109		I agree - context is important		need to have baseline specifications - the local authrity can consider in situ variations terrain dependent			A minimum standard must be provided as a baseline. From there on, specifications that meet the terrain/context could be added to enhance the situation specific needs. However, as a form of indemnity and liability, the minimum specs must be maintained.	Disagree. Specification based is better because it can be measures and is easier to inspect for permitting purposes.	This is worth considering		This speaks to adaptive management.		Agree		The objectives and circumstances should be considered, and more flexibility is needed.
	Elephants introduction assessment should also consider the surrounding community and possible threats.	N&S - Chapt 2 - 7, pages 89-90	A pre introduction risk assessment must be done	Surrounding communities are important stakeholders who may carry a cost if there are breakouts	yes, and the capabilities of the province	vitally important as the community can make or break the success of the introductions			A thorough risk assessment pre-introduction must be conducted and should be standard practice.	I am of the opinion that it already does. If not inlcude.	As with lions.		But should be based on terrain and food sources primarily, as fencing can reduce HWC.		Agree		an essential element to include.
	Among N&S Duty of Care, the responsible person should include demographics of elephant population when reporting the total number estimation and the number of unnatural mortalities of elephants.	N&S - Chapt 2 - 8(3) - (b) (ii), pages 90		Vague		this information is vital in making informed management decisions	In some provinces this is already a requirement. With the development of a national species population database this could easily be done by managers. Though for larger populations reporting on demographics would be impossible.		This is extremely relevant to the assessment and approval of the management methods proposed i.e. a high number of bulls should not be introduced to favour hunting to the detriment of the social and behavioural demographics and tree diversity.	Good suggestion	This already happens on an annual basis to SANBI		All forms of mortalities should be recorded and reported on.		Not that easy in large populations or extensive areas, makes sense for small populations		Highly relevant suggestion, and should also include herd structure as these are highly social species.
	The minimum standard for a perimeter fence should be a height of 2.2 meters instead of 1.8 meters.	N&S - Chapt 2 - 9(4) - (a), pages 91	I'm not sure the height in respect of elephants is so relevant, rather the sturdiness of the fence, so it cannot be broken.	Seems practical		standardization				Needs to be aligned with best practice in the industry and also with existing provincial regulations around fencing.	Elephants cant jump. Height of the fence is not as important as electricty and cabling.	Fencing should be described in terms of purpose and function rather than description. new fencing techniques are being introduced that could meet objectives and purpose but not technical specifications.	It is not this difference in height but rather the type of fence and the electrification thereof.		Don't know why and from where this suggestion comes from, but not sure it will change anything, except in some specific cases.	2.2m with specified electricfication	This may assist in preventing fence breakouts.
	PZP immunocontraceptive vaccines should be administered to females from 10 years old to older.	N&S - Chapt 2 - 17(3)(b), pages 94	It is important to ensure that young female elephants, are allowed to first have a calf before being vaccinated. This will ensure a healthy physical and psychological growth. PzP has to be managed in such away that females can still conceive and give birth, however at longer inter-calving intervals. It should not be used to stop births forever. This will ensure a natural process ( as has been sug…	Let the vets decide		These animals will be first time mothers and we know the importance in an elephant society of young calves and natal care and hence animals of this age will be allowed to calf before being contracepted. This stated in the immunocontraception implementation protocol I developed over the last 25yrs of contracepting elephants. Also included in the protocol is the suggested techniques and materials t…	Too specific, should rather be included into best practice guidelines with justification for why.		PZP immunocontraceptives should preferably be administered to females who have had their first calves, which is roughly those aged 10 years plus. However, age at first conception varies between populations.				This is too young they are not generally sexually mature yet - how do you determine this, without detailed dedicated monitoring, from the air.		This point is not very clear. Not to females younger than 10 years, and not to all females 10 years and older.		PzP immunocontraceptives should be administered in a way that provides for a young female to have at least her first calf. The age may depend on local circumstances, but this would be a good generalisation.
	Culling elephants in groups does not align with natural processes. Elephants don't die in groups and have evolved coping strategies to deal with stresses such as a family member.	Elephant Norms and Standards, reg 19, pages 95-96	This is a difficult one to carry out, as culling a single family member causes huge stress, and of course the elephants will associate the event with humans ( or helicopters, vehicles etc), which could make them aggressive and dangerous. This has been shown in areas where hunting and poaching occur. Culling per se should be stopped.	These are important considerations - in natural elephant population regulation most mortalities are young elephants just after having been weaned - management should mimic that	agreed. However practical management has proven, and will prove again, culling a group is the way to go	we need to consider these welfare concerns extensively	N&S should allow for mimicking and restoring natural processes and focus on actions that are biologically relevant.		This is true for the opposite case too though - in the case of selective or disruptive culling, the herd has not evolved to cope with excessive driving and trauma of sudden death of a herd member through an individual culling event. This is a technique often used in fear landscapes.	Agreed, but best practice experience from past culling events suggest his has least impact on remaining elephants. Culling individuals or weaned calves is also not acceptable to those against lethal control in principle.	Only relevant in large popualations. Smaller populations should be done in this way.		However to reduce numbers then groups have to be culled. To just crop the population the removal of groups are not required.	Depends on the number of animals to be removed	Not true. Larger scale culling should be seen as mimicing emigration and not natural deaths, and emigrations happens in groups. Thus, culling in groups can align with natural processes.		Studies have demonstrated the stress in elephants from culling results in PTSD, so it is not clear what evidence is used to indicate that elephants have coping mechanisms for culling.
	Review process of an Elephant Management Plan should be every 5 years. 10 year review will include up and coming breeding cohorts and maturing bulls; could change population management interventions/strategies & on-going 5 yr assessments Consistent with Duty of Care.	N&S - 6 Management Plans (8) about 10 yr period review; 8 Duty of Care (3) (a) where management authority must be informed of ongoing assessment every 5 years. pages 89-90	Would be a good plan, however, I highly doubt that the relevant departments have the capacity to review EMP's every 5 years.	This is a complex (many parts) policy proposal - needs to be addressed but first clarified			Given that elephants are longlived and average intercalving approx. 4 years, 10 years more appropriate time frame. An action table could be included for more fine scale management on a reserve level and should also be aligned to adaptive management.		Ties in with Duty of Care requirements and aging cohorts, with regards to how they should be managed. We need to manage for the best interests of the elephants, not for the ease of managers.	Review process to be better defined. Review should not include the whole approvement process all over again because it takes too long and really adds no value. Review should be an internal process and authorities should just be informed about what is amended added or deleted. Authorities only to step in once N&amp;amp;C or legislation are breeched.			The time frame should remain 10yrs. The details of the population demographics and specific interventions can be contained in an annexure which can be updated more regularly.	Eight years the inter calving period is 4 years. Therefore two calving cycles will give better data on the planning the reduction process.	10 years is sufficient. Rather do an implementation plan for the management plan that is more specific and that can then be reviewed every 5 years.		Plans can be reviewed earlier if necessary. The burden of review every 5 years, and the delays in processing and approval needs to be considered, hence 10 years.
	There should be an explicit requirement for responsible persons to sign acknowledgment of an Elephant Management Plan content understanding/undertaking.	N&S 8 Duty of Care (1 – 3) referencing responsibilities of owners, page 90		Seems reasonable	they are bound through the management plan anyways. How is it possible they do not understand it?	accountability			Most often, the ecologist or consultant that completes the plan does it without the landowner/responsible person's input. This is doomed to fail. An acknowledgment of understanding leads to possibilities for accountability and enforcement if there is non-compliance.	Support	I sthis not already included?		This should be the responsible person of the organisation or reserve to ensure that the plan is implemented.		Agree. On private reserves owners/chairman/director should be the responsible person that signs and not the manager/ecologist.		The responsible person should sign off the plan.
	Incorrect reference to "rehabilitation". “Rehabilitation” must be changed to “rewilding” of elephants. Rewilding refers to the process of habituating domesticated/tame/previously captive animals back to extensive wildlife systems without the need/limited need for human intervention.	16 (1) (b) Establishment of new populations of wild elephants, pages 93-94	agreed	Definitions are important							Agreed		Rewilding is the preferred term but should in itself be defined as to the level of intervention.	You cannot rewild a tame elephant. Will know his handlers for years.	Agree		valid point - this process is rewilding as the endpoint of rehabilitation.
	GnRH Immunocontraceptive vaccines should not be used as fertility control measures in wild female elephants until more scientific information becomes available. There is not enough peer-reviewed science on the methodology in females. Long-term use in males has serious effects and shouldn't be used.	Contraception of Wild Elephants 17 (4) GnRh in wild elephants, page 94	The statement is perfect as it is	Makes sense		100% correct. G				Should be controlled with permits. Permit only to be issued with sufficient evidence and motivation.			Agreed - vets should advise on this.		GnRh is not an immuno-contraceptive! But I agree that it should not be used as a contraceptive in females. But I doubt that it still happens. Use in males should be revisited as well.		Evidence indicates GnRH should not be used for contraception
	The time given (48 h) to manage escaped elephants is not enough and it is inconsistent with owner of elephant and owner of property to where elephants roam.	Escaped Roaming elephants Clause 26 (4), page 99	Agreed. Often an elephant may walk back to its home without having to be killed. This has been shown with elephants breaking into SA from Botswana, who roamed around for many days and went back to Botswana without causing any harm. Careful monitoring should be implemented.	I am not able to comment	all damages caused by escaped animals is for the account of owners , and "if the province deem damage or threat is too great, escaped elephants can be euthanized". this will get some urgency going	there are a number of mitigation options that can be deployed from the get-go to try contain and limit the threat of the break-out. Having said that it will depend on each specific situation as this will never be a &amp;quot;one size fits&amp;quot; all scenario	Timeframes require balancing of threat to human live and livelihoods and wellbeing of elephant. Thus very difficult to put a specific timeframe in the N&S.			I think there is 48 hours to react not necessarily to solve the situation completely. For instance, a capture operation can be arranged and facilitated say within 12 hours but only take place after a few days when circumstance are optimal whilst maybe monitoring the movement of the escaped elephants. That is my understanding.	Agreed		This should be dealt with on a case by case basis.		Agree		It takes time to obtain a permit - the owner of the elephant is still responsible for any damage the elephant may cause.
	Where lethal measures are necessary to manage an elephant or a group of elephants or to manage elephant population size, it should be add that the killing and management thereof must avoid unnecessary suffering and be as human as possible.	National N&S Elephant 2023 3.Guiding Principles (i), page 86	Agreed	We are not able to know what unnecessary suffering is - but as &quot;humane as possible&quot; is reasonable	goes without saying. Properly qualified folks must do it. Not the normal run of the mill Professional Hunter!	must involve and include welfare concerns as well as ethics	This is already included in the guiding principles.		Unnecessary suffering is not defined. It should also be listed and considered as the method of last resort and efforts to consider other methods must be demonstrated.	I think this is already adequately adressed.	Agreed		This should be a given.		Agree		This is already included in the principle above and does not need to be repeated.
	The definition of sanctuary needs to be expanded in TOPs, in order to include indications about no breeding and no interaction other than for veterinary or management purposes.	National N&S Elephant 2023 Introduction or keeping of elephants 5 (e) and TOPS definitions	TOPS: This must depend on the species. An endangered species must be allowed to breed even in a sanctuary and given the possibility to be rewilded.	Not able to comment					True sanctuaries do not breed, trade, sell or interact/allow interaction with their animals.	This would imply compulsory sterilization of some sort. Would this also be applicable to other species? Sanctuary definition applies to other species as well. Is this happening on a regular basis? I think we need to establish a need for this sort of intervention. Could also be easily regulated with permit conditions.	Agreed		Sanctuaries need strict criteria.		Agree		The population of elephants in captivity should not be expanded. Interactions cause stress, and, therefore, contradict the notion of sanctuary.
	The responsible person must sign off on the Management Plan stating that they understand and accept the contents thereof	National N&S Elephant 2023 Management Plans 6 (1), pages 87-88	Agreed	Seems reasonable		accountability			Necessary for accountability of non-compliance.	support			This prevents it merely being a tick box exercise.		Agree. On private reserves owners/chairman/director should be the responsible person that signs and not the manager/ecologist.		Supported. the person must take responsibility.
	The management plan should be reviewed at least 10 years, or sooner if circumstances on the property \ population considered in the Management Plan change	National N&S Elephant 2023 Management Plans 6 (8), page 89	agreed	Not able to comment			Already in place in new N&S		10 years is too long - entire cohorts have matured which may result in different management strategies. Also does not align with Duty of Care requirements. Should be a minimum of every 5 years.	Support 10 years, but also see my previous comment about the purpose of a review and to try and avoid repeating of the whole approval process.			Agreed.	8 years as motivated above	10 years is sufficient. Rather do an implementation plan for the management plan that is more specific and that can then be reviewed every 5 years.		This is correct, for example, an area maybe excluded from the original area under the management plan, or a new area incorporated, or the objectives may change.
	Replace this clause - With elephant may not be kept, trained, exhibited or transported by circuses. Reason > The use of elephant in circuses should be prohibited based on research that indicate high levels of cruelty, stereotypic behaviours .	National N&S Elephant 2023 Translocation, import and export of elephants (6), pages 91-93	agreed. Wild animals in Circuses are hugely outdated and totally unnecessary in a country like SA which has so many wild elephants. Cruelty includes physical and psychological abuse and total subjugation of the animal,leaving it without social life or any freedom of choice.	Seems reasonable	YES	consider the available science and welfare concerns.					Agreed		The use of elephants in circuses is no longer appropriate or humane and must be prohibited.	Where is the scientific evidence published in peer reviewed article.	Agree		This should be revised in line with Objective 4 of the policy position.
	The draft N&S for the management of elephants in captivity should be reviewed and reinstated (23) would require an additional point referring to Keeping of elephants in captivity must be in accordance with the N&S for the care and management of elephants in captivity	National N&S Elephant 2023 23 Keeping elephants in captivity, page 97	Keeping of captive elephants must be phased out!	No comments		re-instatement of N&amp;amp;S for the management of elephants in captivity	Given the inclusion of wellbeing this could be considered, but is actually the mandate of Agriculture.		Must be reviewed with welfare experts and behaviorists and consider moratorium on breeding and rewilding with no permitting of new facilities.				These situations must be the exception not the norm.				any new N&amp;amp;amp;amp;amp;S should include all aspects relevant to captive elephants and there should not be other N&amp;amp;amp;amp;amp;S for captive elephants. All elements from the document referred to should be considered
	At present the theme of legislation is such that elephant are not desirable to own. Elephant where they occur in South Africa are not endangered, yet if you look at where they occur to where other species occur it is abundantly clear that the very few landowners are prepared to risk owning elephant	NA	No one is obliged to keep elephants if the do'nt want to! There are about 86 reserves in SA which keep elephants. So this statement is redundant.	Not a policy proposal	Critical to sort out. Be more enabling		Need to explore how we incentivize landowners to keep elephants, explore and enable metapopulation management of elephants in South Africa and create an enabling and not restrictive legislative environment.	Give elephant holistic value and their range will expand	Elephant ownership is limited by habitat size and availability.	Difficult to manage, few Mangement options, huge financial impact, huge responsibility. Limited utilization opportunities. Owner carries all the risks and financial burden, and the rest of the world prescribes to the owner what he can and cannot do with them.			Because the NN&S are too restictive and prescriptive.				There are no legislative restrictions on owning elephants, but there are appropriate regulations which are required, and it is expensive to do so, and a large enough area is required. The White Paper and draft NBES calls for expanding the area with elephants.
	Legislation wrt to management ie. culling and hunting of elephant need to become less restrictive	NA	I disagree, People cannot be allowed to do what they like with elephants, this will lead to abuse!	Vague - not a policy proposal.	yes, especially culling	without these measures in place it will be a free for all to the detriment of our brand and industry				Agreed	Agreed but within reason. The final choice must be approved by a third party, probably the State		This will ensure more reserves have elephants.		Agree, make it easier to have elephants		Culling and Hunting are restricted activities and need to be regulated in terms of NEMBA. It is not clear as to what element is restrictive, and which does not serve a purpose in terms of ensuring that the restricted activity is conducted appropriately.
	Immunocontraception vaccines can be admisitered by any experienced person, not necessarily a vet.	Elephant N&S 2023 Part 2 Contraception of wild elephants 17 (2) (b)	However, the emphasis must be on Experienced, as not anyone can administer this vaccine correctly and a strict protocol must be followed and adhered to. This includes that the person can fire a dart either from foot ( close up) or from a helicopter to the CORRECT animal, and boosters given at the correct time according to the EMP	Let the vets decide		Should read "....by an elephant experienced person that has had experience darting, ageing and sexing elephants from the ground and/or helicopter" Immunocontraception implementation requires the correct aging and sexing of elephants for it to be effective and meet the desired objectives. There are a number of instances where elephants have been aged and sexed incorrectly and the desired elephant …	See the previous comment on a similar issue stated.		The expertise is based on correct aging and sexing of elephants. Special criteria can be developed by SAVC e.g. darting courses and years of expertise. Rhinovax is not administered by veterinarians but by landowners to rhinos.	commented previously on this.	Agreed. The administration process is one of marksmanship not a a verterinary skill		It should be administered by a vet but not supplied by a sole supplier - the drug urgently needs to be registered to nullify the monopoly which the NGO has on the vaccine.	Or his mandate that must be an experienced person.	Agree completely, The need for a vet makes an already expensive exercise even more expensive.		This is correct in terms of practical implementation. The concern is about any SAVC regulations regarding the administration of the drug - that is not for the N&amp;amp;amp;amp;amp;S to deal with. The N&amp;amp;amp;amp;amp;S can indicate an experienced person but in accordinance with any restrictions in terms of other legislation. Note that there may be no SAVC restrictions in the future, so the …
	The 'Guiding Principle' that pre-emptive management measures which dampen the exponential phase of population recovery is not articulated, and ignores the importance of this in a species that is long-lived, and thus has long delays in density-dependent regulation taking effect.	Elephant N&S 2023, Chapter 1, 3 Guiding Principles, pages 86-87		Ecological principles are important for conservation management including elephants.	their damage caused also takes long to recover.		Revision of guiding principles required		This is not possible in small-medium reserves.	Good principle but not really practical for small, fenced populations outside the bigger KNP area. Density dependent regulation therefore not practical for such areas.			Too much emphasis is placed on contraception as opposed to other management interventions to delay saturation of the population.		Agree		There is a principle about population growth. The point made is part of management planning and adaptive management. pre-emptive measures are implemented, such as contraception, removals etc.
	National Department Environmental Affairs in conflict with this regulation	Elephant N&S 2023, Management Plan 6.4 Panel of experts must have at least one scientific expert, page 88	I don't understand what is meant with this comment. Of course there must be scientists!	Vague - not a policy proposal.					Unclear if this is reference to DFFE or SANBI?	How is DFFE in conflict with this?			They apply the NN&S as a hierarchy of interventions which it is not.				The clause includes the requirement of a scientific expert. The DFFE does not own or manage elephants, so not clear how it is in conflict with this?
	The evaluation method to establish the necessity of culling requires amendment	Elephant N&S 2023, Ch 2 section 19, pages 95-96	There is no mention how this must be amended	Vague - not a policy proposal.	no outside authority should establish need for culling on a reserve. It is arrogant, and smacks of capture.					How should it be amended?	A decision tree that is secific to the popualtion in question may be helpful		Culling may be more humane than contraception.				It is not clear how it needs to be revised.
	Method/s of culling requires amendment in terms of updated research	Elephant N&S 2023, Ch 2 section 19, pages 95-96	what does updated research suggest here? How must it be amended	Research is always useful and improving management is good						Agree should include latest research if available.	A hands off toxin may be a better option but for now an accurate marksman is the safest and most humane method.		Culling from a helicopter is more humane, efficient and safer.				This is correct - see Slotow, R., Blackmore, A., Henley, M., Trendler, K., Garaï, M. 2021. Could culling of elephant be considered inhumane and illegal in South African Law? International Journal of Wildlife Law and Policy. 24 (3-4): 181-206. https://doi.org/10.1080/13880292.2021.1972529
	PZP immunocontraception should not only be administered by vet. The PZP vaccine isn't scheduled and doesn't require immobilisation for administration. Not a restricted activity in terms of TOPS. Specific experience needed to sex and age animals, under off-site vet supervision.	Paragraph 17 (2) (b) PZP Immunocontraceptive vaccines, page 94	It should be left to the team doing the nonadministrative to decide who can do it. Generally it is a vet of an experienced person ( as above)	Let vets decide		An elephant expert with extensive knowledge and experience in ageing and sexing elephants from the ground and the air is vital! Prior darting experience from ground or helicopter is preferable					Agreed		Until the vaccine is registered it has to be administered by a vet. The domination of the NGO over the access to the drug needs to be nullified.	All ready answered	Agree completely, The need for a vet also makes an already expensive exercise even more expensive. And managers know their individual elephants, which off-site vets don't. Wrong elephants get's darted		This is correct in terms of practical implementation. The concern is about any SAVC regulations regarding the administration of the drug - that is not for the N&amp;amp;amp;amp;amp;S to deal with. The N&amp;amp;amp;amp;amp;S can indicate an experienced person but in accordnance with any restrictions in terms of other legislation. Note that there may be no SAVC restrictions in the future, so the N…
	The administration of immune-contraceptive vaccines must be administered by a veterinarian and suitably experienced person. The reason for this is the scheduling of PZP	National N&S Elephant 2023 Contraception of wild elephant 17 (2) (b), page 94	This statement contradicts the above one, both should be applicable: i.e. A vet OR an experienced person	Let vets decide		Pzp is not a registered vaccine and falls under a Section 21 permit and hence a veterinary prescription is needed. having said that, the vaccine doesn't need to be administered by a vet so long as a veterinary script has been provided. The PZP should be administered by a person that has the necessary experience and knowledge to age and sex elephants from the air or ground. This experience is pert…			The pzp vaccine is not scheduled.		Disagree		This is an experimental drug and so must be administered by a vet.	All ready answered	&quot;by a veterinarian OR suitably experienced person&quot; Agree completely, The need for a vet also makes an already expensive exercise even more expensive. And managers know their individual elephants, which off-site vets don't. Wrong elephants get's darted		This is not correct in terms of practical implementation. The concern is about any SAVC regulations regarding the administration of the drug - that is not for the N&amp;amp;amp;amp;amp;S to deal with. The N&amp;amp;amp;amp;amp;S can indicate an experienced person but in accordnance with any restrictions in terms of other legislation. Note that there may be no SAVC restrictions in the future, so t…
	GnRH immuno-contraceptive vaccines should not be used in wild elephant ; and must be administered by a veterinarian.	National N&S Elephant 2023 Contraception of wild elephant 17 (4), page 94	This is important as the GnRH vaccine can have huge physical and possibly behavioural effects on bulls. We do not know anything about long term or incorrect use	Let vets and ecologists decide		Agree.GnRH has been misused by veterinarians without any understanding or knowledge of the long-term effects and irreversible repercussions. having said that, there should still be some type of approval process/permitting for the use of GnRH on elephant - irrespective if only for captive bred so that there are records on the dose and vaccination frequencies etc							In general GnRH is not an appropriate drug for any use.	All ready answered	GnRh is not an immuno-contraceptive		GnRH should not be used for contraception.
	The definition of 'sustainable use' needs to be expanded upon in the Elephant N&S.	National N&S Elephant 2023	This is a contested terminology and a definition will be difficult to attain. However, in broader terms it implies any use of live animals, which has restrictions in South Africa and the N&amp;amp;amp;amp;amp;S. e.g. no live elephant may be moved to a captive facility in- or outside of SA.	Definitions are important			Definition in White Paper.		Definition of Sustainable Use must be taken from Policy Position paper or from NEMBA - but same standard definition should be applied. Also, it should make reference to S24 of Constitution i.e. that it is ecologically and economically justifiable.				The definition and its caveats need to be clear.		Agree		Sustainable use defined in White Paper and draft Biodiversity Bill. not required in all legislation
	Adequate enclosure 9. (4) The minimum standard for a perimeter fence currently stipulated is outdated given the progress in experimentation and implementation in East Africa. This needs amending.	National N&S Elephant 2023		Updating standards is valuable					Needs scientific evidence. Needs amendment based on height stipulation.	Make a proposal as to how local specs need to be adapted but bear in mind that fencing includes other species as well.	Agreed		But it needs to be within affordable measures.		Agree, new ideas needs to be allowed		needs to be reviewed.
	Transportation, import and export of elephants 12. (1) (c) - these are too restrictive and a time since first translocated (e.g. 10 yr) should rather be stipulated	National N&S Elephant 2023	There are likely to be significant behavioural and social disruption effects, however there is little scientific data to show this. The cautious principle would be not to move elephants more than once, however in practice this is difficult as many owners no longer know which elephants have been previously moved and which not, and within a family group there will be older ones that have experience…	Vague - not a policy proposal.					Many double translocations have already occurred. Minium period before 2nd translocation occurs should be specified. Detailed knowledge of family unit structure is crucial to ensure correct split of natal herds so that individuals are not left behind.				Agreed - with a caveat given the outcome of not allowing the re-translocation which should support this re-location.		Agree, conditions might not be the same for all		the clause provides for circumstances where it may be in the best interests. We know that translocation is stressful, and the effects can last extended periods, even beyond 10 years.
	Transportation, import and export of elephants 12. (2) (a) - this is too restrictive as it requires a very intimate knowledge of the social structure of the elephant population which is only achieved in < 10 % of populations	National N&S Elephant 2023	This why pre-translocation monitoring is so important! The entire family group must be moved, but often some are left behind. The procedure of herding the elephants per helicopter does not adequately capture all family members. This causes huge trauma in the elephants moved and the ones left behind.	Vague - not a policy proposal.		proper management decisions can't be made without this crucial information. The success of a translocation depends on this exact demographic information			A basic understanding and demography of the population is necessary to ensure that at translocation, no splits occur. This is crucial because under pressure during capture, elephants will bombshell and elephant groups will mingle.				This level of knowledge should be required given the impacts on this highly social and long-loved species.		Agree		The necessary background research needs to be done on a reserve to enable this to happen. leaving behind members of a herd is inhumane to both the translocated animal and the animal (s) left behind, and should be prevented.
	Transportation, import and export of elephants 12. - there is no mention of how elephant will be managed from a metapopulation and genetic perspective	National N&S Elephant 2023	This is an issue that the National Elephant Strategy must deal with, not the single reserve	This is an important ecological issue		this will hold true for discreet populations with a defined number of bulls. Genetic integrity will need to be considered and maintained which will involve the transfer of large mature adult bulls between reserves to simulate the genetic transfer within these populations.			Genetic considerations are not a major consideration in elephants - ref Addo elephants. However, bull translocations could be managed more appropriately with this in mind.	Meta-population guidelines currently being developed. This is more part of a conservation strategy than N&amp;S	Metapopualtion management is a valid way forward		This is a subsidiary aspect after the sustainable management of the population.		Agree, but not sure if it is possible		This would be dealt with in the management plan. the tools for this are translocation, introduction etc.
	Management of wild elephant populations Part 2 - there is no mention of how elephants will be managed from a metapopulation and genetic perspective - there is no mention of how elephant will be managed from a metapopulation and genetic perspective	National N&S Elephant 2023, Chapter 15. Management of wild elephant populations - Part 2	This is an issue that the National Elephant Strategy must deal with, not the single reserve	Vague - not a policy proposal.		this will hold true for discreet populations with a defined number of bulls. Genetic integrity will need to be considered and maintained which will involve the transfer of large mature adult bulls between reserves to simulate the genetic transfer within these populations.				See previous comment			It is not that relevant in a species which is so wide-spread throughout southern Africa. It is important but not the over-riding factor.		Agree, but not sure if it is possible		This would be dealt with in the management plan. the tools for this are translocation, introduction etc.
	The format proposed for such a plan has a lot of redundancy and misses key sections such as key indicators, monitoring, reporting and evaluation and adaptive management.	Appendix 1 Management Plans for Wild elephant	A template for EMP was developed a long time ago and needs to be updated	What is the policy proposal?	yes				Key indicators will need to be evaluated by a registered ecologist/elephant specialist. Monitoring/reporting/evaluation are how that is interpreted are reserve specific - national/provinces are not capacitated to deal with this. This is why EMP's must be reviewed and revised at least every 5 years.				The plan format is cumbersome, does not read well and is very prescriptive. It needs to be a practical plan.				Agreed. the reserve requires a reserve management plan that includes all this, and the elephant plan should be objective driven and focus on the management of elephants in the system.
	Any causes of non-testosterone aggressive behaviour in wild male elephants should be identified and mitigated by consulting experts in this field	N&S - Chapt 2 - Part 2-17(5)	agreed: often GnRH vaccine is administered, which has no effect on non-testosterone aggressive behaviour. This could be the result of mismanagement and may be a small matter to rectify by an expert	What is the policy proposal?		This is where GnRH has been misused by vets to mitigate learnt/non-testosterone behavior to the detriment of the animal. We need to seek expert advise and consult with experts in the specific field to the benefit of the animal	While relevant, this is not for inclusion in N&S but rather as best practice guidelines				Agreed		What is anticipated as an outcome? Elephant managers have the responsibility to deal with this, not so-called experts.				This is up to management as to the process to follow - dont make it too restrictive.
	All breeding bulls should be treated to prevent unintended breeding: more behavioural and scientific info needed (b) cost prohibitive, questionable viability, unknown behavioural effects	N&S - Chapt 2 - Part 2-17(7)	This refers to vasectomies only. There is not reason why all bulls should be treated. This point should be deleted and left to the respective management to decide if they want to use vasectomy, which is costly and dangerous to the elephant	What is the policy proposal?		absolute nonsense!!	This is a research question, What biological process would we be mimicking with treating / sterilising or contracepting bulls?		Severe behavioural consequences when GnRh used and vasectomies cost prohibitive and risky. Treatments on females have long history and known efficacy.		Such a treatment is impractical and unfair to the elephants themselves		This is not practical or realistic.	Different reserves can exchange bulls. Bulls are sexually active at 20 years. Should exchange every 10 years to prevent mating with daughters. EXCHANGE BULLS IN PAIS OF TWO ANIMALS THAT KNOW EACH OTHER.			This is covered by the research clause, and adaptive management.
	Vasectomies should be considered only in very small and descreet wild elephant populations where no alternative non-lethal option is available	N&S - Chapt 2 - Part 2- 17(8)(b)	Vasectomy is not a frequently used method of preventing breeding due to high costs and danger of losing the bull. This is not a method that can be used in large populations, so perhaps this sentence can be deleted	This is not ecological in nature - too prescriptive - allow vets to decide.		a vasectomy is irreversible so careful consideration must be given as one could render a population extinct			And where pzp is not possible.				Agreed vasectomies are very invasive.		Agree		correct - the evidence indicates that even in relatively small populations it may not be effective.
	Vasectomies must be performed by experienced veterinary surgeons in the elephant vasectomy procedure	N&S - Chapt 2 - Part 2- 17(8)(b)	Not sure what is suggested here as this can ONLY be done by an experienced veterinarian!	Let vets decide		100% correct							Agreed.		Agree		see comment above. This is covered by SAVC rules and procedures for practicing by a vet. does not have to be in N&amp;amp;amp;amp;S.
	"an elephant may not be cullied if it's part of a social unit, unless the entire social unit, including the matriarch, calves and all juveniles, are culled" is up to discretion and contradictory	N&S - Chapt 2 - Part 2- 19(1)(c)	This sentence needs rethinking, but certainly is not up to discretion of the owner. Culling a single elephant probably means hunting, so hunting regulations should apply here. Culling implies large scale killing of elephants	Vague - what is the policy perspective?		should be no discretion or contradiction needed. Not sure what is meant by the issue raised? Maybe they are referring to bull elephants walking with a social unit? adult bull elephants are not part of the social unit and can be pushed away and culled if need so I'm not sure what is being asked here :)	Should rather be looking at biological processes and mimicking these.		Up to whose discretion? Difference between cull and euthanasia. Will be used as a loophole to destroy entire herd - has been attempted before.	I think this should be up to discretion. Basic principle is t cull all in a group. If it is decided to cull selectively the whole approach to culling change. Maybe a principle on the general approach to culling should first be agree on before taking it further.			This needs to be the fundamental understanding, but debate needs to be had as some weaned calves and sub-adults are often the most appropriate individuals to cull.	With good motivation exceptions must be allowed	Agree		Not clear how it is contradictory - indicates that the whole unit must be culled.
	"The culling plan must contain the evidence that all other population management options have been rejected by the professional natural scientist after appropriate consideration and evaluation" is vague	N&S - Chapt 2 - Part 2- 19(3)(ii)	There does seem to be much controversy as to what constitutes appropriate consideration and evaluation	Overly administrative - what is the desired outcome (objective)?	it should not be up to someone else to decide if culling should happen on a reserve. Let accountable people be accountable	agree, requires further clarity. What accredits the natural scientist to be qualified to make that decision?			Must evaluate that range expansion is not possible due to financial constraints/no willing sellers; that contraception has been implemented for 6 years; that bulls have been translocated etc etc. Must demonstrate specific actions taken as per the flow chart and clearly articulate why the method failed/could not be used, forcing them to move to culling as last resort.	What would be considered sufficient evidence. We are basically asking an expert to make a call that culling is the last remaining option and that other options have been tried, attempted or failed. I am comfortable with this approach. Expert can report on what has been tried and why it failed.			It is not vague if evidence / arguments are presented.		Agree. Also, contraception is still a controversial topic and should not be a prerequisite		Cannot be more restrictive - there is a plan required, and it is evaluated independently. Each circumstance would differ.
	Immunocontraceptive vaccines should not include the use of GnRH vaccines. this should only be used to control musth after consultation with an elephant behaviour expert	N&S - Chapt 2 - Part 4- 25(2)(a)		Let vets decide					In captive populations only and only in specific conditions.				This is a biological issue.	All ready answered	Agree, but use of GnRH should be restricted to special cases		GnRH should not be used for contraception.
	Vasectomies performed by trained and experienced veterinary surgeons	N&S - Chapt 2 - Part 4- 25(2)(a)	How must this be amended? a Vasectomy can ONLY be done by an experienced veterinary surgeon	Let vets decide									It should only be carried out by experienced vets.	All ready answered	Agree		see comment above. This is covered by SAVC rules and procedures for practicing by a vet. does not have to be in N&amp;amp;amp;amp;S.
	A management plan for a wild elephant shall include the demographics of elephant population	Elephant N&S Annexure I - (4) 4.2	This is rather restrictive and the demographics will change in time. A natural population structure should be the goal	This is important ecological information		proper management decisions can't be made in the absence of this vital information.	Populations occur on a continuum from very small to very large. For large populations it will not be possible to include demographics.		Assuming it means of that specific population?	The plan is usually developed and approved before elephant are introduced. It is therefore not always possible to provide the demographics of elephant to be introduced as it would not alwas be known.	As far as is possible		This is very difficult to determine in a wild population, but estimates can be provided.		where possible, but not always possible in large populations		include
	Remove the conflation of animal rights with out of date animal welfare criteria and replace with a duty of care concept that is inclusive of all biodiversity - it essentially provides opportunities for evolved coping strategies to play out.	NA	Animal welfare and well being criteria must be updated. Concept of duty of care to include all biodiversity may be a good suggestion, this would imply that only large populations can be kept on large reserves for biodiversity reasons and that personal objectives for keeping small groups of elephants are not acceptable.	This is an ecological approach to elephant management	yes				Well-being clause in NEMLA now relevant. Animal rights should not be confused with well-being and welfare.		Agree		Agreed.				The animal welfare legislation is current in South Africa and applies. As does the specific requirement to consider well-being in NEMBA. Both of these apply to the individual animal, as well as the population of animals. Duty of care is appropriate as an additional consideration, for a broader context - as indicated.
	No accountability for non-compliance to EMP’s by responsible persons. Must sign acknowledgement of understanding/undertaking for EMP. No provisions/legal framework within TOPS/permit conditions to account for non-compliance of EMP’s by the responsible persons.	N&S 8 Duty of Care (1 – 3) referencing responsibilities of owners		This is a confused set of policy proposals and implementation issues.		accountability and responsibility vital				Support. How should we deal with non-compliance.			Agreed. The responsible person must be held accountable for non-application of the EMP.	Somebody must take responsibility of management actions	Agree. On private reserves owners/chairman/director should be the responsible person that signs and not the manager/ecologist.		Responsible person should sign management plan.
	Whilst not new legislation - the Draft Minimum Standards For the Management of Captive Elephant should be reviewed and gazetted for implementation , now that there a NEMLA Wellbeing clause that addresses responsibility towards wellbeing of animals - this can be addressed.	N&S 8 Duty of Care (1 – 3) referencing responsibilities of owners	Captive elephants must be phased out and strict minimum standards applied to discourage any further captivity	I find this unclear	drop the NEMLA Wllbeing clause from all decision making criteria				Must include welfare specialised and independent captive elephant experts with no commercial interests.				But captive elephants should be phased out.				Separate N&amp;amp;amp;S not required. Captive should be dealt with in these N&amp;amp;amp;S
	Guides should have extensive elephants interaction training to properly handle elephant interactions properly. There have been numerous incidents of late where it can be clearly seen that this level of training is lacking.	Elephant N&S 2023, Annexure III, page 106	Whilst it is true that many accidents occur, this is not something new. Accidents with elephants happens in all captive facilities including zoos around the world. This is a further good reason to stop elephants being held captive.	Clearly guides should be trained, but what is the policy position?	correct	standard guide training is not sufficient. Need specific elephant interaction training	Important as best practice guidelines not for inclusion in N&S				Agreed		All guides working in elephant areas should be trained to operate in Big 5 areas so as to ensure they know how to react to elephants.		Agree		This is important for the safety of the elephants, the guides and the tourists.
	Very onerous and outdated in many instances	Elephant N&S 2023, Annexure IV, page 106	Release camps are outdated and hardly necessary any more. Even in the rare occasion one has to be used, its generally only for a couple of days.	What is the policy proposal?					Many relocations are now done veld to veld.				The current NN&S is prescriptive and restrictive and does not allow for adaptive management - it needs urgent updating.				Correct - this should be updated.
ADDITIONS	There should be incentive for good management through tax rebait.		!!!!	What is the policy proposal? What is "good" management?	yes		While I agree with this, this can not be addressed in N&S		What classifies good management? Who will define the criteria?	agreed	Agreed		Only in terms of keeping wild areas as untransformed and capable of sustaining elephants.		Agree		This can be enabled through the National Elephant Heritage Strategy - not appropriate for N&amp;amp;amp;S
	Good decision making and expansion of elephant range should be enabled through inclusivity. Landowners should have more voice in policy.			What does this mean? Landowners should have some voice but what is more?	correct				There are opportunities for owners to voice their opinions through different fora and in public participation processes. They must engage.	Recent trends indicate that they will have as illustrated with development of new National Elephant Heritage Strategy.	Agreed		The current legislation is too restrictive and prescriptive and does not allow for interaction between legislators and elephant owners.		Agree		This is important, but not an issue for N&amp;amp;amp;S. It is addressed in the White Paper, and the draft National Elephant Heritage Strategy.
	Given elephant sentience and complexity, and given changes to S1 and S2 of NEMBA, the issue of elephants held in captivity needs to be addressed. Keeping elephants in captivity in SA must be prevented.		Agreed!	Seems reasonable		learnt our lesson with captive lion breeding		For reasons of value in wildness, not snetience and complexity.			Some elephants may need to be kept in captivity or destroyed where captivity may be a better option		This activity must be prohibited.	Good regulations must keep animals in semi-captive conditions	Agree		This is important, and it is not only the keeping of elephants, but how they are kept. Husbandry of captive elephants needs review in terms of regulations, e.g. for behavioural enrichment, appropriate social structure etc. The N&amp;amp;amp;S prevent taking elephants into captivity. It is not clear if the proposal is to cull elephants currently in captivity, which would not be appropriate. There …
	It must be mandatory and subject to a hefty fine - whether private or state - for reserves to ensure that all fencing is properly maintained and elephant proof. Where elephants escape they must be returned to the reserve and must be the responsibility of reserves i with help from authorities.			This is already policy.	yes			If landowners are not able to generate viable income from owning elephants, how can you expect them to be fully accountable for all the damage elephant cause		Already in place as a principle in wildlife regulation. Fines and penalties however seldom issued for non-compliance. Litigation from parties suffering damages currently the remedy most often used.	This is already in place though fines arent issued.		However, Govt must provide the necessary human and financial resources to ensure this.		Agree, often fences of state reserves are allowed to be in worse condition than private, while private reserves' fences are inspected every 3 years in order te new TOPS and/or integrated permits		This is a compliance issue - penalties are provided for, but not necessarily enforced.
	N&S for elephants in captivity are needed.		On the contrary captive elephants must be phased out	I agree									Elephants in captivity should be minimised and clearly justified. Regulations are required to govern these.				should be included in these N&amp;amp;amp;S
	Current N&S are about management of populations, but they do not set national goals for elephant management. This is necessary, because a Biodiversity Management Plan is the best legislative mechanism.		A National Elephant Strategy is being developed????	What does this mean?			National Elephant Heritage Strategy currently in development. SHould be published for public input soon		That is what the National Elephant Strategy and National Elephant Research Strategy are for; in combination with a BMP (unless a decision is taken that those documents will replace a BMP). The N&amp;amp;amp;amp;amp;amp;S are specifically about management.	New National Elephant Heritage Strategy and Meta-population guidelines to adress this issue.			Only if the elephants are managed as a meta-population.				The N&amp;amp;amp;S are not the place for goals. these are being taken up in the National Elephant Heritage strategy.
	TOPS registration for veterinarians should be a national permit, not just a provincial permit.			I am not able to decide on this					If standardised criteria across all provinces i.e. nationally are used.		Agreed		Provinces are the permitting agent and implementer of TOPS as devolved from a national level.		Agree, and should be standing, annual renewal makes no sense	TOPS permits should supersede all Provincial permits.	should be considered
	Veterinarians should have at least 5 years of wildlife experience before being considered to advise on elephant matters.		Not only wildlife experience but experience with elephants!	Let the vets decide		five years is not sufficient in my opinion. What elephant experience has the vet gained in those five years? Darting elephant to fit radio collars or do treatments for 5 yrs is definitely not adequate experience to implement a contraception program! I'm aware of more than one instance were vets have incorrectly sexed and elephant even with it immobilized on the ground. Ageing elephant is another …			They should have 5 years of elephant experience.		Irrespective of wildlife experience no person, vet or otherwise, should advise on elephnat matters unless they have knowledge therein		The vets should have considerably more than 5 years experience to be considered as an elephant expert.			Elephant experts should be sought for advise on elephant related management issues. (This might or might not include a veterinarian depending on experience).	a clause such as this is pertinent - the number of years should be consulted on.
	Management plans for elephants that are free-roaming (res nullius) i.e. not fenced in.			Good idea					Must determine if they are escaped roaming or truly res nullius. Could be used as a loophole for owners to disown elephants and cede responsibility.	This should specifically be addressed as a pre-requisite for any form of utilization of such elephant. It may not include active management actions but could facilitate good monitoring of such populations, and their impact on the habitat, infra-structure etc. etc.			You cannot take responsibility for elephants which you have no control over.		Should such animals be managed		This is important, but difficult - it should emerge from the National Elephant heritage strategy.
	DCA control of elephant by non-state officials			Confusing - what is a non-state official?	expertise is waning quickly in state capacity	DCA are issued left right and center in certain provinces without adequate due diligence. State officials should always be present on DCA's to ensure compliance		as long as competence is assured	DCA's are approved and executed too frequently without correct or proper assessment of specific conditions. Once property had 5 DCA permits approved in a single year - this should flag fence non-compliance issues. Shouldn't automatically lead to lethal action. Specific provinces are known to not rigorously investigate DCA's and too easily issue and complete DCA's.	DCA's should only be controlled by state officials. If they do not exist appoint them, train them and equip them.			This should be allowed given their experience and ability.		Not context in this point		the whole issue of DCA processes needs review and revision
	Management of a landscape of fear for elephants		This will depend hugely on how it is done and where.	This is a solid ecological approach to elephant management	important management concept	only has relevance for extensive systems and in the South African context only the Kruger National Park will fit the profile. Landscapes of fear could be explored but one needs to do this within the boundaries of animal welfare and ethics		Naturally is as a result of predation	This should be prevented - it goes against the current N and S as well as the well-being clause in NEMLA. Some of the methods contemplated are extremely controversial and unethical.	Needs to be incorporated as it mimics a natural situation.	Fearful elephants are dangerous elephants		This is good in theory but not easy to apply. While doing so conflict continues. Alternatives are still required.		Not context in this point		Intentional creation of fear in elephants by disturbance is counter the principles of the N&amp;amp;amp;S, illegal in terms of the animals protection act, is counter the well-being objective of NEMBA, and creates other unintended consequences, such as risk of DCA, PTSD in elephants, negative effects on tourism product etc.
	Include metapopulation management concepts and thinking into elephant norms and standards		A National Elephant Strategy is being developed??	This is a solid ecological approach to elephant management					Must be weighed against peer-reviewed publications that measure outcomes against objectives.	To be addressed separately in meta-population guidelines .	Agreed		This reduces intensive management of the population.				This is for the National Elephant Heritage Strategy and a National Elephant Metapopulation plan. Not appropriate for N&amp;amp;amp;S
	Equitable access to all elephant products and derivatives i.e. elephant dung			What is the policy proposal?			In line with requirements of White Paper and NBES		Agreed where feasible and not constricted by Veterinary or disease protocols or Game Meat Regulations.	Where possible and where legal. Access t such products should also come with accountability and responsibility of some sort.			Access needs to be fair and on a cost-recovery basis.				important to ensure access and benefit sharing as per White Paper and NBES
	Insufficient emphasis has been given to the pre-monitoring of any elephant before capture operation. It is important that social associations are known and proper knowledge of the family structure is ensured, before any capture operation.		Too often only part of a family group is captured and translocated due to ignorance of the social unit. This causes trauma for both parts. Pre-capture monitoring must be done, unless the owner knows his elephants individually	This is ecologically important		this will ultimately determine the success of the translocation and subsequent introduction.	Inclusion in best practice guidelines, not N&S		Information must be transparent. Would prevent transfer of so-called problem animals to other reserves.	I think this is generally considered as best practice and have been done from my experience. No harm in emphasizing it.	Agreed		This depends on whether the elephants are part of a breeding herd, bachelor herd or solitary.		Not possible or feasible in large populations	Not always possible or practical.	understanding the population is important prior to interventions. unintended effects on social structure can impact remaining elephants.
	Too often capturers target the first available group, herd them with the helicopter and hope to get the entire family, but too often this has not been the case, creating huge social disruption issues in the source population and in the new population		Too often only part of a family group is captured and translocated due to ignorance of the social unit. This causes trauma for both parts. Pre-capture monitoring must be done, unless the owner knows his elephants individually	What is the policy proposal?	yes	can be a lack of experience by the vet in the helicopter or the pilot of the helicopter too or a case of time is money and what to get the job done. I have personally observed this on two occasions where elephants of single herd were killed as the capture team never recovered and lost darted animals, animals had to be euthanized due to improper loading techniques causing injury to the animals		Majority of Land owners don't want elephant on their land at this stage, so turn this around first then we can address the finer issues such as this point		Same issue as above			Most game capture operators are more professional than this - I do not think this is an issue.		Often it is the only way, but merit to the point made		Unintended effects on social structure can impact remaining elephants, as well as the animals moved. This can have long term consequences for both source and destination.
	Methods to manage spatial use of elephants			What is the policy proposal?					But should not involve landscape of fear methodology.	Important but need specific proposals that will be practical to implement. Also need to consider that it may be less useful in smaller areas.			Various methods need to be examined so as to determine the most appropriate. This is restrictive depending on the size of the property.		No context here		managing distribution is in N&amp;amp;amp;S - dont want to be prescriptive about what to do - the methods have been reviewed - Zungu, M.M. &amp;amp;amp; Slotow, R. 2022. A systematic review of success, and unintended consequences, of management interventions on African elephants. Pachyderm 63: 99-139. - as well as in the Elephant Assessment.
	Selective culling of elephants or disturbance culling.		Seletive culling or disturbance culling is cruel and does not comply with the well being mandate. This could cause the elephants to become aggressive, at best secretive and this is not what managers want for the tourism.	What is the policy proposal?	has merits, and a tool in the box not to be disgarded.	on an extensive system like Kruger? Risk too great on smaller reserves due to subsequent behavioral concerns and safety to tourists, staff etc as a result. Welfare considerations - social and behavioral integrity compromised			Should not be allowed. Extremely disruptive - elephants have not evolved to deal with such traumatic and immediate family member losses. Many peer-reviewed studies that demonstrate PTSD and long-term effects. Noted elephants deal with negative stress e.g. drought stress, but not acute stress that disruptive culling creates.	Important to bring this in. It imitates natural processes more than culling of entire groups. Those against lethal control will however also shoot this down as unacceptable. Skewed ethics and emotions dictating how management should be done.	Thsi may be useful in some populations and doesnt seem to effect the herds as a whole		This is extremely relevant but very difficult to implement.		Not context here		It is not clear if this is proposing or preventing selective or disturbance culling. Disturbance culling would be counter the principles of the N&amp;amp;amp;S, illegal in terms of the Animals Protection Act, and the well-being objective of NEMBA, and has unintended consequences such as causing DCA, PTSD, negative ecological effects (impacts on trees), and impacts on tourism product, amongst othe…
	Captive commercial facilities must be phased out and no more permits given for captive elephants		Agreed	Seems reasonable	yes						The captive environment is a tool in the managemnt toolbox and must not be removed entirely		Agreed.	MUST BE KEPT FOR EDUCATION	Agree		No new captive elephants allowed, the number in captivity is declining as they are rewilded.
	GnRH should not be allowed in any elephant unless under specific circumstances and with permits. The welfare impact is huge on the entire population. Too many reserves are using it uncontrolled on wild and captive elephants.		Agreed	I do not know enough to comment		GnRH has been misused by veterinarians without any understanding or knowledge of the long-term effects and irreversible repercussions. having said that, there should still be some type of approval process/permitting for the use of GnRH on elephant - irrespective if only for captive bred so that there are records on the dose and vaccination frequencies etc							It should still be controlled as it can only be administered by a vet. Applicaiton should be limited and strictly controlled.	ALL READY AWERED	Agree		GnRH should not be used for contraception
	TOPS does not explicitly define 'carrying capacity' or its various forms. This is a fundamental flaw in this legislation which hampers any attempt at rational management and sustainable utilisation particularly for elephant.			The concept of carrying capacity should be removed as it is ecologically dubious			See previous comments on this topic.		Carrying capacity is an outdated concept and is site-specific. It is not a one-size-fits-all concept. Not sure what the writer means by various forms. Agrees that specific methods should be defined and agreed upon e.g. LSU's or elephants per hectare etc.	Commented earlier on this issue. See above.	Carrying Capacity is a moving figure. Its very difficult to define.		CC should be replaced with a range of figures with an upper and lower limit.		Carrying capacity is not white and black, but there are many grey areas. It is also rightfully not universally accepted,		Carrying capacity is an outdated concept. Elephants should be managed according to reserve objectives and using adaptive management. The absence of a definition of carrying capacity does not hamper rational management or sustainable use, both of which are provided for in the N&amp;amp;amp;S.
	A Biodiversity Management Plan for Elephant in South Africa must be developed to give the context and guidance for elephant management in the country			Agreed			Already in progress		As above, depends on whether Elephant Research Strategy or National Elephant Strategy will replace the BMP.	National Elephant Heritage Strategy and Meta-population guidelines should address this concern.	Agreed		Agreed.		Agree		A National Elephant Heritage Strategy is being developed.
	A specific section which stipulates that the criteria implemented for managing an elephant population should be ranked around minimising stress to the population as a whole not individuals.			Minimizing stress is a poor criterion for driving decision making around ecological issues		all management interventions induce stress even passive management function like game drives			A population is the sum of its individuals. In elephant society, stress in an individual can manifest to the rest of the herd which can have negative consequences for staff/visitors/tourists. Furthermore, elephants have tremendous capacity for infrasonic communication - you cannot contain negative management events as a single individual can communicate up to 10kms and seismically, up to 30kms.	Agree but specifics are required.			Agreed.		Agree		All elements of stress need to be considered, for individuals, groups and population. the well-being definition in White Paper and revised NEMBA bill consider this.
	The protection of iconic plants should be considered (for example the Von Willigh's baobab in the Kruger National Park, putting rocks around the base so elephants cannot destroy it).		This is something any owner can do without guideleines	This is a site level decision - not a national policy issue	important				All mitigation efforts should be deployed.	Iconic plants, sensitive ecosystems etc. On a much larger scale critical biodiversity area. Principle is that a holistic approach is required not just focusing on elephant.	Agreed		But the fundamental problem is the over-population of elephants. We are treating the symptom not the cause.				This is a specific implementation example.
	Action how to do culling of elephants		Culling is antequated	That is not national policy, but a management issue.	experience is limited. Efforts to transfer knowledge need to happen.				Culling methods need to updated if they are to be considered. Killing an elephant requires special training to be done with a single shot based on the animals size and anatomy. Some research demonstrates that culling may not be legal or ethical. Should be the option of last resort.	Maybe a technical guideline in this regard could be helpful.			Culling from a helicopter must be allowed.	WE KNOW WHT TO DO THROUGH THE SCIENCE. WE DO NOT KNOW HOW TO DOI IT. THE EXPERIENCED ARE LOST.	Agree		This is important considering new evidence - Slotow, R., Blackmore, A., Henley, M., Trendler, K., Garaï, M. 2021. Could culling of elephant be considered inhumane and illegal in South African Law? International Journal of Wildlife Law and Policy. 24 (3-4): 181-206. https://doi.org/10.1080/13880292.2021.1972529
	Action of licensing culling teams		Culling is antequated	That is not national policy, but a management issue.	yes				As above. Requires highly specialised training. Must be costed to landowner and included in detailed cost-benefit analysis.	Could become relevant in future if culling really becomes something that happens regularly but at the present rate it is unnecessary .			This creates controls and ethical application of the intervention - accountability.				Not clear what is intended with this.
	Action of where culling must be implemented according to managements plans that does not get implemented		Culling is antequated	What does this mean?			Not a legislative issue but implementation issue		Cannot jump to lethal control if not all non-lethal options have been exhausted. These should first be attempted at the cost of the landowner and they should be fined for non-compliance. Animals should not be held accountable.	Action or perhaps rather consequences for those that do not implement management actions without good reason.			There must be consequences for not implementing the EMP.		This statement is not clear		Culling is including in the option in N&amp;amp;amp;S, and a management plan can include this.
	Identify properties with over abundance (for example, 200 elephant introduced in Madikwe Game Reserve - today they are more than 1100). It could be a huge threat to black rhinoceros population.		Managers already know if they have an over abundance, this means they did not timely manage their populations!	What is the policy proposal?		its more a case on inaction. We approached Madikwe in 1998 to contracept there elephants. Its taken 25yrs for them to make a decision and now the population stands on over 12600 elephants. There has to be accountability for just doing nothing! there are options available that work and we must use them not wait till we have no option but to cull. That is unacceptable!			Some properties have been prevented from adopting management interventions because of slow processes within province and national e.g. approval of EMPs. Not all reserves have biodiversity as their primary objective. Other reserves could be identified exclusively as elephant reserves.	Easy to determine by just looking at the data collected by SANBI on an annual basis. How does this link to legislation?	Identification is pointless without an action plan.		And then what gets done about it? There needs to be reporting and oversight to prevent the problem becoming so big.		Once identified, then what? this does not make sense	Land managers already know whether their biodiversity is under threat and populations of elephants too big. No need to identify these properties.	Madikwe is managed in terms of its management plan, and black rhino are facilitated by the elephant population making more browse available. Each population should have a management plan and be managed accordingly
	Culling plan must be addressed for private properties		NO! Managers must be forced to implement immunocontraception before the population gets too large. Or they must make plans to expand the range	What is the policy proposal?	yes, all properties with elephant should have a compulsory culling plan	There has to be accountability for just doing nothing! there are options available to reserves to ethically and successfully manage elephant populations that work and we must use them not wait till we have no option but to cull. That is unacceptable!			Culling can be listed as a management intervention in the EMP. It is only when culling is to actioned, that a detailed culling plan is called for. Important to realise that with tourism objectives, real threat of negative backlash and consequences is faced if culling is adopted. This will do no good to biodiversity conservation if the land is lost because it can no longer operate and it gets sold…	Not sure what is suggested here.			It should be addressed by State and private landowners.		No context here		The N&amp;amp;amp;S provide for a culling plan if deemed necessary. You cant compel private landowners - they manage according to their management plan.
	No breeding should be allowed in Captive facilities at all.		No captive facilities should be allowed	I am not able to comment		Captive facilities should be shut down							Agreed.	Elephants must have their normal sexual life in nature why not in captivity. It is a sign that they are happy if they breed in captivity.	Agree		correct, the captive population should be declining not growing.
	Accountability for the inaction of proactive management of their elephant population			This is about implementation.	set out in management plan	managers sit on their hands till they have no option but to cull					Agreed		There needs to be consequences for inaction.		Controversial point, proactive management actions like contraception and culling are not clear and universally accepted	very subjective and cant be equitably implemented	This is a compliance issue.
	Consolidated legislation should have key principles of maintaining elephant's role in intact systems, restore elephant's role, or mimic the outcomes of elephants.			This is ecologically sound					Not relevant to N and S. This is not possible in many reserves or systems simply because of poor fire regimes, water management, stocking rates of other feeding classes etc.		Open to subjection		Principles need to be comprehensive and all inclusive.		Agree		this is for the Elephant Heritage Strategy in line with the White Paper.
	Legislation should have explicit procedures of bottom-up development that facilitate meaningful participation, co-management and co-accountability			But a policy proposal is needed	yes				Still needs independent expert consultation.	I think this is how policy and legislation are nowadays approached. Issue of meaningful consultation and participation are now part and parcel of such developments.			Bottom-up development facilitates implementation.		For state reserve, not applicable to private reserve		Consultation and participation are included in PAJA and NEMA/NEMBA. The consultation process for the National Elephant Heritage Plan was broadly consultative. If revisions to consultation need to be made, the person should comment on Biodiversity Bill.
	Reference to introduction or keeping of wild elephants should explicitly refer to national AND in-situ in extensive systems only. (Outcry regarding recent translocations of cheetah and rhino subject to int. agreements resulting in deaths of both species).			Confusing - what is the policy proposal?						Supported	Agree		There need to be minimum criteria for introductions.		Agree		This is included in the Policy Position, and should be incorporated into N&amp;amp;S as per those clauses under objective 4.
	Reference to introduction or keeping of wild elephants in captivity in "exceptional circumstances" based on current criteria are extremely vague. “Conservation” of elephants is not properly defined and no parameters on how to guide this are provided.			Definition is important									No definitions should be open to interpretation.		Agree		this exception should be removed.
	Demonstrable proof as to why other management options are not viable must be provided. Many alternate options need to be exercised with minimum periods and with consistency. Cannot be a tick-box exercise without real effort.			This is micro management and value judgement.						Support in principle but what would constitute demonstrable proof? Specific recommendations would be useful to solve this challenge.	What is being discussed here?		It must be defined what level of proof is required.		Options like contraception are not universally accepted and are controversial and should not be a compulsory action	Owners should be able to choose what to do with excess elephant as they have ownership.	this is pertinent. However, we dont want to make the process more bureaucratic. the sign-off process for the culling plan should address this if the management authority review it properly.
	Moratorium on breeding of elephants in captivity. These captive facilities should be phased out in line with vision of HLP and PP objectives. Each facility should submit a rewilding plan within 5 years.			I agree									Agreed.	You cannot REWILD a captive elephant. The green terrorists must understand this. IF YOU REWILD A CAPTIVE ELEPHANT THAT IS NOT UNDER DAILY SUPPERVISION BY TRAINERS THEY WILL KILL PEOPLE. SOMEBODY WILL GET SUED IN COURT BY FAMILY MENBERS KILLED BY SUCH AN ELEPHANT.	Agree	relevant but rewilding will be done at whose cost?	This should be taken up in the National Elephant Management Strategy. The HLP did not recommend phasing out captive elephants. Note that the numbers are declining as they are rewilded.
	The amendment of legislation can not be done in isolation of newly promulgated/approved legislation/policies that have direct bearing on elephants e.g. White Paper on the Conservation and Sustainable Use of South Africa’s Biodiversity, the Policy Position on the Conservation and Sustainable Use, NBES Strategy, NISWT, etc			I agree				There are fatal flaws in the BWP			Agreed		Some legislation is contradictory and must be resolved.				Very important. Any suggested changes should be tested against that legislation/policies, but also NEMBA Bill.
	The marking/registration of elephant ivory in TOPS should be dealt acknowledged in N&S. No ref currently. Note that commercial trade in ivory is currently illegal but what needs to be done with ivory from hunted/deceased elephants? Also concern re domestic markets and NBES strategy.			Confusing - what is the policy proposal?						Good proposal.	Agreed		This statement is unclear. All ivory should be treated equitably and given the same opportunities for trade.				If there is anything in addition to TOPS, then it should be picked up in N&amp;amp;S. Management of stockpiles is a process that needs to be taken up in a strategic manner - not necessarily a N&amp;amp;S issue.
	The amended TOPS Regulations public comment in October 2023 need to be finalised and promulgated urgently as this has direct bearing on elephant management and restricted activities.			Not a policy proposal!					Including comments made herein.		Agreed		Agreed - it makes elephant management more practical.				That is a separate process.
	N&S for relocation of elephant needs to developed.		Although there exists guidelines by the IUCN/AfESG, these are outdated and not used. Specific South African guidelines are necessary. Many translocations are happening and important issues are ignored, e.g pre-capture monitoring, habitat selection, frequent translocation.	This is important			Could rather have best practice guidelines.		Must include welfare and independent elephant experts.	Best practice guidelines rather than Norms & Standards. We are supposed to make management easier but with all these prescriptive suggestions we are moving to more restrictions.	Agreed but so efw companies do elephant translocations that it be premature to spend resources on this at this stage		Currently it is so restrictive that most of the time the elephants would have to be euthanised.				The broader context will be included into the National Elephant Heritage Strategy, as well as the envisaged National Metapopulation Plan. The technical details of relocation are in the N&amp;amp;S in terms of translocation, introductions etc.
	Guidelines, or N&S or SABS Code to be developed for tour guides, and tourism activities and management relevant to elephant tourism		Many incidents happen due to misconduct of tour guides in the presence of elephants.	Leave to guiding industry							Thsi is already covered in Guide training		FAGASA trained guides for Big 5 reserves would automatically comply.				These should be guidelines, but also N&amp;amp;S for responsible tourism, either as separate N&amp;amp;S for ecotourism, or specific elements should be included in N&amp;amp;S for elephant management, as this is part of sustainable use of elephants.
	Accountability for the inaction of proactive management of their elephant population by elephant owners.			What does this mean - it is judgmental	important. environmental degradation should be equal to incompetence/non compliance								There needs to be accountability for not implementing their EMP.		Inaction by some can be playing out of natural processes by other. Lots of grey areas	This is already written into current legislation	reserves have management plans, and management authorities are responsible for oversight. This is not a legislation issue, but implementation.
	Guides should have extensive elephants interaction training to properly handle elephant interactions p[roperly. There have been numerous incidents of late where it can be clearly seen that this level of training is lacking.		Interactions between elephants and tourists must be phased out together with captivity of elephants	Leave to guiding industry									Guides should have the appropriate FAGASA level training.				These should be guidelines, but also N&amp;amp;S for responsible tourism, either as separate N&amp;amp;S for ecotourism, or specific elements should be included in N&amp;amp;S for elephant management, as this is part of sustainable use of elephants.
	The approved management plan must stipulate that the elephant biomass must not exceed more than 15% of the total biomass.		This is an outdated old fashioned ecological measure. The number of elephants a property can hold depends entirely on the vegetation type and numbers of other herbivores, objectives and management plan.	No ecological rationale for this and it is unclear - "total biomass" of what?			Outdated science.		Dependent on which methodology is used. Important that specific methodology are agreed upon and that all feeding classes and species that make up those classes (e.g. elephants and impalas are both mixed feeders) are managed correctly.	A good general principle that could be used as a guideline. To however put a fixed figure like 15% would be very risky and cannot really be defended as there would be a number of factors that influence this.	How is this decided?		This depends on the reserve habitats, mix of other species, demographics of the population and objectives of the reserve.		a fixed figure doesn't make sense for a range of different habitats. Some conservation areas or reserves can have higher percentages, others less	A manager should be able to choose and manage as they please according to their own set of circumstances	This is an agricultural approach, which is outdated for ecological management. Management is to reserve objectives, and responsive to the system in terms of adaptive management.
REMOVALS	Remove "within the ecosystem in which they occur or may occur in future" or remove reference to captive elephants	Elephant N&S - Purpose and application 2. (2) a (I), page 11		Confusing - what does this mean?					Agree that doesn't apply to captive elephants. Could be split accoring to wild and captive elephants?	agree			This is confusing.	PLAYING WITH WORDS			As Captive elephant issues are included, the purpose needs to include a point about the application to captive elephants. The current clause should stay.
	Remove - "elephants are intelligent, have strong family bonds and operate within highly socialised groups and unnecessary disruption of these groups by human intervention should be minimised" - this is not a principle but a statement of perception with some supporting science	Elephant N&S - Guiding principles. 3 (a), page 12	It is not a perception but a fact.	The issue of "disruption" is unclear - what is being said and why should it be minimized? It should be removed	yes		Overall guiding principles should be revised to align with White Paper and national elephant strategy		It is based on science and should guide the way in which the species is managed.	Personally, I support original principle or statement		It is scientific fact and so sound reason to form a principle	The statement is true so maybe rephrase.	Must minimise stress at all times to elephants AND ALL OTHER ANIMALS. Elephants must not be treated as a superior species.			This is a principle based on scientific evidence, and is given context by the wellbeing clause in NEMBA, and the White Paper, revised NEMBA etc. It is not perception. There is strong evidence on interventions that cause stress in elephants, and how these can be minimised. This is included into the Elephant Assessment and the updated review of Zungu, M.M. &amp; Slotow, R. 2022. A systematic review…
	"careful conservation management has ..." - remove the word careful it is confusing and likely incorrect	Elephant N&S - Guiding principles. 3 (e), page 12		Agreed - remove "careful" it has no ecological value - it is judgmental	yes					agree			Agreed - remove "careful" it has no ecological value - it is judgmental				careful should be removed
	"be based on measures to avoid stress and disturbance to elephants" - remove as the notion is unfounded in ecology where elephants are regularly stressed - in fact stress is key to their natural regulation	Elephant N&S - Guiding principles. 3 (h) (ii), page 13	Elephants have adapted ways to deal with natural stress, however they have not developed mechanisms to deal with human induced stress. And just because natural stress may occur, it does not mean humans can therefore stress elephants !!!! Elephant behaviour and psychology are AS IMPOTANT AS ecology. Managing elephants is NOT only ecology!!	This is ecologically relevant	yes	one should have parameters though to minimise stressful interventions as far as possible and limit there frequency of such interventions	Focus on duty of care concept		Add human-induced stress instead.	Very true.	Stress is a nattural event but this refers to extensive and/ or unyielding stress		Rephrase as minimise stress. in their natural regulation stress is not that regular.		Agree		Interventions are not natural, they are planned and implemented by people. Legislation requires that this is considered, such as Animals Protection Act, NEMBA well-being objective, as well as the White Paper policy. There is strong evidence on interventions that cause stress in elephants, and how these can be minimised. This is included into the Elephant Assessment and the updated review of Zungu…
	Remove ability to keep elephants on property less than some scientifically established value (use a BMP to argue this case). N&S are not adequate to guide elephant management nationally a BMP (Biodiversity Management Plan) is needed.	Elephant N&S		This makes sense					N&amp;S not intended to guide management nationally - that is why National Elephant Strategy and Elephant Research Strategy are being developed.				The NN&S does enable management of the population.		Habitats of properties not the same, so blanket brush will not work		The national elephant heritage strategy covers this, and there will be a metapopulation plan.
	Ivory sales and stockpiling must be banned	Elephant N&S 2008, purpose and application 2 (2) (a) (v), page11	This is not in the 2023 N&S	What is the basis for this proposal - it is clearly not conservation			Not inline with NBES		In line with current global trend.	Do not agree with this proposal. Quite the opposite please.		yes	Why? As long as it is not motivated by speculation of the commodities.	This does not fit if sustainable use of wildlife and if it is not reflected in this regulations it is worth the paper it is written on. After many, many months of consultations and negotiations, the 15th Conference of the Parties of the Convention on Biological Diversity (CBD COP15) has agreed on the Kunming-Montreal Global Biodiversity Framework (GBF). TARGET 9 Ensure that the management and use…			A stockpiling strategy and guidelines or N&amp;S is required for rhino horn and elephant ivory, but that is a separate issue. SA supports sustainable use, including trade under CITES when permitted.
	In N&S it should be removed the part asking to provide, in a culling plan, the evidence that all other management options have been rejected after appropriate consideration and evaluation. Culling is valid (in cases better than contraception) and not a last resort.	Elephant N&S 2008, Elephant N&S - Culling. 19 b (ii), page 24	it has never been shown that culling is better than contraception. Owners want to be able to cull as contraception is costly. The public outcry and repercussion on tourism would be huge if owners could cull as they wish. Culling on a private reserve could cause huge stress to the other elephants, which may either avoid people or become aggressive.	The push to micro manage (including for culling) is not helpful	yes	alternatives must be explored and not a tick box exercise			Lethal action should always be last resort. Should provide evidence that all measures have been tried and tested before most permanent and most destructive is used.		Culling should remain a last resort but it can be motivated as the prefered resort.		Agreed. The level of evaluation must be determined.	The owner must decide what is the most practical situation for him.	Agree completely		Culling is a last resort, as there are other more appropriate management interventions. It should be noted that there are consequences and unintended consequences from culling - see the Elephant Assessment and the updated review of Zungu, M.M. &amp; Slotow, R. 2022. A systematic review of success, and unintended consequences, of management interventions on African elephants. Pachyderm 63: 99-139.…
	Without a Biodiversity Management Plan for Elephant in South Africa, the current legislation around the management of elephant (ie the norms and standards) has no context, and is therefore redundant. I therefore it should be with drawn totally, until a Biodiversity management plan has been developed	Elephant N&S 2008		This makes sense			National strategy in development			Do not agree.	It has some role at present even if it isnt the ideal situation.		I don't agree. The NN&S guides all current management.	Why can it not be done at the same time?			An elephant Heritage strategy is being developed. N&amp;S do not require a BMP.
	The use of contraception to manage elephant populations is still experimental, may be unethical, cause high degrees of stress, has not been proven to be successful and the PZP vaccine is not registered for this use - and therefore cannot be included as a management option.	Elephant N&S 2023, Management of wild elephant populations Part 2, 15(1)(a) and 17, pages 93-94	After 30 years of use and intensive monitoring it can hardly be called experimental, and in many studies no stress or any behavioural changes have been found	I am not able to comment		this issue must have been raised by an "expert" who hasn't read any published and peer-reviewed literature on the subject			PZP immunocontraception has been researched for &gt; 25 years in elephants. There are countless scientific peer-reviewed publications covering all aspects on the methodology, long-term use, lack of consequences on behaviour etc etc. Furthermore, it is part of an on-going long-term research project with Ondestepoort involving 8 populations that have been treated for longer than 15 years.		Agreed		It is successful, not registered which is a huge problem and may be unethical. It must be registered to make access more fair and equitable so that the date on the impacts can be published.				There are a range of publications on PzP contraception. see the Elephant Assessment and the updated review of Zungu, M.M. &amp; Slotow, R. 2022. A systematic review of success, and unintended consequences, of management interventions on African elephants. Pachyderm 63: 99-139. Adaptive management includes novel approaches. It is not clear why it may be unethical. The evidence does not indicate th…
	Not to introduce captive elephants in the wild - they are going to become human killers.	Elephant N&S 2023, 16(b) introduction of captive elephants in an extensive wildlife system, page 94	Absolute rubbish. It has been proven that it it very possible to rewild elephants, and no incidences have occurred so far. This is an outdated old-school thinking from before any rewinding had been done.	Wild assertions are not useful as policy proposals		as long as the rewilding process is done properly it has worked and worked well.			Rewilding by experts has been proven and demonstrated. Scientific peer-reviewed publications exist - one to be released imminently.		Completely subjective opinion		There is no basis for this statement.	Must be addressed cannot be ignored.	Not based on actual project. Many examples of successfully reintegrating elephants exists. See the work of the Elephant Reintegration Trust		It is important to develop guidelines for rewilding, and it may be necessary to include specific regulations within the N&amp;S relating to this.
	Completely delete elephant norms and standards and revise to best practice guidelines	Elephant N&S 2023	I don't think there will be much difference! And who is to decide what best practices are?	I am not able to comment	good idea		Norms and Standards should be overaching, enabling and not involved in fine-scale management on the ground. Provide direction.		Guidelines cannot hold landowners/managers accountable.	controversial statement but not too farfetched if we want to make regulation easier on managers. Permit control will still be in place. I think that if authorities who issue permits were fully empowered with skilled people to make recommendations and if we had decision makers with adequate knowledge about elephants, ecology and conservation we could probably get away with best practice guidelines…		What an idiot	This would be the ideal and will support adaptive management.	There must always be guidelines in place before it is updated,			N&amp;S are indicated as valuable by the HLP and the White Paper process.
	An end to captive elephants for entertainment purposes. As recently approved by cabinet for captive lions & rhinos, there should be an end to confined captive elephants for entertainment purposes. There should be a phase-out period incl. moratorium on breeding & new facilities & rewilding program.	Elephant N&S 2023, Part 4 Elephants in Controlled Environments, 23 4(b), Registration of Captive Facilities 24 (a-c), Contraception of captive elephants 25	Agreed!	I agree		captive facilities should be phased out	There was no decision to phase out captive elephants, limited number of captive elephant in SA and do not impact on wild population. May actually provide an important educational role.	Incentivise owning wild elephants and disincentivise owning of captive elephants					Captive elephants must be phased out.	CAPTIVE ANIMALS HAVE A PLACE CANNOT STOP IT FOR EDUCATIONAL REASONS. MUST HAVE GOOD REGULATIONS IN PLACE TO DO PROPERLY.			This proposal would require a specific process. This was not a recommendation of the HLP, and is also not included into the Policy Position.
	Registration of captive facilities should be stopped. No new registrations.	Elephant N&S 2023, Chapter 2 - Part 4 -24, page 97	Agreed!! captive facilities must be phased out completely	I agree		there registration should be stopped						absolutely	These facilities must be registered.	There is a law that you cannot stop a man from earning a living. This do not fit sustainable utilization.			This could be considered as a process including consultation as there is not a basis for this in terms of the Policy Position or HLP.

## Sheet: EH
ELEPHANT HUNTING
MODIFICATION	ISSUE	SPECIFIC PROVISION	ID EXPERT (number) + RELEVANCE (1 Not relevant, 2 Slightly relevant, 3 Moderately relevant, 4 Quite relevant, 5 Extremely relevant, EMPTY=No answer)							AVERAGE	STANDARD DEV.	N° AGREEMENT (>2)	% AGREEMENT	TOTAL RESPONDENTS/ISSUE	TOTAL NO RESPONDENTS/ISSUE
			ID 1	ID 3	ID 4	ID 5	ID 6	ID 7	ID 16
AMENDEMENTS	Collared elephant with no recent forthcoming (presented to management authority) must have collars removed at soonest possible occasion and should be open to hunting.	Elephant N&S 2023, Hunting of Elephant 20, 2(b) and Research, page 96	1	4	1	2	3	1	1	1.85714	1.21499	2	28.5714	7	0
	Collared elephants should be allowed to be hunted if data from that elephant (or research project) has not been received by management, or has not been a contribution towards decision making in the management plan of the reserve.	Elephant Norms & Standards 2023, 20 (2) (b), page 96	1	5	1	2	4	1		2.33333	1.75119	2	33.3333	6	1
	Too many older bulls are allowed to be hunted without consideration of the impact to the remaining population and the genetics. Large bulls could be hunted out of existence.	Elephant N& S 2023 Part 3 Hunting of elephants 20 (1) (a), page 96	5		5	3	1	5	5	4	1.67332	5	83.3333	6	1
ADDITIONS	There should be a clearer distinction between local hunting (where no trophy or product is exported i.e. no CITES relevance) and trophy hunting where there is CITES relevance		1		5	1	3	5	1	2.66667	1.96638	3	50	6	1
	Better control on how many times a specific outfitter shoots problematic animals. In certain situations a president is set that animals are shot without even being problematic animals.		5	3	5	2	1	5	1	3.14286	1.86445	4	57.1429	7	0
	There should be more consideration about hunting older bulls, as often there are none or vey few left in the source population.		5	3	5	2	1	5	5	3.71429	1.70434	5	71.4286	7	0
	There should be stricter rules applied for the hunt clients. The professional hunter must be allowed to give the 'coup de grace' without waiting for the client to try and kill the bull with unnecessary pain and multiple tries, just because the hunt was paid.		5	5	5	2	3	5	5	4.28571	1.25357	6	85.7143	7	0

## Sheet: EH COMM
ELEPHANT HUNTING COMMENTS
MODIFICATION	ISSUE	SPECIFIC PROVISION	ID EXPERT (number) + MOTIVATIONS
			ID 1	ID 3	ID 4	ID 5	ID 6	ID 7	ID 16
AMENDEMENTS	Collared elephant with no recent forthcoming (presented to management authority) must have collars removed at soonest possible occasion and should be open to hunting.	Elephant N&S 2023, Hunting of Elephant 20, 2(b) and Research, page 96		it only has scientific value if there is scientific feedback	depends on age of elephant and its value within the elephant population in the reserve in question	Balance need to be achieved between research and sustainable use. Collaring of elephant to prevent them from being hunted wrong, similarly hunting of elephant with collars hampers conservation and research and has a major cost to researcher. If both parties are responsible and respectful there should not be issues. cannot manage all human behaviour in N&S.		Terms are too vague.	This is an implementation issue. It is not clear that collaring elephants causes a shortage of elephants to be hunted?
	Collared elephants should be allowed to be hunted if data from that elephant (or research project) has not been received by management, or has not been a contribution towards decision making in the management plan of the reserve.	Elephant Norms & Standards 2023, 20 (2) (b), page 96		yes	depends on age of elephant and its value within the elephant population in the reserve in question	See above	As long as the offtake of that specific elephant is sustainable from an ecological, economic and social perspective. Collaring must not be seen as a means to "save" a specific elephant. It's all about responsible rational decision making	Elephant cows are also collared - goes against N and S. Dependent on duration and objectives of research project. Also dependent on age and status of bull and relevance regarding dominance and hierarchy, big tusker status etc.	This is an implementation issue. It is not clear that collaring elephants causes a shortage of elephants to be hunted?
	Too many older bulls are allowed to be hunted without consideration of the impact to the remaining population and the genetics. Large bulls could be hunted out of existence.	Elephant N& S 2023 Part 3 Hunting of elephants 20 (1) (a), page 96				This needs to be addressed in best practice guidelines for hunting, which are in place in many areas.	Based on the elephant population size and numbers hunted this statement is incorrect. It all about hunting sustainable classes based on the triple bottom line. Read the Greater Kruger Hunting Protocol for areas that hunt elephant.		this is a concern in the literature, and should be considered in the approval of permits.
ADDITIONS	There should be a clearer distinction between local hunting (where no trophy or product is exported i.e. no CITES relevance) and trophy hunting where there is CITES relevance					Quotas should be set on sustainability and not whether local or international hunter.			This is covered in TOPS. The N&amp;S cover the act of hunting, whether trophy or domestic hunter.
	Better control on how many times a specific outfitter shoots problematic animals. In certain situations a president is set that animals are shot without even being problematic animals.			the province issuing the licenses are accountable.		This should be addressed on a provincial level.			this is an implementation issue around DCA administration.
	There should be more consideration about hunting older bulls, as often there are none or vey few left in the source population.			YES			I wouldn't know where this perception evolved, but the statement is factually incorrect		this is a concern in the literature, and should be considered in the approval of permits.
	There should be stricter rules applied for the hunt clients. The professional hunter must be allowed to give the 'coup de grace' without waiting for the client to try and kill the bull with unnecessary pain and multiple tries, just because the hunt was paid.			This is an industry problem. The client did not buy the rights to inflict suffering, he bought the right to hunt an elephant. The PH gets him in the best possible position to kill the animal with one shot. There is no "rights" after that.		Best practice guidelines for trophy hunting.	PH is already permitted to legally intervene and should. Read the GK Hunting Protocol it describes how this should take place.		This is important, and needs to be included into N&amp;S - either for elephants or hunting. This issue is raised in Slotow, R., Blackmore, A., Henley, M., Trendler, K., Garaï, M. 2021. Could culling of elephant be considered inhumane and illegal in South African Law? International Journal of Wildlife Law and Policy. 24 (3-4): 181-206. https://doi.org/10.1080/13880292.2021.1972529

## Sheet: ER
ELEPHANT RESEARCH
MODIFICATION	ISSUE	SPECIFIC PROVISION	ID EXPERT (number) + RELEVANCE (1 Not relevant, 2 Slightly relevant, 3 Moderately relevant, 4 Quite relevant, 5 Extremely relevant, EMPTY= No answer)													AVERAGE	STANDARD DEV.	N° AGREEMENT (>2)	% AGREEMENT	TOTAL RESPONDENTS/ISSUE	TOTAL NO RESPONDENTS/ISSUE
			ID 1	ID 2	ID 3	ID 4	ID 5	ID 6	ID 7	ID 8	ID 9	ID 10	ID 11	ID 14	ID 16
AMENDEMEMNTS	Methods and techniques that are utilised for the protection and monitoring of elephant need to be appropriately researched, with research approved by a duly constituted AUUC in line with the SABS SANS Code 10386: 2008 (or subsequent version)	Elephants N&S 2023 - additional clause to be added to Part 6	2	1		5	2	1	5		2		4	3	1	2.6	1.57762	4	40	10	3
	Create a mechanism where need and priority for urgent study topics can be seen by universities and researchers.	Elephant Norms & Standards 28.1, page 100 - Part 6, 28. Research	4	2			3	5	1		1		5	4	1	2.88889	1.69148	5	55.5556	9	4
	Some activities can only be done under a research flag in the elephant N&S. This contrasts strategic adaptive management and South Africa's evidence-based environmental decision-making policies.	Elephant Norms & Standards 2023	4	1		3	5	5	2		5		5	5	1	3.6	1.7127	7	70	10	3
	To achieve robust scientific outcomes, the composition of the Scientific Authority should feature independent scientists, academics, ethologists, zoologists, botanists, accredited welfare specialists, climate change experts, and environmentalists.	TOPS Regulations, Chapter 7, Scientific Authority - Establishment, composition and operating procedures, page 38	5	1		5	1	2	5		5		5	5	4	3.8	1.75119	7	70	10	3
ADDITIONS	Non-invasive research methods such as dung collecting or observations should not need veterinary ethics approval.		5	3		4	5	4	3		5		5	5	1	4	1.33333	9	90	10	3
	Research on overpopulation effects on biodiversity		5	1		5	1	5	3				5	5	3	3.66667	1.73205	7	77.7778	9	4
	Animals are collared too regularly due to collar failure, as better technology is not used due to costs.		5	1		5		3	5				3	5	1	3.5	1.77281	6	75	8	5
	A clear definition of what constitutes research		2	4		3	4	3	5				4	5	1	3.44444	1.33333	7	77.7778	9	4
	Guidelines on the use of collars should be developed, for example, some collars can twist and create welfare problem.		5	2		5	3	5	5				2	5	5	4.11111	1.36423	7	77.7778	9	4
	More consideration should be given to long-term negative effects of GnRH, particularly after the third dose.		5	1			3	5	5				5	5	1	3.75	1.83225	6	75	8	5
	There is a need to develop welfare parameters for African elephants (Loxodonta africana) in fenced reserves in South Africa.		5	2		5	3	2	5		3		4	3	5	3.7	1.25167	8	80	10	3

## Sheet: ER COMM
ELEPHANT RESEARCH COMMENTS
MODIFICATION	ISSUE	SPECIFIC PROVISION	ID EXPERT (number) + MOTIVATIONS
			ID 1	ID 2	ID 3	ID 4	ID 5	ID 6	ID 7	ID 8	ID 9	ID 10	ID 11	ID 14	ID 16
AMENDEMEMNTS	Methods and techniques that are utilised for the protection and monitoring of elephant need to be appropriately researched, with research approved by a duly constituted AUUC in line with the SABS SANS Code 10386: 2008 (or subsequent version)	Elephants N&S 2023 - additional clause to be added to Part 6		Let the research community regulate itself			There is a need to consider adaptive management and learn by doing not always waiting for formal research. Need to make the N&S more adaptive and enabling not more restrictive.				There may be a need for guidance but dictating monitoring and protection against an SABS standard is not practical		Reserve Ecologists are capable of determining monitoring techniques and are imployed to do this.		It is not clear what is proposed - is the suggestion that Ethics approval is not required for Research. All research requires Ethics approval.
	Create a mechanism where need and priority for urgent study topics can be seen by universities and researchers.	Elephant Norms & Standards 28.1, page 100 - Part 6, 28. Research		This can be done but it is heavy handed to regulate it - I suggest a non-policy solution			Likely to be addressed through strategy - establishment of a management forum for elephants, similar to LiMF for lions.				This should be for the responsibility of the universities or researchers by working together		This can be co-ordinated by SANBI or DFFE.		This is an implementation issue - note that there is a National Elephant Research Strategy that provides this.
	Some activities can only be done under a research flag in the elephant N&S. This contrasts strategic adaptive management and South Africa's evidence-based environmental decision-making policies.	Elephant Norms & Standards 2023		What is the policy proposal?			Require a balance between research and adaptive management		Methods that are not already approved in the N and S should not be approved - the N and S have been extensively reviewed and compiled after and extensive Elephant Assessment process in 2007. Therefore, any management activities that have not already been contemplated, should not be included.		Agreed		Agreed, but the results / outcomes must be made public or published.	Agree	If the methods are known, they are included in the N&amp;S and can be implemented under adaptive management. The Research section is to investigate novel methods, which should be done in a structured and framed scientific manner.
	To achieve robust scientific outcomes, the composition of the Scientific Authority should feature independent scientists, academics, ethologists, zoologists, botanists, accredited welfare specialists, climate change experts, and environmentalists.	TOPS Regulations, Chapter 7, Scientific Authority - Establishment, composition and operating procedures, page 38		There are existing and adequate means to manage the scientific authority			Far too complicated and not in line with the stipulations in NEMBA	Wildlife Managers have been omitted, why ?			Agreed		And managers.	Ecologists	The composition of the Scientific Authority is a concern, and should be reviewed to ensure that all elements relating to elephants can be addressed by well qualified scientists in relevant fields.
ADDITIONS	Non-invasive research methods such as dung collecting or observations should not need veterinary ethics approval.		It is ridiculous to have to have a permit to collect dung!	Agreed					May still be necessary if crossing borders for analysis in different provinces.		Agreed		Agreed.	Agree, makes no sense	This is not included in N&amp;S, and is a veterinary element dealt with under different legislation.
	Research on overpopulation effects on biodiversity			This is a research proposal - and should not be a policy proposal			Issue relevant but should be included in research strategy, not N&S		This should be in BMP or National Elephant Research Strategy. Individual EMP's and reserves may not have biodiversity objectives.				This is difficult to do and not always practical but is needed.		This is part of the Research Strategy, and work is conducted on this on an ongoing basis. Work was presented by UP to the DFFE as part of the national research strategy.
	Animals are collared too regularly due to collar failure, as better technology is not used due to costs.			Vague - what is the policy proposal?									Better technology is not always the most reliable.	Agree, new technology is needed	This is an implementation issue, that should be dealt with by Ethics committees
	A clear definition of what constitutes research		Any scientific reseacher will know what constitutes research	Definitions are important									This should be clear already.		Research has a common meaning.
	Guidelines on the use of collars should be developed, for example, some collars can twist and create welfare problem.			Not a priority									This is rare. Problems are rarely encountered with elephant collars.		This is an important element that should be included into the N&amp;S. It is relevant not only to research, but to management monitoring (.e.g finding contraception herds).
	More consideration should be given to long-term negative effects of GnRH, particularly after the third dose.		No research available yet!	Vague - what is the policy proposal?			Research strategy not for inclusion in N&S						Consideration should be given to prohibiting GnRH.		This is included into the National research strategy.
	There is a need to develop welfare parameters for African elephants (Loxodonta africana) in fenced reserves in South Africa.			Seems reasonable			Duty of care concept				Agree to some degree but we must be careful of become a "nanny state" of conservationists		But which requires what level of intervention?		This is an area that has emerged and is not included in to the National Elephant Research Strategy. A process for this should be put in place.

## Sheet: ET
ELEPHANT TRANSLOCATION
MODIFICATION	ISSUE	SPECIFIC PROVISION	ID EXPERT (number) + RELEVANCE (1 Not relevant, 2 Slightly relevant, 3 Moderately relevant, 4 Quite relevant, 5 Extremely relevant, EMPTY= No answer)										AVERAGE	STANDARD DEV.	N° AGREEMENT (>2)	% AGREEMENT	TOTAL RESPONDENTS/ISSUE	TOTAL NO RESPONDENTS/ISSUE
			ID 1	ID 3	ID 4	ID 6	ID 7	ID 9	ID 13	ID 14	ID 15	ID 16
AMENDEMENTS	The present rules and regulations are not pragmatic - for instance, chasing an elephant from one place to another is a translocation. Translocations cannot be more than once of the same elephant - no-compliance results chasing a damage causing elephant more than once.	Elephant Management Norms & Standards	3		4	5	1	2	1	3	5	1	2.77778	1.64148	5	55.5556	9	1
	With regards the translocation of elephants, an additional clause/s need/s to be added requiring expert input. Too many elephants are being relocated without due consideration for impact on existing population and without the necessary introduction processes	National N&S Elephant 2023 Translocation, import and export of elephants, pages 91-92	4		5	1	5	3	4	3	1	5	3.44444	1.5899	7	77.7778	9	1
	Previously translocated elephants should be allowed to be translocated again based on strict criteria which must be documented.	Elephant N&S 2008	2		5	3	4	5	4	5	1	5	3.77778	1.48137	7	77.7778	9	1
	Age limits and methods regarding translocation of calves require amending and specification.	Elephant N&S 2023 Ch 2 section 12 (2) (a) (ii), page 92	4		5	3	5		4	5	5	1	4	1.41421	7	87.5	8	2
	Regulations limiting translocations of a specific elephant are illogic and do not reflect elephant dynamics. Elephants regularly move through dispersion across hostile places and have evolved coping strategies.	Elephant N&S 2023 Ch 2 section 12	3		3	5	1	1	3	5	1	3	2.77778	1.56347	6	66.6667	9	1
	Definition of social unit is still problematic as relatedness of females cannot be verified under field conditions. Under enough pressure by capture operators, herds can splinter and regroup into unrelated units that resemble “social units’ but are in fact, a product of pressure and stress.	Elephant N&S 2023 Clause 12 (2) (a) (I), page 92	5		5	4	5	2	3	5	5	5	4.33333	1.11803	8	88.8889	9	1
	The minimum age for calves translocation in N&S (> 2 months old) needs to be revisited. Whilst no guidelines are referred to, this age conflicts with IATA guidelines that recommends an age > 6 month. This is important for international/cross-border translocations, which may require significant hours of confinement during travel.	Elephant N&S 2023 Clause 12 (2) (a) (ii), page 92	5		5	4	5		3	5	5	5	4.625	0.744024	8	100	8	2
	N&S for translocation or minimum requirements for translocation \ relocation of elephants need to be developed and should consider latest research.	Elephant N&S 2023 Translocation, import and export of elephant, pages 91-92	4		5	4	5	3	4		5	5	4.375	0.744024	8	100	8	2
ADDITIONS	Provinces and Nation should adhere to the same evaluation criteria for minimum property size, appropriate vegetation, climate, terrain to evaluate the translocation.		4	5	3	5	5	1	4	5	5	1	3.8	1.61933	8	80	10	0
	When dealing with transboundary populations, there should be the need to compile Regional Elephant Management plans and SOPs.		5	5		4	5		4	5	1	3	4	1.41421	7	87.5	8	2
	Transboundary populations need to have some individuals collared to determine extent and impact of migratory animals in the different range states.		5		4	4	5	4	4	5	1	1	3.66667	1.58114	7	77.7778	9	1
	The size of the elephant to be transported should not exceed 4 meters shoulder height. The centre of gravity would be too high and the transport truck may overturn.		4		2	1	3	2			1	3	2.28571	1.1127	3	42.8571	7	3
	Air and sea transport not addressed.		1		1	2	4	5	4		5	5	3.375	1.76777	5	62.5	8	2
	Translocation of wild elephants are not guided by any approved guidelines and are also contradictory to IATA guidelines regarding age of transport for elephant calves. Important based on translocations which may require long confinement based on destination. If no guidelines exist, must be developed.		1		5	2	5		4	5	5	5	4	1.60357	6	75	8	2

## Sheet: ET COMM
ELEPHANT TRANSLOCATION COMMENTS
MODIFICATION	ISSUE	SPECIFIC PROVISION	ID EXPERT (number) + MOTIVATIONS
			ID 1	ID 3	ID 4	ID 6	ID 7	ID 9	ID 13	ID 14	ID 15	ID 16
AMENDEMENTS	The present rules and regulations are not pragmatic - for instance, chasing an elephant from one place to another is a translocation. Translocations cannot be more than once of the same elephant - no-compliance results chasing a damage causing elephant more than once.	Elephant Management Norms & Standards					Escaped roaming elephant could be due to poor fence management or maintenance. If owner is willing to way for elephants to be herded back, then he should be entitled to cover the costs. If there is non-compliance, then accountability and fines should be imposed. Animal should not be held accountable.	Different definitions amy be needed	Why cannot animals that was removed from Ghona-re-Zhou to Madikwe not be removed again to Kissama National Park. 200 hundred animals from Madikwe are 1000 plus. 16 Animals from Madike and 15 from Tuli are now more than 100 in Kissama.			Translocation is defined, and is not chasing an animal around. Dealing with DCA is not translocation
	With regards the translocation of elephants, an additional clause/s need/s to be added requiring expert input. Too many elephants are being relocated without due consideration for impact on existing population and without the necessary introduction processes	National N&S Elephant 2023 Translocation, import and export of elephants, pages 91-92						No transportation of elephants is permitted, in my experience, without motivation.				This is a concern. There is evidence of a range of problems with translocations, as provided in the UKZN report to DFFE on the Research Strategy work. It may be that a translocation plan should be required in the same way as a culling plan.
	Previously translocated elephants should be allowed to be translocated again based on strict criteria which must be documented.	Elephant N&S 2008	The strict criteria will be relevant. Many owners do not know which elephants have been translocated, and within a family there may be both translocated and in situ born, so this is tricky point.				Minium period should be defined. Must be monitoring to ensure familial splits are accounted for to ensure that no individuals are left behind.	Agreed	See above the Madikwe example	Previously translocated elephants should be allowed to be translocated again.	Previously translocated elephants should be allowed to be translocated again.	This is an issue as it has been occurring despite the N&amp;S. There should be a process to discuss this and decide on how to frame this clause. It may be that a time interval is required, but it should be noted that translocation stress persists in the population for extended period.
	Age limits and methods regarding translocation of calves require amending and specification.	Elephant N&S 2023 Ch 2 section 12 (2) (a) (ii), page 92								calves should be translocated with their mothers and part of cohesive family groups	calves should be translocated with their mothers and part of cohesive family groups	The method may require review - see above. It is not clear what specifically should be changed? It is not clear if the suggestion is to remove the calves from their mothers?
	Regulations limiting translocations of a specific elephant are illogic and do not reflect elephant dynamics. Elephants regularly move through dispersion across hostile places and have evolved coping strategies.	Elephant N&S 2023 Ch 2 section 12					Not compliant with IATA standards which do consider specific age limit to account for travel across long distances.	Elephants move by choice. They are translocated based on management need.				Translocated elephants are not in natural environments, as they are in a human controlled environment. This is an issue as it has been occurring despite the N&amp;S. There should be a process to discuss this and decide on how to frame this clause. It may be that a time interval is required, but it should be noted that translocation stress persists in the population for extended period.
	Definition of social unit is still problematic as relatedness of females cannot be verified under field conditions. Under enough pressure by capture operators, herds can splinter and regroup into unrelated units that resemble “social units’ but are in fact, a product of pressure and stress.	Elephant N&S 2023 Clause 12 (2) (a) (I), page 92						This is a concern and can happen	Elephants know their neighbours. I refused to introduce poena (tuskless) cows on new properties, the poana cow as always bullied and cannot ringbark her own bark. She must always be in conflict with others She creates more stress and you do not need that in a newly introduced group. I marked the tuskless cows with paint and the next day the joined the neighbouring family.			This is important and indicates the need to properly know the elephants that are being targeted and ensure all are moved, so that some dont stay behind, as this causes stress to both those moved and those remaining behind. See point above about the potential need for a translocation plan in line with a culling plan.
	The minimum age for calves translocation in N&S (> 2 months old) needs to be revisited. Whilst no guidelines are referred to, this age conflicts with IATA guidelines that recommends an age > 6 month. This is important for international/cross-border translocations, which may require significant hours of confinement during travel.	Elephant N&S 2023 Clause 12 (2) (a) (ii), page 92							Depends where. If you have small area you use calves as small as possible. The introduced group will move small distances for the calves to keep up and not keen to leave the property. Calves are a hand break.			see response above. The reference to IATA is important, as N&amp;S should consider elements such as that.
	N&S for translocation or minimum requirements for translocation \ relocation of elephants need to be developed and should consider latest research.	Elephant N&S 2023 Translocation, import and export of elephant, pages 91-92						Guidelines could be useful				Such guidelines are required, and some elements may need to included into N&amp;S. see point above about the need for a process for this, and also the potential need for a translocation plan to be approved.
ADDITIONS	Provinces and Nation should adhere to the same evaluation criteria for minimum property size, appropriate vegetation, climate, terrain to evaluate the translocation.			Yes!	but not possible as there are too many variables - different habitat, elephants will utilize different vegetation or even the same vegetation differently in different areas. Rainfall differences, etc			A translocation to northern KZN has completely different decding factors to a translocation to teh Kalahari				this is an implementation issue. The N&amp;S refer to all properties and owners.
	When dealing with transboundary populations, there should be the need to compile Regional Elephant Management plans and SOPs.			Yes!							not relevant as each country has their own guidelines and laws	This is an important issue, but not for N&amp;S. This could be taken up in the regional processes, including the National Elephant Heritage Strategy.
	Transboundary populations need to have some individuals collared to determine extent and impact of migratory animals in the different range states.							Agreed but would be difficult to enforce legislatively			Recipients will determine for themselves whether they want to collar any animals. WE cant be prescriptive in another country	this is an implementation/research issue. not for N&amp;S
	The size of the elephant to be transported should not exceed 4 meters shoulder height. The centre of gravity would be too high and the transport truck may overturn.				equipment and crate modifications will allow for this to limit risk in transport. Due to the height of bridges etc on major roads one is limited to an elephant with a plus or minus shoulder height of 4m anyway		Dependent on available on equipment. Special trucks and crates can be built.	Is there evidence to support this?		This point sounds like opinion and not based on actual cases		This is an implementation issue, but if it cannot be done safely, then the N&amp;S should be revised accordingly. Not clear what the evidence for this is.
	Air and sea transport not addressed.		Elephants should not be translocated by sea and air translocation is regulated by IATA regulations		air transport will exclude adult animals and therefore should not be considered for transport Sea transport has been done in other range States like Namibia but very limited and don't see this as a viable translocation option in the south African context		Hence the need for translocation guidelines. Should be for in situ range states only.	Elephant movement by air and sea has taken place and should be standardised for elephant and human safety				This is an important omission, which needs to be addressed through a consultation process.
	Translocation of wild elephants are not guided by any approved guidelines and are also contradictory to IATA guidelines regarding age of transport for elephant calves. Important based on translocations which may require long confinement based on destination. If no guidelines exist, must be developed.		IATA guide liens would only apply if elephants are flown to other countries, which does not occur. Wild elephants cannot be moved to areas with high poaching ( most other range states) and calves cannot be moved to zoos.					IATA is based on practical transport needs while mangement translocations by experienced capture teams are based on different needs				Such guidelines are required, and some elements may need to included into N&amp;S. see point above about the need for a process for this, and also the potential need for a translocation plan to be approved.

## Sheet: EW
ELEPHANT WELFARE
MODIFICATION	ISSUE	SPECIFIC PROVISION	ID EXPERT + RELEVANCE (1 Not relevant, 2 Slightly relevant, 3 Moderately relevant, 4 Quite relevant, 5 Extremely relevant, EMPTY= No answer)							AVERAGE	STANDARD DEV.	N° AGREEMENT (>2)	% AGREEMENT	TOTAL RESPONDENTS/ISSUE	TOTAL NO RESPONDENTS/ISSUE
			ID 1	ID 3	ID 4	ID 6	ID 7	ID 9	ID 16
AMENDEMENTS	Must consider welfare aspects of interventions	Elephant N&S - Guiding Principles (h) & (l), pages 86-87	5		5	4	5	4	1	4	1.54919	5	83.3333	6	1
	Including an elephant welfare expert	Elephant N&S - Chapt 2 - 6 - (a) (I), page 87	4		5	1	5	2	4	3.5	1.64317	4	66.6667	6	1
	In N&S Duty of Care, the responsible person must consult with an elephant welfare expert.	Elephant N&S - Chapt 2 - 8(1), page 90	4		5	1	3		4	3.4	1.51658	4	80	5	2
	In N&S Duty of Care, the responsible person in respect of an extensive wildlife system must consult with an elephant welfare expert.	Elephant N&S - Chapt 2 - 8(2), page 90	4		5	1	3	1	4	3	1.67332	4	66.6667	6	1
	Welfare is not addressed as a topic at all, not even a definition, in the Norms and Standards.	Elephant N&S 2023	5		5	5	5	2	1	3.83333	1.83485	4	66.6667	6	1
	Poor and outdated laws cover the topic.	Animal Protection Act	4		5	1	5		2	3.4	1.81659	3	60	5	2
	Wellbeing Provision to be implemented and certain activities prohibited e.g use for elephants in circuses.	NA	5		5	3	5	3	2	3.83333	1.32916	5	83.3333	6	1
ADDITIONS	Behaviour and conduct of tour guides, tourism operators and tourists around elephant.		5		5	3	5	4	4	4.33333	0.816497	6	100	6	1
	Use a subsection (example capture) in each section on welfare		4		4	2	3		1	2.8	1.30384	3	60	5	2
	Animals are collared too regularly due to collar failure, as better technology is not used due to costs. Animal welfare is therefore compromised in the process.		5		5	3	5		2	4	1.41421	4	80	5	2
	Animals used as guinea pigs to test new tracking technology in uncontrolled environment just to say costs. Animal welfare not considered.		4		5	3	5	2		3.8	1.30384	4	80	5	2
	Intact family groups are not always being translocated.		5		5	2	5	2	4	3.83333	1.47196	4	66.6667	6	1
	Numbers of animals are being pushed and not considering welfare in the process.		5		5	3	5		3	4.2	1.09545	5	100	5	2
	There is not an official document that addressed welfare in elephants		5		5	1	3		1	3	2	3	60	5	2
REMOVALS	Captive facility should be phased out due to welfare concerns	Elephant N&S 2003, Chapt 2 - 11 - (b) (I), page 91	5		5	2	5	2	1	3.33333	1.8619	3	50	6	1
	Delete "in terms of an international agreement". No wild elephant should go into captivity based on political favour or intent	Elephant N&S2023 2.1.b.1.bb, pages 85-86	5		5	3	5	5		4.6	0.894427	5	100	5	2
	Remove GnRH as a contraceptive vaccine.	Elephant N&S 2023 Chapter 2 - Part 4 -25(2)(a), page 97	5		5		5		5	5	0	4	100	4	3

[truncated: 1 more sheets: EW COMM]
