# Supplementary material for: Wildlife management and conservation in South Africa: informing legislative reform through expert consultation using the Policy Delphi methodology
Source: Front Vet Sci. 2025 Jun 30;12:1549222. doi: 10.3389/fvets.2025.1549222 (PMC12258392; doi:10.3389/fvets.2025.1549222)
Supplement: Supplementary file 11 [file Data_Sheet_6.xlsx]

## Sheet: Legend
Code	Description
RM	Rhino Management
RH	Rhino Hunting
RT	Rhino Translocation
RR	Rhino Research
RW	Rhino Welfare

## Sheet: RM
RHINO MANAGEMENT
MODIFICATION	ISSUE	SPECIFIC PROVISION	ID EXPERT (number) + RELEVANCE (1 Not relevant, 2 Slightly relevant, 3 Moderately relevant, 4 Quite relevant, 5 Extremely relevant, EMPTY= No answer)																AVERAGE	STANDARD DEV.	N° AGREEMENT (>2)	% AGREEMENT	TOTAL RESPONDENTS/ISSUE	TOTAL NO RESPONDENTS/ISSUE
			ID 1	ID 2	ID 3	ID 4	ID 5	ID 6	ID 7	ID 9	ID 10	ID 11	ID 12	ID 13	ID 14	ID 15	ID 16	ID 17
AMENDMENTS	Lift trade restrictions!	CITES	5	4	5	4	5	5	5	1	5	1	5	5	5	5	4	5	4.3125	1.35247	14	87.5	16	0
	Include methods to counter poaching and intelligence as a pre-requisite for owning rhino	Policy Position	1	4	5	4	1	5	5	1	5	5	1	3	5	4	3	5	3.5625	1.67207	12	75	16	0
	Promote legal trade	Policy Position	5	4		3	5	5	5	3	5	2	5	5	5	5	4	5	4.4	0.985611	14	93.3333	15	1
	The marking with microchips at every darting is impractical and a waste of resources as often microchips placed in the body are not found (migration in other parts of the body). It should be specified only during translocation to avoid marking multiple times an animal and for horns only if removed.	Norms and Standards Rhino, Paragraph 3.1, pages 259-260	3	2		5	3		5	1	3	1	5	5	4	5	5	1	3.42857	1.65084	10	71.4286	14	2
	Strengthen reporting on mortalities, specifically regarding cause.	Norms and Standards Rhino, Paragraph 3.2, page 260	4	3		5	3		5	4	5	5	5	4	4	3	5	5	4.28571	0.82542	14	100	14	2
	Incorporate that these norms and standards must be read alongside Biodiversity Management Plan for white rhino and black rhino	Norms and Standards Rhino, Paragraph 3.2, page 259	5	4		4	3		4		5	5	5	4	4	1	5	5	4.15385	1.14354	12	92.3077	13	3
	The policy decision to limit captive/ intensive breeding is counter intuitive to other aspects of the policy and must be revisited	6.2 Policy position on the conservation and sustainable use of elephant, lion, leopard and rhinoceros	4	4		4		5	1	4	5	1	5	5	4	5		5	4	1.41421	11	84.6154	13	3
	The application of the microchip should be done into the hump and between the front legs to ensure maximum chance of recovery in areas where predators may feed on a carcass	3.1 The N&S for the marking of rhinoceros and rhinoceros horn and for the hunting of rhinoceros for trophy hunting purposes, pages 259-260	2	2		1			4	5	3	1	5	3	3	1	3	3	2.76923	1.36344	8	61.5385	13	3
	The application of microchips can be done by a qualified person and not necessarily only by a veterinarian or issuing authority	3.1 The N&S for the marking of rhinoceros and rhinoceros horn and for the hunting of rhinoceros for trophy hunting purposes, pages 259-260	4	4		5			4	5	5	1	5	5	4	5	5	5	4.38462	1.1209	12	92.3077	13	3
	Incentives the ownership and custodianship of rhinos in the legislation	Policy Position	5	4	5	3	5		4	5	5	4	5	5	5	5	5	4	4.6	0.632456	15	100	15	1
	Make it more financially viable to own a rhino	Policy Position	5	1		4	5	5	5	2	5	3	5	5		5	5	5	4.28571	1.32599	12	85.7143	14	2
	The ''no-trade" approach has been tested long enough and rhino populations continue to decline. It has failed. It is now time to allow the trade in horn.	Policy Position	5	4	5	3	5	5	3	1	5	1	5	5	4	5	4	5	4.0625	1.38894	14	87.5	16	0
	Trade of horn should only be permitted if the landowner fulfils certain biodiversity and conservation requirements - we cannot afford to incentivise canned operations. The incentivization needs to be for wild rhino	Policy Position	5	4		4	5	5	5	5	3	3	5	4	5	1	5	5	4.26667	1.16292	14	93.3333	15	1
	Whilst there is a requirement for registration if facilities (captive breeding, rehabilitation facility, sanctuary - there are no established standards or minimum requirements	TOPS 2007 Chapter 3 Registration of facilities	3	4		5	4	4	5		4	3		5		1	5	5	4	1.20605	11	91.6667	12	4
	Permitting of facilities listed for required registration is done largely by provinces - requirements vary from province to province, need to be supported by criteria and N&S relevant to particular activity.	TOPS 2007 Permitting of Registered facilities	3	4		3	5		5	4	4	5		5		3	5	5	4.25	0.866025	12	100	12	4
	Non alignment between provincial permits and national registration which effectively weakens control and regulation of restricted activities and TOPs registered facilities	TOPS Regulations	5	5		5	4		5	4	5	5	5	5	5	5	5	5	4.85714	0.363137	14	100	14	2
	Referring again to provincial permitting - blanket permits are being issued for wide range of ToPS listed species and with a wide range of allowed activities. Norms and Standards, as with Elephant N&S -would be applicable nationally and would provide some form of consistency and uniformity.	NA	4	4			4		2	4	4	4			5	5		5	4.1	0.875595	9	90	10	6
	Provincial Permits for TOPS listed species frequently fail to specify particulars of registered activity, markings, etc	TOPS 2007 > 19 Contents of permits	4	3		5	4		4	4	4	5	1	5	5	5	5	4	4.14286	1.09945	13	92.8571	14	2
	definition of Sanctuary - too wide , needs further refinement	TOPS 2007 Chapter 1 (1)	2	4		4			5		2	5		5		5	5	5	4.2	1.22927	8	80	10	6
	Trade in Rhino horns held by legitimate owners should be permitted to be traded.	NA	5	2		3	5		5	1	5	1	5	5	5	5	4	5	4	1.56893	11	78.5714	14	2
	Increased policing and sentencing of illegal trade and hunting of Rhino as a priority crime	NA	1	1		5	3	5	5	4	5	5	5	4	5	5	5	5	4.2	1.42428	13	86.6667	15	1
	Harvesting and sale of the horn from live Rhino should be permitted	NA	5	1	5	3	5	5	4	1	5	1	5	5	5	5	4	5	4	1.59164	13	81.25	16	0
	There is a no consistency and coordination of legislation and policy due to shared competencies across national and provincial frameworks, including permitting and biodiversity frameworks. Referred to as 9+1+1 (provinces/DFFE/DALLRD)	TOPS Regs 17-22 & 24, Provincial Ordinances, HLP Report 2020	5	4		5	5		5		5	5			5	5		5	4.9	0.316228	10	100	10	6
	Vita darting should be listed as restricted activities	TOPS 2007 Restricted activities	4	3		5					4	5	1	2		4		5	3.66667	1.41421	7	77.7778	9	7
	Increase security for rhinos so that they don't have to be dehorned. Integrity testing for government officials.	NA	1	1	5	5	3	5	4	1	3	5	5	1	3	5	3	5	3.4375	1.67207	12	75	16	0
	Stop exporting live rhinos outside of their natural range states for example to zoos in China	NA	2	4	5	5	5	5	3	5		5	5	1	5	3	4	3	4	1.30931	13	86.6667	15	1
	The capacity, competency and minimum criteria (as included in proposed N&S) for TOPS registered facilities for different activities needs to be added as a factor to be considered by issuing authorities when considering permit applications	TOPS Regulations 2007 Reg 10 Factors to be considered, page 15	3	2		5			5		4	5		1		5		5	3.88889	1.53659	7	77.7778	9	7
	White rhino should be uplifted to Appendix I CITES	CITES	1	1		2		5	5		4	4	5	1	4	1	4	5	3.23077	1.73944	8	61.5385	13	3
ADDITIONS	The key issue is developing that national rhino database and acquiring the data to populate it on an annual basis and using this to guide decision-making		5	5		5	2		4	4	5	2	5	5	5	5	5	5	4.42857	1.08941	12	85.7143	14	2
	The permitting process can be used to contribute data to the issue above (national rhino database)		4	5			2		5	3	4	2		5		5	5	5	4.09091	1.22103	9	81.8182	11	5
	To establish a legal platform to do trade through a Central Bank -horn must be handle the same as gold -however horn is renewable		3	2		3	3	5	4		5	1	5	5	4	1		5	3.53846	1.5064	10	76.9231	13	3
	To promote legal ranching for horn		2	1		3	4	5	4	1	5	1	5	4	4	5	4	5	3.53333	1.55226	11	73.3333	15	1
	To punish employers that assist with poaching with severe penalties. Currently the assist and nothing is happening to them		2	4		5		5	5	1	5	5	5	5	5	3	5	5	4.28571	1.32599	12	85.7143	14	2
	To take rhinos from government properties and conserve them on private properties. During 2023; 406 were poached on state property (81%) and 19 % on private property.		1	1	4	2		5	2	2	5	3	1	4	5	1	1	5	2.8	1.69874	7	46.6667	15	1
	To financially assist the private sector to trade in horn; from 2008 (when moratorium was implemented) to 2023 for 15 years 10 276 animals were poached. 15 years prior to 2008		4	1		3		5	3	1	5	1		5	3	5	1	5	3.23077	1.73944	9	69.2308	13	3
	Advisory committees appointed by the minister must be equally represented by the state and the private sector.		3	1	5	5	4	2	5	3	5	4		5	5	5	3	5	4	1.30931	13	86.6667	15	1
	People with no ownership of rhinos has no say how to manage the animals on private properties		3	1	5	1	2		2	1	5	2	5	3	4	5	1	3	2.86667	1.59762	8	53.3333	15	1
	Not to introduce animals (southern white rhino) north of the Zambezi - against Biodiversity Convention. They never occurred north of the Zambezi. They are not immune against tsetse fly and will die..		1	4		4	3		4	2	5	5		3		1	1	5	3.16667	1.58592	8	66.6667	12	4
	Incorporate provisions that address genetic diversity concerns in closed system population management.		3	4		2	2		5	4	5	5	5	3		1	5	5	3.76923	1.42325	10	76.9231	13	3
	Management of rhinos should be oriented towards wild -free roaming populations and not captive breeding.		3	4		2	5	5	5	4	5	5	5	3	5	1	5	4	4.06667	1.27988	13	86.6667	15	1
	Trophy hunting of White and Black Rhino should be banned		1	1	1	3	1	5	1	1	4	5	1	1	5	1	1	4	2.25	1.73205	6	37.5	16	0
	Stockpiles of rhino horn in South Africa should be destroyed		1	1	1		1	5	1	3	1	5	1	1		1	1	1	1.71429	1.48989	3	21.4286	14	2
	If rhino are dehorned for security purposes the rhino horn should be immediately destroyed		1	1	1		1	5	1	3	1	4	1	1		1	1	1	1.64286	1.33631	3	21.4286	14	2
	Rhino owners should be financially compensated via tax incentives or tax breaks to secure their rhino		3	4		2	5	1	1	5	5	5	5	5	4	5	4	3	3.8	1.47358	12	80	15	1
	All government officials should undergo integrity testing if they have access to rhino horn or live rhino, including game rangers, policemen and women, conservation agencies and management at all state owned game reserves in South Africa		1	1	5	5	5	5	5	2	4	5	5	5	5	5	5	5	4.25	1.48324	13	81.25	16	0
	All questions relating to the theft of rhino horn from stockpiles should be investigated		2	1		5	5		5	1	5	5	5	5	5	5	5	5	4.21429	1.57766	11	78.5714	14	2
	Dehorning must never be compulsory, irrespective of the population size or "purpose"		5	1	4	5	4		5	5	4	5	5	5	5	5	4	5	4.46667	1.0601	14	93.3333	15	1
	Single sex populations must be discouraged. This will also help reduce put and take hunting.		2	1		4	5	3	3	5	3	5	5	4	4	5	3	5	3.8	1.26491	13	86.6667	15	1
	The amended TOPS Regulations public comment in October 2023 need to be finalised and promulgated urgently as these have a bearing all rhino management components		4	4		5	4		5	5	5	5		1	5	5		3	4.25	1.21543	11	91.6667	12	4
	Creation of Norms and Standards for Wild and Captive-bred Rhinos considering phase out closure as per Policy Position Paper		1	4		5			5	4	5	5		2		1		4	3.6	1.64655	7	70	10	6
	Management, protection and commercial procedures like dehorning require guidelines and accepted practices		3	3		5	3	3	5	4	5	5	5	2	3	1	5	4	3.73333	1.27988	13	86.6667	15	1
	Investigation into the manipulation of stockpiles by government officials, the entrapment of innocent people by government officials in the Kruger National Park and in KwaZulu Natal must be fully investigated		1	1		5				3	4	4	5	5	5	1	4	5	3.58333	1.67649	9	75	12	4
	The trafficking of weapons from Mozambique, through the Kruger National Park to Kwa Zulu Natal must be investigated		1	1		5			5	3	4	4	5	5	5	5	5	5	4.07692	1.49786	11	84.6154	13	3
	The amendment of legislation can not be done in isolation of newly promulgated/approved legislation/policies that have direct bearing on elephants e.g. White Paper on the Conservation and Sustainable Use of South Africa’s Biodiversity, the Policy Position on the Conservation and Sustainable Use, NBES Strategy, NISWT, etc		4	2		4	5		5		4	5		5	4	5	5	5	4.41667	0.900337	11	91.6667	12	4
	Use of traditional rhino horn medicine should be respected but not used as a motivation to allow environmental crime being seen as less important than crimes towards humans.		3	1		5	4	5	5	5	4	4	5	4	4	5	1	5	4	1.36277	13	86.6667	15	1
	Security clearances, lifestyle audits, integrity tests are needed for all staff working in reserves with CITES species.		1	1		5	5		5	2	4	3	3	4	5	5	5	5	3.78571	1.52812	11	78.5714	14	2
	Animals are currently classified as legal property or legal things in common law. This is very outdated based on rivers, animals etc been awarded non-human rights status in other parts of the world. Urgent review of status of animals is needed.		1	1		5	1	5	5	4	2	5	5	2	4	1	3	5	3.26667	1.75119	9	60	15	1
REMOVALS	Intensive rhino ranching should not be phased out - 50 % of rhino is in private hands and the lose 19% against poaching vs government 81%	Policy Position objective 5	3	4	5	4	1	5	5	5	5	1	5	4	3	5		5	4	1.41421	13	86.6667	15	1
	The legal trade of rhino horn in South Africa must be deleted	NA	1	1	1	1	1	5	5			1	1	1	4	1		1	1.84615	1.62512	3	23.0769	13	3
	The stockpiling of rhino horn must be disallowed	NA	1	1		1		5	1		4	1	1	1	5	5		1	2.25	1.86474	4	33.3333	12	4
	All measures that prohibit legal trade of Rhino horn should be removed.	Policy Position objective 5	5	1	5	3	5	5	5	1		1	5	4	5	5	4	5	3.93333	1.62422	12	80	15	1
	Targeting of tourists for new domestic market for personal use & export of horns as personal effects - limited for international ban and against international	CITES Regs 2010, CITES Article III, draft NBES Strategy Action 10.4, Policy Position Paper Aims & 6 Policy Objectives	3	1		3		5	4	1	5	5	5	4	4			4	3.66667	1.43548	10	83.3333	12	4
	Reference to rhinos and other key species in White Paper and Policy Position as "faunal biological resources" should be removed. This equates animals to innate objects expressly for purposes of commodification only doesn't consider their intrinsic value.	Clause 45 of The National Environmental Management Laws Amendment Bill (NEMLA) which amends (Section 3 of NEMBA).	1	1		5	1	5	5	4		5		5	3	1	5	4	3.46154	1.8081	9	69.2308	13	3

## Sheet: RM COMM
RHINO MANAGEMENT COMMENTS
MODIFICATION	ISSUE	SPECIFIC PROVISION	ID EXPERT (number) + MOTIVATIONS
			ID 1	ID 2	ID 3	ID 4	ID 5	ID 6	ID 7	ID 9	ID 10	ID 11	ID 12	ID 13	ID 14	ID 15	ID 16	ID 17
AMENDMENTS	Lift trade restrictions!	CITES	See 12. Di Minin, E., Selier, J., Louis, M. and Bradshaw, C.J., 2022. Dismantling the poachernomics of the illegal wildlife trade. Biological Conservation, 265, p.109418. 13. Di Minin, E., Laitila, J., Montesino-Pouzols, F., Leader-Williams, N., Slotow, R., Goodman, P.S., Conway, A.J. and Moilanen, A., 2015. Identification of policies for sustainable legal trade in rhinoceros horn based on popula…	Trade needs to be seen as a tool to achieve an end, not an end in its own right. Therefor it is an important issue to consider but only in the context of whether it contributes to rhino conservation. The "trade or no trade" debate is meaningless outside of the context of how it contributes to conservation of all rhino species. Policy amendments need to be considered in this light	the trade restrictions have failed. Academics' predictions were wrong. Open trade.	on the fence. We need better policing procedures in place to limit collateral damage		do not lift restriction	If South Africa is trying to enable the Biodiversity Economy, then trade is required. South Africa states it supports sustainable resource use, but has not pushed to legalise trade - this is extremely important.	Trade is not controlled by South Africa. In order to open trade the country would need to leave CITES	Kunming-Montreal Global Biodiversity Framework. After many, many months of consultations and negotiations, the 15th Conference of the Parties of the Convention on Biological Diversity (CBD COP15) has agreed on the Kunming-Montreal Global Biodiversity Framework (GBF). GOAL B Biodiversity is sustainably used and managed and nature’s contributions to people, including ecosystem functions and service…	Not based on global trends and international trade platform i.e. CITES.	Agree, but must be done sensibly	there is no incentive anymore to keep and look after your rhino , especially owners with small herds	Trade should not be to enable the farming of rhino, although this will probably be necessary to have a sustainable market, but to enable conservation orientated entities to offset some of the costs of conserving rhino in their natural state (or close to it as possible). Idealistic maybe. Also on the precondition that there is a robust tracability of all the product including marking of horn, exte…	Trade (and fiscal benefit) from the trade in rhino horn is a critical incentive for rhino owners to continue with rhino protection and habitat expansion.	Trade restrictions should be lifted to benefit rhino conservations. However this must be done in a controlled and structured way to not have an opposite effect on horn prices on the black market and poaching levels.	We need to be realistic and consider everything to save a species
	Include methods to counter poaching and intelligence as a pre-requisite for owning rhino	Policy Position		Rhino security is the issue - not how it is achieved. I do not think these activities (or level of detail) should be included in legislation. Perhaps in Standard operating Procedures as optional activities.	Intelligence is key.				If people want to own rhino for financial gain then they must invest in their protection. It is us to all rhino owners, not Govt.	This is already required at some level. Especially so fo black rhino.	Owners must have a antipoaching management plan		Do not agree. It is very costly, and ifi t is a pre-requisite less and less properties will keep rhino, which negatively impacts rhino conservation.	it is a very expensive exercise to do this and that will only limit the expansion of rhino herds BUt a new owner must take responsibility to look after his rhino.	This would be ideal. Persons who own rhino need to have protection in place and be involved in rhino and crime prevention initiatives. I am not sure all rhino owners have the capability and or means to use intelligence to protect the rhino due to the speciality thereof. If everyone tried to have intelligence networks it would be a lot of confusion. Government could definitely incentivize rhino pr…	Security plan should be in place before introduction of founder population of rhinos	With high levels of corruption among states entities, sharing too much information on counter poaching and intelligence of properties may hinder the intended goal.	if an owner loses a to him percentage of his animals the must be taken away or if he does not feed them they must be removed from the person
	Promote legal trade	Policy Position		Trade needs to be seen as a tool to achieve an end, not an end in its own right. Therefor it is an important issue to consider but only in the context of whether it contributes to rhino conservation. The "trade or no trade" debate is meaningless outside of the context of how it contributes to conservation of all rhino species. Policy amendments need to be considered in this light.				No trade	This is a pre-requisite for rhino protection.	It will have a role but not yet.	Refer to Kunming-Montreal Global Biodiversity Framework Cites adopted Addis Ababa principle : Conf. 13.2 (Rev. CoP14) Sustainable use of biodiversity: Addis Ababa Principles and Guidelines THE CONFERENCE OF THE PARTIES TO THE CONVENTION 1. URGES the Parties to: a) make use of the Principles and Guidelines for the Sustainable Use of Biodiversity, also taking into account scientific, trade and enfo…	Doesn't specify if in live animals or product. Do not support trade in rhino horn.	Agree	no brainer, we have the resources, and we must just allow the rhino to look after himself.	Not sure it needs to be promoted but supported. There could be significant tax generation to return to pure rhino conservation incentives.	Government should promote the legal trade in rhino horn	Promoting legal trade in a controlled and structured will benefit rhino conservation, bringing value to protecting live rhinos and their habitat.	we are trying to save a species, everything has to be tried
	The marking with microchips at every darting is impractical and a waste of resources as often microchips placed in the body are not found (migration in other parts of the body). It should be specified only during translocation to avoid marking multiple times an animal and for horns only if removed.	Norms and Standards Rhino, Paragraph 3.1, pages 259-260	a balance needs to be achieved in what is practical on the ground and what is required for traceability especially when considering a legal trade and managing/reducing the illegal trade.	The argument is weak and the placing of the micro chips is very easy. Once in they can contribute to forensic work.		Very important that ISO & ICAR certified microchips are used. Non certified microchips are being used as they are cheaper, users are none the wiser, and these microchips will be cloneable too which have obvious security risks going forward should we open trade. Microchips may only migrate in the body they won't migrate in the horn. Quality microchips have a special coating to limit migration in t…			We have yet to find a microchip in a carcase.	The cost of individual chips is negligible compared to the cost of owning a rhino. This must remain a requirment.	Use ear notch and photographic techniques for ID	How will animal be identified in the event of poaching? Is it not better to deploy multiple chips to ensure successful ID of individual than no ID at all?	Agree	we duplicate to may process, it is time consuming and extra cost that is not neccesary.	If there was a centralized data capture system associated with the permitting system this would be a way to track the SA rhino population in the future. Although there are issues with the chips if put in the correct place they are relatively reliable especially if animals are also notched. Afterall the cost is darting the rhino not chipping it. A reliable and cost effective genetics lab would be …	Microchips should only be inserted into horns that have been removed from a rhino. Body or horn chips are senseless on a live animal as they are irreparably damaged in the horns through natural wearing process and migrate in tissue.	Extremely relevant, this amendment will save time and money.	Microchips are important to link Dan to national data base. but to restrict to only 10 digit chips is not realistic, 15 digit chips must also be considered.
	Strengthen reporting on mortalities, specifically regarding cause.	Norms and Standards Rhino, Paragraph 3.2, page 260	This will be improved with the launching of a national species population database by SANBI	Will need details here to assess value of this					This should be for both white and black rhino, and should be a legal requirement.	Enforcement of reporting may be an issue. Departments are already overstretched.	Statistics is important for good management		Agree, but not as simple as it sounds. In large conservation areas this is not always possible to find a carcass soon enough to establish cause.	if every farm have a rhino stock book then that can be send in once a year and records can be kept , the challenge here is that not many rhino owners have faith in our permit offices regarding the leaking of info etc etc	All mortalities should be reported to the authorities and probably are if horns are involved as these need to be permitted. Again a centralized online platform for this that is associated with the permitting of the horns makes sense. All permitting for TOPS species (or specific TOPS species – lion, leopard, rhino at least) be centralized and ratified by local conservation authorities on an electr…	Only obvious poaching incidents should be reported. The state does not have resources to assist with all mortalities.	Extremely relevant because this will insure accurate reporting regarding poaching trends and current threats.	rhino poachers who own rhino and have deals with poaching groups to kill on their farm should be held criminally responsible if not reported mortalities
	Incorporate that these norms and standards must be read alongside Biodiversity Management Plan for white rhino and black rhino	Norms and Standards Rhino, Paragraph 3.2, page 259		Makes sense					The NN&S & BMP should apply on a national level and each PA or reserve should not be required to have their own stand-alone plans.		South Africa is a signatory of the Biodiversity Convention (1992). Article 10. Sustainable Use of Components of Biological Diversity Adopt measures relating to the use of biological resources to avoid or minimize adverse impacts on biological diversity;			but their must a difference for national and provincial parks and private owners.	All legislation should have a common thread and talk to each other. At least all TOPs legislation should be centralized. As per the answer above if an online based system with rhino owners registered all the information could be captured easily and then processed later.		This will ensure a more holistic approach to rhino management.
	The policy decision to limit captive/ intensive breeding is counter intuitive to other aspects of the policy and must be revisited	6.2 Policy position on the conservation and sustainable use of elephant, lion, leopard and rhinoceros		Decision to limit captive breeding or not should be taken in a metapopulation framework (which has not yet been developed nationally) - currently those in favour of limiting captive breeding of rhino have a conservation objective, those against argue that more rhino means better conservation status - which is not necessarily the case (so the parties are talking at cross purposes). A clear context…				Phase out captive breeding	If you allow captive / intensive breeding then you are domesticating the species and they are no longer wild. Extensive farming with rhino should be promoted.	Agreed	Intensive breeding has shown that is it the only method to protect the species	Ties in with vision of the HLP.	Agree	the growth in numbers happened on private land or so called captive bred land and the decline in numbers in our national parks or so called wild areas.	As a conservationist I would disagree and would prefer closing down breeding operations. However, the bigger picture for the future survival of rhino in the long-term may be necessary. Should the trade in horn be permitted the commercialization and farming of rhino may be worth considering. A vision that is practical over ideal as the volume of horn may be required to meet demand after all stockp…	Intensive breeding of white rhino has added huge value to the species in terms of population numbers and rewilding possibilities.		Captive bred are not as intense as people think
	The application of the microchip should be done into the hump and between the front legs to ensure maximum chance of recovery in areas where predators may feed on a carcass	3.1 The N&S for the marking of rhinoceros and rhinoceros horn and for the hunting of rhinoceros for trophy hunting purposes, pages 259-260	Very important practical recommendation and should be included in practical best practice guidelines but not necessarily in legislation.	Do what ever is practical		where between the front legs - location problematic. Remote reading almost impossible. Even when immobilized may provide access issue for application/reading			Microchips are seldom recovered and should only be used in specific circumstances.	Agreed	Microchip must be at the base of the tail. It can be readin a live rhino in a crate	Not practical when an animal is immobilised.	True, but the microchip requirements are not practical	I dont think there is a perfect place , the tail base is the best when you work with live animals but reding predators or decomposed carcasses its nearly impossible to get a place that will work.	Veterinary input may be required as some locations are prone to migration of chips and others not. If from a veterinary perspective this is a good option it is good as long as there are not too many options.	Microchips inserted in the hump migrate and are often not found after a short period of time	Microchipping the hump may be difficult for some types of microchip applicators and may cause damage to the chip.
	The application of microchips can be done by a qualified person and not necessarily only by a veterinarian or issuing authority	3.1 The N&S for the marking of rhinoceros and rhinoceros horn and for the hunting of rhinoceros for trophy hunting purposes, pages 259-260		This is obvious		as long as there is accountability and the microchips inserted are scanned by vet that is responsible for the operation to confirm insertion			With the correct applicators it is extremely rare to injure a rhino or damage blood veins.	Agreed	Agree with the statement	Animal still needs to be immobilised in order to apply chips - vet still needed.	Agree	that is a very simple procedure and you can test if it is working with the microchip reader	Agree, but if a rhino is darted there is a veterinarian present and they can oversee the operation anyway.	Veterinarians are generally preoccupied with the welfare and care of rhinos during immobilisation. Having a suitably experienced person inserting microchips can only be seen as a positive,	Extremely relevant, there isn't much to microchipping any experienced person can apply a microchip specifically for such large animals as is poses no risk.	must be sure chip is placed correctly
	Incentives the ownership and custodianship of rhinos in the legislation	Policy Position	This has been incorporated into the revised BMP but needs to be unpacked and further explored in what is needed and how we do this.	The issue is not clearly expressed, but the issue of incentivizing new approaches to ownership of rhinos is a good one that needs attention	Policy makers need to apply themselves to enable numbers to grow. Ownership is key.				There is a great flaw in doing single species conservation. The ownership of all game should be treated the same. Prioritising rhino above other species speaks to SAs inability to uphold environmental laws.	Agreed	Ownership of wildlife in the country flourished in numbers after the Game Theft Act		Agree	once again to keep rhino and look after them is a very costly exercise . if we are serious about conservation and expanding our rhino populations then this can be one of the incentives to encourage new game reserves to invest in rhino.	Agree, the owners of rhino have excessive costs in conserving rhino for the country and world and an incentive may expand the properties of persons who would want to conserve rhino for reasons other than harvesting horn be that eco-tourism or pure conservation.	Statistics show us that Rhinos are in huge decline in all state protected areas. Rhino populations in private ownership are increasing. private rhino owners should be incentivised for their successful protection (tax rebates/incentives?) which comes at a great cost.	Extremely relevant as this will greatly benefit rhino conservation.
	Make it more financially viable to own a rhino	Policy Position	Similar to comments above saying the same thing.	This is a weak suggestion as it lacks practical mechanisms to achieve the stated goal.				Do not commodify rhino	Rhino should be allowed to be traded in as with all other species, provided the required legislation is adhered to.	Agreed but how? Tax incentives?	If it pays it stays		Agree	have said enough about this. very important.	Agree, the owners of rhino have excessive costs in conserving rhino for the country and world and an incentive may expand the properties of persons who would want to conserve rhino for reasons other than harvesting horn be that eco-tourism or pure conservation.	Tax incentives for owners keeping rhinos is critical. Also potentially trade in rhino horn. There are very few incentives for currently keeping rhino.	Extremely relevant as this will greatly benefit rhino conservation.	will help with range exspantion
	The ''no-trade" approach has been tested long enough and rhino populations continue to decline. It has failed. It is now time to allow the trade in horn.	Policy Position	Sufficient evidence that a legal trade is unlikely to be more detrimental than the current illegal trade.	Experimental testing of trade in rhino horns is an approach that has merit - how it is done is crucial. It may not work and we need to be alert to this.	obvious	policing and regulation are a concern		No trade must persist until the demand reduction campaign takes effect. The strongest advocates of trade have already been trading - thorough loopholes and other dubious means - we should not listen to this materially driven elitists.	The population has continued to decline due to crime and corruption, not due to the non-trade in rhino. There is a problem viewing all animals as commodities as they thus have no value if they cannot be traded, but they have an intrinsic value a right to survive and be protected.	Trade is not allowed or dissallowed at a national level, in fact South Africa allows trade within its border between South Africans. The only way to trade internationally would be to exit CITES.	Since 1970 when Cites started rhino numbers in East Africa declined from 60 000 to a few thousand.	Against global trend and CITES current position.	Agree	a Balanced trade will contribute to the growth in population , we must secure all sources of income , from non-consumptive use like photographic safaris to hunting and to controlled trade in horn and products.	As above - Trade should not be to enable the farming of rhino, although this will probably be necessary to have a sustainable market, but to enable conservation orientated entities to offset some of the costs of conserving rhino in their natural state (or close to it as possible). Idealistic maybe. Also on the precondition that there is a robust tracability of all the product including marking of…	State controlled trade should be tried as a way to increase the live value of a rhino.	Trade restrictions should be lifted to benefit rhino conservations. However this must be done in a controlled and structured way to not have an opposite effect on horn prices on the black market and poaching levels.
	Trade of horn should only be permitted if the landowner fulfils certain biodiversity and conservation requirements - we cannot afford to incentivise canned operations. The incentivization needs to be for wild rhino	Policy Position	This will speak to incentives for the keeping of rhinos under extensive conditions and promote conservation while rewarding landowners who contribute to conservation. It is also extensive systems that carry the highest cost in protecting rhinos.	I argue that the policy position should incentives conservation management. The proposed amendment however is suggesting a regulatory constraint, not an incentive.				No trade - support demand reduction	Totally agree. Rhino are not merely commodities to be speculated in.	Agreed	Depends on management the jockey (owner) that will make the success. There is a huge difference in farming with rhinos or keep them wild under extensive conditions. Don't mis up ranching and conservation.	Criteria need to be clearly defined. Independent panel needs to be constituted to develop such criteria - again, concerns that it is against global trend and CITES position.	Agree	very difficult one because at the end rhino are breeding well in captive bred facilities ( i am not a supporter for this ) BUt it does contribute to increase numbers. maybe a percentage split on the horns that can be trade per year must be more from "wild "populations like a 70/30 split ??	In an ideal world yes as a conservation organization this would be significant and also apply to may rhino owners that conserve rhino for eco-tourism or even sustainable hunting purposes (not put and take). Agree it should apply to wild rhino	Canned operations will increase the value of wild populations. Definitions are critical in this statement; What are the biodiversity measures? and more importantly what defines a canned operation? May wild rhino populations are fed and managed intensively in free range situations?	Extremely relevant as this is the only way to incentivise protecting rhino habitat and good living conditions for rhinos.	people like Deric Lewiton should not be allowed to own rhino just to exnsploid them
	Whilst there is a requirement for registration if facilities (captive breeding, rehabilitation facility, sanctuary - there are no established standards or minimum requirements	TOPS 2007 Chapter 3 Registration of facilities		Facilities, if they exist, should be regulated through standards				rehabilitation and orphanages only	This is critical to put in place to ensure best practice.		There is a strong guideline for ranching rhinos that I have just updated as author and editor of the book Game Ranch Management 7ed. Since 1986 nearly 42000 copies were sold of the book.	Moot point though as PP calls for end to intensive breeding and management phase out.		again , legislation that is not practical will never work. start with the basiscs , when that is implemented do the 2nd phase and then the 3rd phase.			There needs to be minimum requirements to insure humane facilities.	rhino save keeping must be first
	Permitting of facilities listed for required registration is done largely by provinces - requirements vary from province to province, need to be supported by criteria and N&S relevant to particular activity.	TOPS 2007 Permitting of Registered facilities		National level N&S are important					These criteria need to be standard across all provinces to prevent canned hunting and breeding situations, which fosters unethical behaviour.	Agreed	Standard policy for all wildlife is needed between provinces.	Moot point though as PP calls for end to intensive breeding and management phase out.		we need a one permit system	As stated elsewhere all permitting and control of especially TOPs species should be centralized and vetted by the on the ground provincial authorities.		Extremely relevant because this will facilitate the movement of rhinos between properties and thus range expansion, in a controlled manner.	a national committee also needed for norms and standards
	Non alignment between provincial permits and national registration which effectively weakens control and regulation of restricted activities and TOPs registered facilities	TOPS Regulations		Provincial alignment with national standards is important - current concurrent responsibilities favour the provinces to the detriment of effective regulation.		continuity and consistency			Provincial and national requirements must speak to each other and not contradict the controls put in place and regulaitons.	Agreed	The only wat us a National Database where each province log his data, Was implemented by De Loitte & Touché with funds from SA Breweries (R1 million). The Department refused to participate.		Agree	We NEEDE a one permit system	As stated elsewhere all permitting and control of especially TOPs species should be centralized and vetted by the on the ground provincial authorities.	TOPs legislation is cumbersome and not well aligned between province and central govt.	Extremely relevant because this will facilitate the movement of rhinos between properties and thus range expansion, in a controlled manner and insure holistic rhino management.	veterinarians are prevented from helping animals in need with restrictions
	Referring again to provincial permitting - blanket permits are being issued for wide range of ToPS listed species and with a wide range of allowed activities. Norms and Standards, as with Elephant N&S -would be applicable nationally and would provide some form of consistency and uniformity.	NA	However, should caution against restrictive and too specific norms and standards. Management of rhinos and other large mammals should be adaptive which means legislation should be enabling and responsive. This is seldom achieved with N&S, as evidenced by elephant N&S. Might be better to consider guidelines.	There is a need to streamline N&S to achieve effective incentivization of conservation linked activities as opposed to the current regulation for regulation sake					Conditions should be standard, but provincial standing permits should be permissible as long as the conditions and restrictions remain standard and ethical.	Agreed.	Agree to standardise rules and regulations. With a Central Database the owner can write his permit when is adequately fenced. Can be monitored by officials	The 9 +1 + 1 system and inconsistency across provinces creates tremendous confusion. N and S would help to resolve this but as indicated above, moot point in the case of intensive breeding and management operations which the PP calls to end.		We NEED a one permit system	Agree National control with local or provincial verification. Online information sharing and permitting
	Provincial Permits for TOPS listed species frequently fail to specify particulars of registered activity, markings, etc	TOPS 2007 > 19 Contents of permits	Require consistency across provinces and national in reporting. The online TOPS system may solve this concern.	I have no view on this					The stipulations should be standard across provinces and should be detailed regarding all restrictions and conditions, which should be standard across provinces.	Agreed that it can happen but must be dealt with on a case by case basis so as to track those responsible.	Standardise the process between departments		True, but not as simple as it sounds	as above	This is something the authorities need to sort out. Again a centralized permitting system with local provincial verification.
	definition of Sanctuary - too wide , needs further refinement	TOPS 2007 Chapter 1 (1)		Agreed - in a workshop context					It is too easy to qualify as a sanctuary but function as one.		Playing with words			agree				SANWILD makes a joke of this
	Trade in Rhino horns held by legitimate owners should be permitted to be traded.	NA		This issues has been dealt with already		policing and regulation are a concern		No trade - support demand reduction	Agreed. Provided the requirements are met.	Individual trade in South Africa IS allowed.	If you stop a free market you create a black market (Winston Churchill)	How do you define legitimate owners? Rather define specific biodiversity and conservation criteria. However, against global trend and current CITES position.	Agree	let the people that want to be legal get the advantages of the different options	It is permitted nationally. Also on the precondition that there is a robust tracability of all the product including marking of horn, external audits of origin and destination, reliable genetic sampling, safe storage, government capacity to manage - management of trade should be independent in a private government partnership where either has full control. Proceeds should return to the persons wh…			only if they do not lose animals to poaching excessively or have a history of excessive lost of animals
	Increased policing and sentencing of illegal trade and hunting of Rhino as a priority crime	NA	At present poachers face a real risk of getting killed and yet still poach. I do not believe that increased militarisation would solve the issue. See the scientific paper by Lundstrom 2021.	Combatting IWT is a complex issue and needs to be treated as such - no silver bullet is the answer and this is not a policy issue anyway					This should apply to ALL environmental crimes - single species conservation is dangerous.	Agreed but the good cops are tied up by resource shortages	Body must be privatised - to many government officials are involved. Bribed by poachers for information.		Agree		Agreed, specialized police units such as Limpopo ESU and dedicated wildlife crime prosecutors. I believe it is being dealt with as a priority organized crime.		Extrememeley relevant especially regarding the possible legalisation of trade. The trade can only operate in a safe way if poaching is a priority crime and policing is reinforced.	owners should also be held accountable for excessive losses
	Harvesting and sale of the horn from live Rhino should be permitted	NA		Dealt with already	obvious	policing and regulation are a concern	Needs to incorporate biodiversity objectives as well	No trade - support demand reduction	There should be a caveat attached to ensure the harvesting is done ethically, with the underlying reason being for protection and not solely for sale. Otherwise antelope horns can be clipped, elephant tusks can be tipped and lion claws can be clipped. These all regrow.	Individual trade in South Africa IS already allowed.	Only way to save the rhino	Difficult to police. Conduit for laundering illegal horn.	Under very controlled circumstances only		Not in an ideal world. When large finances are involved criminals will become involved.		Same as previous answers regarding trade.
	There is a no consistency and coordination of legislation and policy due to shared competencies across national and provincial frameworks, including permitting and biodiversity frameworks. Referred to as 9+1+1 (provinces/DFFE/DALLRD)	TOPS Regs 17-22 & 24, Provincial Ordinances, HLP Report 2020		Deal with a sensible structuring of Concurrent competencies (national and provincial)					Policy from all levels should speak to each other and not contradict each other. Resource limitations require that provinces assist national with the required competencies and skills.		Fully agree				It has been proposed that TOP's permits especially are centralized and ratified by the local conservation/environmental authorities on an electronic data base. Idea - application made to central. Central require local officials to verify various aspect (does property have lions, size, fencing standard, PA status, relevant permits, habitat etc. and recommendation made. Application the considered a…
	Vita darting should be listed as restricted activities	TOPS 2007 Restricted activities		I do not know what Vita darting is but all darting needs regulation					I don't understand the question.	Agreed since it engages in many similiar activities of disturbance associated with hunting			Why? Doesn't make sense	Why << if it is done by a permit that is issued and owners are allowed 10% of their population to be "hunted "in this way it cant do any harm. it will create income and there is many hunters that dont want to kill a rhino to complete their big five.
	Increase security for rhinos so that they don't have to be dehorned. Integrity testing for government officials.	NA	A huge amount is already being done at great cost, reducing funds available to other biodiversity priorities. Increasing security addresses a symptom and not the cause of the problem - there is an international demand for a high-value resource and no legal way of obtaining the resource.	This is not a policy issue	yes		Integrity testing very relevant	Support both	The landowner alone cannot resolve the security issues of the country - law enforcement agencies need to carry out their mandates. Integrity testing is meaningless if not linked to the disciplinary code.	Unimplementable. Unfortunately. Resources are better allocated elsewhere.	Rhino can cope without a horn		True, but realities are sadly not supportive	that is a pipe dream. we will always have owners fore dehorning and owners against dehorning. there is place for both.	Agreed to part one and aspects addressed in other comments in the survey. In an ideal world this could be done but the scale of and continuous changes in government officials make this impractical. Centralization of permitting may help the corruption involved.	This is key to the survival of rhinos in state protected areas!	Increased security for rhinos regardless dehorning, integrity testing for anyone involved in park (private and state owned) security	what about the private owners
	Stop exporting live rhinos outside of their natural range states for example to zoos in China	NA	There are already restrictions in place.	This is a complex issue that requires more consideration for policy	yes			relocation to natural range states only and for biodiversity motivations	Some export of live rhinos to zoos is acceptable under specific conditions. All live exports to China and Eastern block countries should be prohibited.	Agreed.	Difference to zoo and safari park. Can be used for education but in a area big enough where they can breed.		Agree	i dont agree at all. places like Usa can help us to grow a rhino population and secure a healthy herd outside africa.	Agreed. They are only going into artificial facilities to have their horned farmed. Wild to captive in many cases. Not permitted in lions for example.		This must be more controlled and policed.
	The capacity, competency and minimum criteria (as included in proposed N&S) for TOPS registered facilities for different activities needs to be added as a factor to be considered by issuing authorities when considering permit applications	TOPS Regulations 2007 Reg 10 Factors to be considered, page 15	Should be included in guidelines as it might change over time.	Agreed - but criteria for this are necessary					This should be a standard for such permits. Criteria need to standard and reviewed regularly.		This is also applicable for the government so that they must comply to same criteria as the private sector. If not their rhinos must be put under custodian ship of the private sector			over regulations is the biggest trhreat
	White rhino should be uplifted to Appendix I CITES	CITES	Do not meet the biological criteria for Appendix I	This statement needs a rationale that will support conservation of the species - in its absence the recommendation makes little sense.				The numbers support this	The poaching pressures on white rhino are as high as black rhino and should be afforded the same level of protection.		Only for SA	At the current rate of poaching, they are under immediate threat of extinction.	Agree	that will make everything worse	Objection to organizations with the majority of members not owning rhino regulating those that conserve rhino on what they can do and how.	this will further reduce the value of live rhino and a disincetentive for land owners to keep them.	They should be considered as Vulnerable	and only experienced vets should work with rhino and inexperienced owners should be stopped from owning rhino
ADDITIONS	The key issue is developing that national rhino database and acquiring the data to populate it on an annual basis and using this to guide decision-making		The current development of a national species population database by SANBI is likely to improve this, and submission of data could be included as permit conditions. This also aligns with the draft BMP as well as national reporting to CITES.	A national database is a key tool for assessing and better managing rhino					You don't have to have a national database to ensure that proper reporting is done.	A national database would be useful but the current and ongoing suspicion hampers this unfortunately	I have tried it but the government did not buy in - extremely important.	This should already be in place based on RHODIS.	But not as simple as it seems on large properties		A centralized permitting system with local authority verification as in various other previous comment It has been proposed that TOP's permits especially are centralized and ratified by the local conservation/environmental authorities on an electronic data base. Idea - application made to central. Central require local officials to verify various aspect (does property have lions, size, fencing st…	This should be our critical year score sheet for rhino management.	The data is often lost or not accessible or not processed (genetics!)
	The permitting process can be used to contribute data to the issue above (national rhino database)			An efficient mechanism is important					The issuing of permits and renewals should be contingent on the returns required as part of the approval process to supply data.	It could work but ensurance to POPI compliance may be hampering	Can only manage animals well if there is good data available	As above		again will it be important to restore the trust and confidence in the integrity of officials, in some provinces this does not excist. we are lucky in the NC that we can trust our officials and we have a good working relationship	As Above	yes for sure	This will permit further analyses regarding rhino movement and management.
	To establish a legal platform to do trade through a Central Bank -horn must be handle the same as gold -however horn is renewable		One of the possible options, is not for inclusion in N&S but important to unpack to what is available and how a legal trade should be conducted.	Trade is a tool to achieve an end (conservation) it should not be advanced as a goal to be achieved.		policing and regulation are a concern		No trade - support demand reduction	This is unrealistic - who will control the Central Bank-horn? Rhino horn is under wider ownership than gold or diamonds and is not fully renewable given the time frames required for regrowth. Dehorning will be like shearing sheep and not about being a wild animal any longer. Who will control and benefit from the Central Bank-horn? How do you ensure those individuals are beyond reproach?		If there is one pipeline from the producer to the bank it is easy to see a rhino horn outside the bank that is illegal.		Agree		Agreed. On the precondition that there is a robust tracability of all the product including marking of horn, external audits of origin and destination, reliable genetic sampling, safe storage, government capacity to manage - management of trade should be independent in a private government partnership where either has full control. Proceeds should return to the persons who own rhino Rhinomics mod…	I dont see the similarity		or even the Dimond market
	To promote legal ranching for horn		Rather use legal trade as an incentive to manage rhinos in extensive systems and not to manage specifically for horn production. Ecological system rather than a production system.	This should not be a goal - conservation should be a goal and activities that advance conservation should be incentivized. Ranching does little for conservation other than increase numbers which may or may not be valuable - depending on context.		policing and regulation are a concern	must include strong biodiversity objectives. we cannot endorse captive breeding for profit	No trade - support demand reduction	Ranching for horn needs to be done extensively not intensively, as then rhino will just be domesticated and no longer wild animals. This will mean they have no intrinsic value other than their horn.	Until South Africa exits CITES this will be unlikely	The key to conserve the rhino	Against PP and closure of intensive breeding and management.	Agree		Disagree. Not ideal but may be necessary if trade is considered. See other comments	Private ownership of rhinos supported by sustainalby processses are key to their survival of the species.	But has to include very strict norms and standards and be policed. Specifically regarding safeguarding and maintaining viable wild rhino habitats
	To punish employers that assist with poaching with severe penalties. Currently the assist and nothing is happening to them		Enforcement and prosecution should be evidence-based. Where there is evidence sure the correct process will be followed.	Penalizing enablers of crime is a good thing.				Supported and the rhino owners who utilised loopholes to trade in horn should also be penalised	All individuals in the criminal network should be punished.	If proven in a court of law the penalties are high	100% support		Agree		All persons that assist in poaching or crime should be punished but this requires increasing the capacity of the state, prosecuting authority and police investigations. Any person in a position of trust eg. policeperson, field ranger etc. should have sentence increase - verswarende omstandighede.		Poaching (and anyone who facilitates it) must be regarded as a high priority crime with severe punishments to curb the onslaught.	owners also should be fined for excessive losses or jailed even
	To take rhinos from government properties and conserve them on private properties. During 2023; 406 were poached on state property (81%) and 19 % on private property.		While the figures indicated are true, the majority of poaching is in KNP and HiP. Both these properties are large and thus enforcement and protection are far more expensive and complex than properties 2000 ha and 5000 ha. See 1. Ferreira S & Dziba L., 2021. Where are rhinos safest? S Afr J Sci 117: 9–11.	This is simply non-sense	Government has shown no competence in looking after rhino			What rubbish - rather support govt reserves better - no more budget cuts	Rhinos from State properties can be used to stock other properties (don't keep all your eggs in one basket), but the poaching levels are due to a lack of resources not incompetence. Govt needs to recognise the need to invest resources in State protected areas, both monetary and human.	Private ownership is proving better in terms of rhino security but still faces funding shortfalls	If the government cannot look after them (they are only custodians of the publics animals) remove them	Identify hotspot areas or weak security reserves and relocate those rhinos. However more severe penalties and quicker turnaround time in conviction will serve as deterrent.	Private properties are increasingly struggling to fund anti-poaching efforts		The state unfortunately lacks the recourses or does not deploy them. A number of national parks are also located in difficult to protect areas. Mismanagement etc. are also well known reasons which is the reality. Public Private partnerships may be part of the solution and the requirement of the officials in these conservation organizations that they know best is not the case currently. The privat…	The state can choose whether to look after their rhinos and implement necessary policies as they please.	This is not relevant. More resources should be allocated to protecting rhinos on state owned properties. Some of the most important habitats for rhino are state owned parks. There is a skew in the anmount of resources per rhino available to private properties compared to government parks.
	To financially assist the private sector to trade in horn; from 2008 (when moratorium was implemented) to 2023 for 15 years 10 276 animals were poached. 15 years prior to 2008			This issue has been dealt with and is unreasonable		policing and regulation are a concern		No trade - support demand reduction	All rhino owners should have equal opportunity to trade in horn.	Trade requires exit from CITES	Refer to Winston Churchill's quote above				I am not so sure this is the only aspect that triggered the increase in poaching but be that as it may. I don't think the private sector were being honest in their activities an were &amp;amp;amp;quot;trading' horn under false pretenses of &amp;amp;amp;quot;hunting&amp;amp;amp;quot; etc. therefore supplying the demand. When this tightened up poaching etc. increased.		The trade ban must be lifted with caution and structure but there is no need to financially assist the private sector.
	Advisory committees appointed by the minister must be equally represented by the state and the private sector.			Ministerial discretion should not be legislated	even more represented by the private sector.			Private sector rhino horn traders should be in jail - not on committees	All innovative and proven approaches need to be incorporated and learnt from.	Which section is short or representation?	And must be based on people with scientific experience	They must be equitably constituted and have welfare and independent economists.			Agreed. The private sector are major contributors to the conservation of rhino and biodiversity and their expertise should be considered. As before Public Private partnerships must be part of the solution and the requirement of the officials in these conservation organizations that they know best is not the case currently. The private conservation sectors are leaders in this field in technology, …		the advisory committees must be represented according to the ratio of rhino habitat and rhinos across the state and private sector
	People with no ownership of rhinos has no say how to manage the animals on private properties		Comments and inputs to national policies and legislation about the management of species should be weighted more heavily towards those that are responsible for and directly impacted by these species.	This needs more context - as it is framed it makes little sense	yes			Scientist, govt managers and law enforcement staff do have a legitimate say. The miscreant who suggested this should be removed from the panel.	These individuals may have no rhinos due to the current constraints and risks around owning rhinos, not because they don't have insight or experience. Just no NGOs and pressure groups.	Many conservationists dont own rhino but do manage them. This comment makes no sense,	Agree 100% it is a business and they cannot interfere with somebody else's business.	There are species-specific experts and independents that have expertise in trade/trafficking/welfare/security etc that must be consulted.	Agree		Again opinions of the public can be considered to a degree but organizations or individuals with a specific mandate should not influence the manner in which owners manage their animals as long as anima welfare etc. is considered.		This will clearly not benefit anyone, and definitely not management and conservation of rhinos as a whole. Technically a person with no ownership of rhinos may be much more informed than one with (such as a veterinarian or scientist). All parties (with reasonable experience) must be queried.
	Not to introduce animals (southern white rhino) north of the Zambezi - against Biodiversity Convention. They never occurred north of the Zambezi. They are not immune against tsetse fly and will die..		See recent publications by Moodley. In addition, while southern white rhino may not have occurred in all range states where introductions have been considered many of these were range states of the northern white rhino. The southern white rhino is thus an ecological substitute. It is also important to consider novel landscapes, climate change etc. Rather consider proposed introduction sites based…	This is an important issue to debate and reach consensus on - in the light of conservation science. Th exact solution remains unspecified					Natural distributions are important to maintain if they are based on valid reasons.	Although abscence of evidence is not evidence of abscence	Support my own view				In an ideal world yes but if the sub-species is extinct (this not only applies to rhino) and there is another sub-species that can fill the ecological role (say disease issue can be solved) should this not be allowed. Remember BMP is addressing South Africa not further afield. Maybe best would then be to revise the legislation at that point.	There are a number of successful recent introductions of white and black rhinos north of the Zambezi. (Garamba (DRC and Akagera (Rwanda, Zambia, Uganda ( are a few examples. These new range states are equally important to the survival of the species.	This is against the principle of adaption and evolution. This should not be included as finding habitat for rhinos is more and more challenging. Introducing SUB-SPECIES (not species such as rhino to Australia) out of range should be possible but with minimum translocation requirements and restrictions.
	Incorporate provisions that address genetic diversity concerns in closed system population management.		This has already been addressed in the revised BMP through a metapopulation approach.	Metapopulation management is important - and should be included in policy		Our rhino population is very homogenous anyway as it started from a very small founder population. Having said that though there should be some genetic swopping and ensuring that fathers don't cover daughters etc on small closed systems			To maintain rhino populations in the long term they need to be gentically robust and heterozygous.	Agreed. What would the provisions be?	Need a good data base		Agree		This is something that needs to be considered but should be encouraged rather than controlled. State can be proactive in this regard - concept of extension officers in local conservation authorities. A centralized database/permitting system may be able to flag potential properties where issues could establish (AI using genetic profiling of property animals) and alert the owner. I do however belie…	Wildlife managers will manage this at their own discretion.	This is extremely relevant because today most systems are closed.
	Management of rhinos should be oriented towards wild -free roaming populations and not captive breeding.		Already incorporated in policies. But need to think about incentives for landowners to keep rhinos under these conditions, as at present the costs and risks far outweigh the benefits and income generated.	Management should be targeting conservation of rhino populations				Absolutely	Agreed. Domestication through intensive breeding of rhino should be prohibited.	Agreed, in a prefect world.	Free roaming or captive where the threads are the minimum. More difficult to patrol large areas.		In perfect world yes, but realities are very different	there is place for different models	Agree	A land owner should at their own discretion be able to choose how they wish to manage their populations of rhinos.	Extremely relevant because this is not only protecting rhino but also habitat and all the other species that benefit from the protection of rhino habitat.	need to get the numbers up by any means possible at the moment
	Trophy hunting of White and Black Rhino should be banned		The constitution and all relevant policies and legislation support sustainable utilisation of species. Incentives for keeping of rhinos already extremely limited leading to disinvestment in these species. NDFs for both species have indicated that trophy hunting is not detrimental to either species and have led to positive conservation outcomes. See also 41. ’t Sas‐Rolfes, M., Emslie, R., Adcock, …	Without reasons this assertion is meaningless (personal opinion is not a basis for policy decisions) )	absolutely not! Irrational statement		Absolutely ridiculous. It was incentives through ownership and sustainable that was the primary reason why South Africa had such conservation success with both rhino species. only rhino on the high end phot reserves will endure	Absolutely >4% reaches conservation and local communities - it's a socially backward practice that benefits elites and is an embarrassment to SA - and so affects ecotourism negatively	All animals should be able to be hunted for trophies, as long as the strict criteria therefor are met and the hunting does not negatively affect the population survival. Trophy hunting is a form of resource use.	This speaks to the hunting argument rather than management needs.	Only old animals can be hunted, No breeding females must be hunted	Given regional and global status.	This will not change anything	that will be stupid , who and how will that income be replaced and by hunting old animals we have no impact on the ability of the specie to reproduce. it is short sighted	Disagree, there is place for this if controlled and the population the animal is removed from is contributing to the conservation of the species. It may be a way that the rhino owner can recover costs and make the ownership of a population of rhino financially viable or even allow for the expansion thereof. Trophy hunting only removes a small portion of any population if managed correctly. Animal…	Hunting has given both of these species a value and a means for rhino owners to earn income. Hunting has crated value.	This leaves no room for exceptions and ways to deal with problem animals whilst gaining money for conservation, it should be controlled not banned.	exceptions on old non fertile animals
	Stockpiles of rhino horn in South Africa should be destroyed		This is likely to increase rarity, which increases demand for speculation in horns and is likely to lead to increased poaching and declines in species. In addition, rhino horn is a valuable resource that through a legal trade could be used to protect rhinos and assist with rural economic development.	Without reasons this assertion is meaningless (personal opinion is not a basis for policy decisions)	Absolutely not! Irrational statement, detached from reality.		Ridiculous, like burning cash. Will further devalue sustainability around owning rhino	Good idea. Sends a strong message to the world, would support demand reduction and probably increase ecotourism (as happened in Kenya)	If there will never be a will to push for rhino horn trade then there is no reason to keep it. It should not be done for political or PR reasons.	This could discourage the threat and costs faced by horn owners	Most stupid idea. It came under my attention via black businessmen that the minister is selling the National stockpile. Why does she not destroy it.		This will not change anything	while we have poor and starving people - ridiculous	If trade is being considered No. But ideally no value for horn would be ideal. However with a rhino population this would increase the value of existing horn and increase the poaching by making it more lucrative thus disincentivizing the ownership and conservation of rhino.	No	This is not relevant as if the ban on rhino horn trade is lifted, there will be evermore poaching/ harvesting pressure on rhinos and black market prices will take a hike.	finances are the biggest restrained on rhino conservation. why destroy something that can save a species.
	If rhino are dehorned for security purposes the rhino horn should be immediately destroyed		See above comment.	Without reasons this assertion is meaningless (personal opinion is not a basis for policy decisions)	ridiculous.		Rediculous	Yes - and reduces risk of transport and storage	I don't agree. This horn should be able to be used to pay for the security costs.	This could discourage the threat and costs faced by horn owners			This will not change anything	controlled legalization will solve this issue and create value. we need value to safe any specie and i this case the rhino	Disagree, I wonder if the person suggesting this owns rhino? Legislation should not prescribe to an owner of rhino. If the horn can be sold it could cover the cost of the dehorning which is expensive and is n ongoing cost to the owner as long as their is a poaching threat and as per the previous comment would potentially increase the value of the stub left on the rhino therefore increasing the li…	The owner should have a choice of what to do with their property (ie horn).	This goes towards the same answer as previous.	why risk an animals life for a trimming and then destroy the horn which could be used to gain finances to save a species
	Rhino owners should be financially compensated via tax incentives or tax breaks to secure their rhino		Need to explore more incentives for the keeping, protection and management of rhinos. Current disinvestment in species is problematic.	Policy that looks to incentivize rhino conservation is important - the mechanism remains to be determined					Single species conservation is detrimental to biodiversity conservation. Ethically managed extensive reserves could all be compensated via tax, otherwise no-one should be as it is a business for these private landowners. An incentive for retaining habitat in its natural and untransformed state should rather be the focus for compensation.	Agreed	They work for the same aim as the government		Agree, it is becoming prohibitively expensive and habitat of rhino will be lost if this is not considered		Agree, rhino owners are conserving the species for the world not only themselves. Government reports on these figures at international forums to state the success of the country in conservation	yes for sure	But with a focus on maintaining functional rhino habitat and not just keeping rhino.	rather tax them on legal sales to raise funds for government
	All government officials should undergo integrity testing if they have access to rhino horn or live rhino, including game rangers, policemen and women, conservation agencies and management at all state owned game reserves in South Africa		Impractical, what about private reserves, tourists to these properties etc? Information on where rhinos are easily obtainable through various channels and means.	This is objectionable - why only state officials - what about private owners	YES			and NGO staff and volunteers, etc	This should be linked to a disciplinary code, and should include all individuals involved in anything to do with rhinos across the board, so even the private sector. It is not only Govt employees who are corrupt.	Would be ideal but until it is written into employment contracts it remains impracticle			Agree		Is this really practical and possible in reality? Suspicious persons should be able to be integrity tested in a focused manner. Often it is the lower paid persons who are involved or providing information to the criminal organizations. Persons visiting reserves as guests or contractors are also providing information. It is true there is always some inside information.	yes for sure	Very relevant, the same should be done for private properties.
	All questions relating to the theft of rhino horn from stockpiles should be investigated		Already done. Deals with the symptoms and not the cause.	There is no value in this - what is a "question"?					This should already have been done.	What questions are not investigated? The investigations must just be allowed to run their course.			Agree		Agreed as should all crime.	yes for sure!	Extremely relevant, this is a priority crime.
	Dehorning must never be compulsory, irrespective of the population size or "purpose"		This is a management decision.	Dehorning is not compulsory					It is the prerogative of the rhino owner.	Agreed. Dehorning is purely a management tool. It serves no gaurenteed benefit for the rhino.	Each case will have his own merit	There are known behavioural consequences of dehorning as well as welfare and health risks and implications during and after the procedure.	Agree		Agreed, each reserve or property is different and therefore owners should be allowed to make their own choices but should not permit the indiscriminate poaching of rhino. There should be some level of protection in place and the animals should not be sacrificed significantly to poaching because then the owner is making themselves complicit in the illegal trade in rhino horn. This could then be ad…	The rhino Owner should have the say to dehorn or not,	Dehorning should only be used as a tool to protect rhinos, and if rhinos are protected in other ways it should definielty not be compulsory.
	Single sex populations must be discouraged. This will also help reduce put and take hunting.		Keeping of single-sex populations could be considered in the context of a metapopulation and at present with the limited offtake of old bulls, areas, where surplus bulls are kept, are required.	What does discouraged mean? What is a single sex population will contribute to the larger conservation management of the species? Without reasons this assertion is meaningless (personal opinion is not a basis for policy decisions)			There should always be biodiversity benefits	pops should support meta pop and growth	Put and take hunting should be dealt with as a separate issue. Single sex populations may be required as temporary holding properties for specific reasons.	Agreed			Agree		Agreed put and take hunting is not ethical for any species but a practice in general that should be discouraged. although hunting from conservation orientated viable populations should be permitted	Yes . Rhinos hunters should also be investing in the protection of females and mixed groups.	This is relevant, but exceptions should be allowed such as small properties that accommodate the surplus of males of other populations but that cannot withstand a growing population.
	The amended TOPS Regulations public comment in October 2023 need to be finalised and promulgated urgently as these have a bearing all rhino management components			Clearly true					Agreed.	Agreed				the legislation is not addressing the most important issues - it is once again promote or encourage over regulation.	Will this process not have an influence on this proposed process and should it not wait until the completion of this input is made.	for sure
	Creation of Norms and Standards for Wild and Captive-bred Rhinos considering phase out closure as per Policy Position Paper			Use a metapopulation framework					The phasing out of intensive breeding of captive rhinos should be prohibited.	Agreed	The phasing out must be stopped. Rewilding is not the answer for conserving rhinos.					no
	Management, protection and commercial procedures like dehorning require guidelines and accepted practices			Seems reasonable - but regulate to achieve ends, not to simply regulate				dehoring not commercial!	The rhinos need to be dehorned ethically to ensure their continued health and fitness and not solely for financial gain.	Agreed to a certain extent. Too much dictation of what is allowed at a management level may discourage novel practices.	Is done must be formalised		Agree		Partially agree but there is an underestimation of the processes. If rhino are managed or darted generally professionals are involved and carry these operations out. Guidelines can be used to better inform persons managing these animals and cannot do harm but should not be prescriptive but encourage a minimum of best practice. The private owners, mangers and vets should be consulted and asked to …	These processes are guided by the legal aspects of the relevant permits.	Relevant because this forms part of best practices for rhino management which insures rhino safety.
	Investigation into the manipulation of stockpiles by government officials, the entrapment of innocent people by government officials in the Kruger National Park and in KwaZulu Natal must be fully investigated		Not a legislative issue	This is an investigation issue - not a policy issue					I do not know what this refers to. If you put a statement like this in legislation then you are being prejudiced to only 2 entities - what about the others?	Agreed but evidence based investigations are the only way this can be managed. It may be worth involving more private services to assist SAPS.	Must be done on a central database	All criminal elements and anomalies regarding stockpiles must be fully investigated.	Agree		Agreed as should all crime.		Of course it must be investigated but these parks are not the only places where stockpiles and poaching occurs.
	The trafficking of weapons from Mozambique, through the Kruger National Park to Kwa Zulu Natal must be investigated			This is an investigation issue - not a policy issue					Why has this not been done? Weapons also enter KZN directly from Mozambique. Surely entering a country with a firearm is an act of war and should be dealt with appropriately.	This is being investigated. The investigation must be allowed to play out		Where there is evidence of such trafficking, it must be fully investigated.	Agree		Agreed as should all crime.		This goes without say, its a crime so it must be investigated.
	The amendment of legislation can not be done in isolation of newly promulgated/approved legislation/policies that have direct bearing on elephants e.g. White Paper on the Conservation and Sustainable Use of South Africa’s Biodiversity, the Policy Position on the Conservation and Sustainable Use, NBES Strategy, NISWT, etc			Seems reasonable - this is a how issue not a what or why issue around policy which this exercise is addressing					However, the NBES has contradicting statements and has no clear implementation plans or resources identified.		Rhinos in SA is in the opposite position as elephant - different management approaches.	Also the NEM:BA Bill that has come out for comment.			All legislation needs to interlink and be simplified so the man in the street can understand and have a reasonable chance of be compliant.
	Use of traditional rhino horn medicine should be respected but not used as a motivation to allow environmental crime being seen as less important than crimes towards humans.			This is context, not a policy proposal				No use	At some stage, within any country around the world, some traditional medicines should be able to be banned if unsustainable. Cultural practices change to alternative products over time and are not always sustainable.	Agreed	The use of rhino horn is an age old custom and the IP belongs to the traditional healer. It must be respected.		No, it should be increasingly made illegal	it can be suppled legaly if we change our stance towards trade	Traditional use will not easily change and should be respected. The issue is the unsustainable population growth which is beyond conservation legislation.		No it should not be respected, this will promote it more than anything else.
	Security clearances, lifestyle audits, integrity tests are needed for all staff working in reserves with CITES species.			This is overkill, and who are staff anyway - what about owners					Agreed - for plants and animals. This should include law enforcement agencies in those areas.	In an ideal world this would work but conservation entities in South Africa are far too underresourced to make this viable across teh board.		In line with POPIA.	Debatable		These suggestions are tools in investigations and the prevention of potential crime but the suggested scale is not practical. I am not sure the proponent of this has considered the scale and financial implications thereof especially if a property is not facing crime currently.
	Animals are currently classified as legal property or legal things in common law. This is very outdated based on rivers, animals etc been awarded non-human rights status in other parts of the world. Urgent review of status of animals is needed.			There is no value is awarding human rights to ecological institutions (species, systems, processes) - it is a lunacy that the world is playing with at our (human) own peril.				SA signatory of World Charter for Nature and UN Harmony with Nature - an advocate of earth jurisprudence - amend sec 24 of constitution	These are living beings which have value beyond being property - otherwise people can also be seen as property.	Agreed			Agree		A difficult subject when animals can be sold and purchased. Are we putting animals into a form of slavery then. This concept can apply in wealthy third world countries removed from nature and the reality of farming, food and other needs supply with an idealistic view of conservation while ignoring reality especially in third world countries with different cultural beliefs.
REMOVALS	Intensive rhino ranching should not be phased out - 50 % of rhino is in private hands and the lose 19% against poaching vs government 81%	Policy Position objective 5	Should consider the full continuum and possible opportunity losses and conservation contributions. When is a rhino captive? What are the key concerns with rhinos in intensive situations? These need to be addressed and not a blanket prohibition based on value judgements and opinions.	The issue needs to be resolved in a metapopulation management plan - using conservation and ecological logic				phase out ranching	Intensive rhino ranching must be prohibited.	Agreed	Relevant not to be phased out. Private sector mush more successful than government. (Kruger Park lost 7000 rhinos not the loss of offspring calculated from the death animals since 2008) the date that the moratorium was imposed.	Already stated in the PP.	Agree, it might be needed in the future to safeguard the species.		Ideally rhino ranching should be phased out if pure biodiversity conservation is being considered. Intensely farmed rhino do not have a conservation value ( I am personally concerned that rewilding is an option but the proof in the long-term will be interesting to observe) I believe some aspects of rhino ecology and/or behaviour will be lost to a degree. However, if all animals are extirpated fro…	private ownership in intensive and extensive ranching is key to the survival of the species
	The legal trade of rhino horn in South Africa must be deleted	NA	See 12. Di Minin, E., Selier, J., Louis, M. and Bradshaw, C.J., 2022. Dismantling the poachernomics of the illegal wildlife trade. Biological Conservation, 265, p.109418. 13. Di Minin, E., Laitila, J., Montesino-Pouzols, F., Leader-Williams, N., Slotow, R., Goodman, P.S., Conway, A.J. and Moilanen, A., 2015. Identification of policies for sustainable legal trade in rhinoceros horn based on popula…	This issue has been dealt with many times	NO		Just devalues the ability of wildlife to compete as a land use	No trade - support demand reduction	Legal trad of rhino horn in SA should be allowed even if horn cannot be traded internationally.		That will be death sentence for the rhino if trade is stopped		Do not agree		I well organized and controlled legal trade of conservation originated rhino products could have the benefit to rhino owners and make there operations financially viable but this ay require ranching to provide volume of horn. It should stay an option and the banning has not had the desired effect.	legal trade is important This is an ambiguous question though
	The stockpiling of rhino horn must be disallowed	NA	See comments on previous similar statements.	This is simply nonsense - why should this be the case				destroy it	Stockpiling realistically needs to be allowed.		Horns must be sold that the poachers will not have a 100% market share		Do not agree		People who propose this probably don't own rhino. Stockpiling horn carries either a risk or a significant financial cost and owners should be allowed to make their own choices. Legislation should not dictate what they can do with their horn but regulate the processes.	stockpiling should be allowed
	All measures that prohibit legal trade of Rhino horn should be removed.	Policy Position objective 5	12. Di Minin, E., Selier, J., Louis, M. and Bradshaw, C.J., 2022. Dismantling the poachernomics of the illegal wildlife trade. Biological Conservation, 265, p.109418. 13. Di Minin, E., Laitila, J., Montesino-Pouzols, F., Leader-Williams, N., Slotow, R., Goodman, P.S., Conway, A.J. and Moilanen, A., 2015. Identification of policies for a sustainable legal trade in rhinoceros horn based on populati…	Not in a context that is clear - why should this be the case	YES	policing and regulation are a concern		No trade - support demand reduction - keep trade out	If SA wants to promote the biodiversity economy and sustainable resource use then legal trade should be facilitated.	International trade is restricted by SA membership of CITES. Only exiting CITES will allow this.	This idea can only come from a person that has never own a rhino		Agree		Disagree there is should be a rigorous and auditable process. It is more than just financial.	legal hunting should be allowed
	Targeting of tourists for new domestic market for personal use & export of horns as personal effects - limited for international ban and against international	CITES Regs 2010, CITES Article III, draft NBES Strategy Action 10.4, Policy Position Paper Aims & 6 Policy Objectives		This is not a policy issue as it is stated, it is about implementation				No trade - support demand reduction	Surely new markets do not actively have to be sought?	Not practical in any way under broader current legislation.	Relevant not to remove any issue that will interfere with trade		Agree		It should remain a future option if the correct procedures and things are in place eventually for international trade other wise it will only create a loophole, as did trophy hunting, for the export of rhino horn.
	Reference to rhinos and other key species in White Paper and Policy Position as "faunal biological resources" should be removed. This equates animals to innate objects expressly for purposes of commodification only doesn't consider their intrinsic value.	Clause 45 of The National Environmental Management Laws Amendment Bill (NEMLA) which amends (Section 3 of NEMBA).		The view expressed in the second sentence is simply a view - not one that is backed by evidence in any manner				Commodification contrary to int trends (including KM BDF) - SA signatory of World Charter for Nature and UN Harmony with Nature - an advocate of earth jurisprudence - amend sec 24 of constitution	All animals have an intrinsic value and right to life.	Agreed	Question is confusing remover from where to where				Wildlife should have more than financial value but financial value even if indirect is important for the motivation of our western society to spend financial resources to conserve them. The role of the private sector and the resource investment in property and wildlife cannot be underestimated and should be encouraged.	they are faunal biological resources that can be used if legally owned

## Sheet: RH
RHINO HUNTING
MODIFICATION	ISSUE	SPECIFIC PROVISION	ID EXPERT (number) + RELEVANCE (1 Not relevant, 2 Slightly relevant, 3 Moderately relevant, 4 Quite relevant, 5 Extremely relevant, EMPTY= No answer)					AVERAGE	STANDARD DEV.	N° AGREEMENT (>2)	% AGREEMENT	TOTAL RESPONDENTS/ISSUE	TOTAL NO RESPONDENTS/ISSUE
			ID 1	ID 3	ID 4	ID 5	ID 13
AMENDMENTS	Only females older as 25 years may be hunted or proof from a veterinarian that they are not fertile. Add to animals that can be hunted.	Rhino N&S	1		1	3	5	2.5	1.91485	2	50	4	1
	TOPS does not allow put-an-take but not all provinces are TOPS compliant. Is this managed on a national level?	TOPS 2007 Regulations, page 24 - Paragraph 24, (1) (a)	4		5		2	3.66667	1.52753	2	66.6667	3	2
	Hunting methods, preferred shot placement and need for as clean a kill as possible should be included in current legislation - ammunition type and weapon are listed but not required shot placement	NA	2		4	1	1	2	1.41421	1	25	4	1
	Green darting/hunting should be listed as restricted activities ISSUE DIVISA IN DUE - Green darting \ hunting should be listed as restricted activities//Vita darting should be listed as restricted activities	TOPS 2007 Restricted activities	5		5	3	4	4.25	0.957427	4	100	4	1
ADDITIONS	The National Norms and Standards for Hunting Methods in South Africa have not been finalized to date - direct bearing on rhino hunting.		4		5	2	2	3.25	1.5	2	50	4	1
	Rhino Hunting policies and quotas should be based on clearly defined species conservation benefits grounded in sound science and robust non-detriment findings as opposed to economic incentives based on maximising profits.		3		5	5	2	3.75	1.5	3	75	4	1

## Sheet: RH COMM
RHINO HUNTING COMMENTS
MODIFICATION	ISSUE	SPECIFIC PROVISION	ID EXPERT (number) + MOTIVATIONS
			ID 1	ID 3	ID 4	ID 5	ID 13
AMENDMENTS	Only females older as 25 years may be hunted or proof from a veterinarian that they are not fertile. Add to animals that can be hunted.	Rhino N&S			with the current poaching and loss of white rhinos, their hunting of breeding stock seems nonsensical unless as mentioned the animal is deemed infertile as rhino will still breed past 25yrs of age	This should be a guideline of good practice
	TOPS does not allow put-an-take but not all provinces are TOPS compliant. Is this managed on a national level?	TOPS 2007 Regulations, page 24 - Paragraph 24, (1) (a)
	Hunting methods, preferred shot placement and need for as clean a kill as possible should be included in current legislation - ammunition type and weapon are listed but not required shot placement	NA	While important this should not be included in legislation that is hard to change but rather as best practice guidelines for hunting.		I would assume every hunter wants a clean kill but when it comes to pulling the trigger getting everything in place, the experience and competency of the shooter $ the PH, is not that simple.	Not sure in what context this was suggested - need more background. Shot placement is pretty obvious	i havent met n hunter that does not want to do a clean kill !!! this is a crazy piont and a total misperception !!
	Green darting/hunting should be listed as restricted activities ISSUE DIVISA IN DUE - Green darting \ hunting should be listed as restricted activities//Vita darting should be listed as restricted activities	TOPS 2007 Restricted activities					allow dart/hunting with a permit and work on a quota system based on the p[opulation of a reserve
ADDITIONS	The National Norms and Standards for Hunting Methods in South Africa have not been finalized to date - direct bearing on rhino hunting.		Not sure if this should be N&S or rather best practice guidelines
	Rhino Hunting policies and quotas should be based on clearly defined species conservation benefits grounded in sound science and robust non-detriment findings as opposed to economic incentives based on maximising profits.		This is already a consideration.

## Sheet: RR
RHINO RESEARCH
MODIFICATION	ISSUE	SPECIFIC PROVISION	ID EXPERT (number) + RELEVANCE (1 Not relevant, 2 Slightly relevant, 3 Moderately relevant, 4 Quite relevant, 5 Extremely relevant, EMPTY= No answer)											AVERAGE	STANDARD DEV.	N° AGREEMENT (>2)	% AGREEMENT	TOTAL RESPONDENTS/ISSUE	TOTAL NO RESPONDENTS/ISSUE
			ID 2	ID 4	ID 5	ID 7	ID 8	ID 11	ID 13	ID 14	ID 16	ID 17	ID 18
AMENDMENTS	Provide more detail regarding sample preservation and courier instructions to a profiling facility, “as soon as possible” is not good enough for some analyses as it may lead to DNA degradation.	Norms and Standards Rhino, Paragraph 5.5, PAGE 265	2	3		4	5	5	4	5	5	5	4	4.2	1.0328	9	90	10	1
	Strengthen reporting on mortalities, specifically regarding cause of death, but also carcass age, for more dependable statistics.	Norms and Standards Rhino, Paragraph 3.2, page 260	4	5	3	5	5	5	4	4	5	5	5	4.54545	0.687552	11	100	11	0
	Research into the number of government officials involved in the illegal trade of rhino horn	NA	1	5	4	5	5	4	5	5	5	5	5	4.45455	1.21356	10	90.9091	11	0
	Research into the number of trophy hunters involved in the illegal trade of rhino horn	NA	1	5	1	4	5	4	5	4	5	5	5	4	1.54919	9	81.8182	11	0
ADDITIONS	Non-invasive research (eg dung collection, observation) should not require veterinary ethics approval		2	5	4	5	5	3	5	3	5	3	5	4.09091	1.13618	10	90.9091	11	0
	Impact of foraging/browsing on dehorned black rhino		3	2	4	5	5	5	3	5	2	4	4	3.81818	1.16775	9	81.8182	11	0
	Impact of dehorning on genetic distribution. dominance is lost once the horn is removed		3	2	4	5	5	5	1	4	2	3	4	3.45455	1.36848	8	72.7273	11	0

## Sheet: RR COMM
RHINO RESEARCH
MODIFICATION	ISSUE	SPECIFIC PROVISION	ID EXPERT (number) + MOTIVATIONS
			ID 2	ID 4	ID 5	ID 7	ID 8	ID 11	ID 13	ID 14	ID 16	ID 17	ID 18
AMENDMENTS	Provide more detail regarding sample preservation and courier instructions to a profiling facility, “as soon as possible” is not good enough for some analyses as it may lead to DNA degradation.	Norms and Standards Rhino, Paragraph 5.5, PAGE 265	not a priority	the data base is not up to date anyway so what the point of sending samples		More appropriate storage methods can be used which allows for greater storage time. The profiling facility needs to be fully and efficiently functional.				The genetic processing and service providers need to be upgraded and there should be more than one accredited option. Should a centralized database and permitting system be established this could all feed into that automatically and be analyzed through AI and provide owners with useful feedback. A good role for the authorities to play although it would probably be a private sector initiative			agree
	Strengthen reporting on mortalities, specifically regarding cause of death, but also carcass age, for more dependable statistics.	Norms and Standards Rhino, Paragraph 3.2, page 260	Agreed			This should be a standard for all CITES species.				Answered elsewhere in survey All mortalities should be reported to the authorities and probably are if horns are involved as these need to be permitted. Again a centralized online platform for this that is associated with the permitting of the horns makes sense. All permitting for TOPS species (or specific TOPS species – lion, leopard, rhino at least) be centralized and ratified by local conserva…	This will insure much better statistics and trends regarding poaching and mortalities.		agree
	Research into the number of government officials involved in the illegal trade of rhino horn	NA	This is driven by prejudice and false narratives - what about the private sector			It is not only Govt officials who are corrupt and involved in illicit trade.				All crime should be investigate so the figures should be easily available	This will also allow a better understanding of the illegal trade and poaching trends and help strategise against it. However this should include government officials and actors in the private sector.		agree
	Research into the number of trophy hunters involved in the illegal trade of rhino horn	NA	This is driven by prejudice and false narratives - what about the private sector			This should be a given across the board and not only involve trophy hunters.			i really think that will be surprisingly minimal if at all	Difficult to research if there is no crime reported or investigated	This will also allow a better understanding of the illegal trade and poaching trends.		agree
ADDITIONS	Non-invasive research (eg dung collection, observation) should not require veterinary ethics approval		Seems reasonable, but not a priority			Strongly agree.				The modern trend from all academic institutions is that ethics approval is required especially if funding or papers will be published. Should not be covered in legislation.	Very relevant as veterinary ethics approval for non-invasive research is a complete waste of time and poses no threat to the study species.		agree
	Impact of foraging/browsing on dehorned black rhino				This is a worthing research project, but legislation cannot stipulate what research should be done.	Dehorning does come without trade-offs, but these are not well researched or understood. Social impacts should also be investigated.				Very important research to understand the issue but may be good to know but less of a priority than preventing the poaching of the rhino unless the effect is negative for the survival of individuals or the population. Social interaction and general behavior and/or predation should be included in the study	I agree that this should be addressed urgently but I don't feel the need for it to appear in norms and standards as this could promote disinformation if not done correctly.		agree
	Impact of dehorning on genetic distribution. dominance is lost once the horn is removed				This is a worthing research project, but legislation cannot stipulate what research should be done.	The social and other impacts of dehorning are not well understood or being researched and require urgent attention.				Very important research to understand the issue but may be good to know but less of a priority than preventing the poaching of the rhino unless the effect is negative for the survival of individuals or the population. Social interaction and general behavior and/or predation should be included in the study	Same as above, this should not be in the regulations but should be promoted.		agree

## Sheet: RT
RHINO TRASLOCATION
MODIFICATION	ISSUE	SPECIFIC PROVISION	ID EXPERT (number) + RELEVANCE (1 Not relevant, 2 Slightly relevant, 3 Moderately relevant, 4 Quite relevant, 5 Extremely relevant, EMPTY= No answer)											AVERAGE	STANDARD DEV.	N° AGREEMENT (>2)	% AGREEMENT	TOTAL RESPONDENTS/ISSUE	TOTAL NO RESPONDENTS/ISSUE
			ID 4	ID 5	ID 8	ID 9	ID 10	ID 11	ID 12	ID 13	ID 14	ID 15	ID 17
AMENDMENTS	Provide provisions for sub-species regarding permit refusal if a system falls outside the natural distribution range of a species. This shouldn’t apply for sub-species if there is no risk of hybridisation.	ToPS section 23 (a) (b)	2		5	4	5	1	5	1		5	5	3.66667	1.80278	6	66.6667	9	2
	Rhinos should only be relocated, translocated within their natural range states. These relocations and translocations must be carried out by professionals.	Policy Position	5	5	5	4	5	5	5	1	5	1	5	4.18182	1.60114	9	81.8182	11	0
ADDITIONS	Rhinos should only be translocated and or relocated within their natural range states. There should be no export of live rhino to Asia or zoos anywhere in the world.		5	3	5	5	5	5	5	2	4	1	5	4.09091	1.446	9	81.8182	11	0
	It should be preferable but NOT compulsory to trim, not dehorn, front horns before transport so as to prevent them leaning on the horn, breaking it off and potentially injuring themselves during transport		3		5	5	5	5	5		4	5	4	4.55556	0.726483	9	100	9	2
	If a dependent calf must be capture fro translocation it must be translocated at the same time and and to the same destination as its mother		5		5	5	5	5	5	5	5	5	5	5	0	10	100	10	1
REMOVALS	Rhinos should only be relocated within their natural range states no rhino should be translocated to zoos in china for instance	Policy Position	1	5	5	5		1	5	2	5	5	5	3.9	1.79196	7	70	10	1

## Sheet: RT COMM
RHINO TRASLOCATION COMMENTS
MODIFICATION	ISSUE	SPECIFIC PROVISION	ID EXPERT (number) + MOTIVATIONS
			ID 4	ID 5	ID 8	ID 9	ID 10	ID 11	ID 12	ID 13	ID 14	ID 15	ID 17
AMENDMENTS	Provide provisions for sub-species regarding permit refusal if a system falls outside the natural distribution range of a species. This shouldn’t apply for sub-species if there is no risk of hybridisation.	ToPS section 23 (a) (b)	It may not be a hybridization risk at the time but as the translocated population breeds and excess animals may need to be translocated then the risk may become evident			Agreed			Agree
	Rhinos should only be relocated, translocated within their natural range states. These relocations and translocations must be carried out by professionals.	Policy Position				Agreed to a point. Abscence of evidence is not evidence of abscence.			Agree	this needs to be debated because how do we define a profesional !! and a range state ??	Agree	Two questions here with different answers...1. Not necessarily to areas within their natural range states. Areas which previously had Northern white rhino distribution should be considered for S W rhinos. In addition if an African state would like to introduce WRhino can only add value to the species. It goes without saying that relocations should only be carried out by competent experienced prof…
ADDITIONS	Rhinos should only be translocated and or relocated within their natural range states. There should be no export of live rhino to Asia or zoos anywhere in the world.					Agreed 100000%			Agree	once again it must be a balanced approach	Agree. This is a conservation principle. Wild animals should never go into captivity as this degenerates from conservation of the species	Rhinos should be allowed in other African states if the habitat and security is in place. Export to zoos in Asia should be allowed but numbers should be limited.
	It should be preferable but NOT compulsory to trim, not dehorn, front horns before transport so as to prevent them leaning on the horn, breaking it off and potentially injuring themselves during transport		depending on the horn size and shape this may be more important. Correct sedation in transport as well as well designed crates can limit these risks too			Agree			Agree	what will that help ?? why cant the owner decide about this ?? over regulations once again and how much research was done to come up with this crap ???	Guidelines rather than legislation. How do you enforce this. We have moved rhino with large horns with no ill effect. Is the exception rather than the norm that horns break off. Driver probably more important.	rhino translocators should be able to determine whether to trim or not to trim horns	I have never had a rhino lose a horn during transport. do not let unexsperiance people work on rhino
	If a dependent calf must be capture fro translocation it must be translocated at the same time and and to the same destination as its mother		obviously			Agreed			Agree		This is ethically the thing to do.	its key that unweaned calves be transported to the same destination as their mothers,.	never
REMOVALS	Rhinos should only be relocated within their natural range states no rhino should be translocated to zoos in china for instance	Policy Position				Agree	No this is against the Biodiversity Convention. Must stay in their natural range unless for educational purpose of three animals in a safari park overseas. The animals have an educational value.		Agree	i have commented , the east is not the same than for an example texas	Disagree, considering wild rhino they should not be sent to a non natural range state	A rhino owner should be able to determine the end destination of a rhino as long as they comply with international legislation.

## Sheet: RW
RHINO WELFARE
MODIFICATION	ISSUE	SPECIFIC PROVISION	ID EXPERT (number) + RELEVANCE (1 Not relevant, 2 Slightly relevant, 3 Moderately relevant, 4 Quite relevant, 5 Extremely relevant, EMPTY= No answer)							AVERAGE	STANDARD DEV.	N° AGREEMENT (>2)	% AGREEMENT	TOTAL RESPONDENTS/ISSUE	TOTAL NO RESPONDENTS/ISSUE
			ID 4	ID 5	ID 8	ID 9	ID 11	ID 13	ID 17
AMENDMENTS	Amend the definition of well-being to duty of care principles.	NA	5	5	5	3	1	4	4	3.85714	1.46385	6	85.7143	7	0
	Exclude horse trading from CITES, it should be about biodiversity	CITES Regulations 2010		5	5	1	1	5	3	3.33333	1.96638	4	66.6667	6	1
	Address in the CITES Regulations the complimentary law enforcement and budgetary constraints to make the banning trade in rhino and its products assist the species	CITES Regulations 2010	4	1	5	1	4	5	3	3.28571	1.70434	5	71.4286	7	0
	The requirements for microchipping neonatal and very young calves needs to be specified and exemption considered for very young or weakened calves but some other form of marking or traceable id needs to be included.	N&S for Marking of rhino and rhino Horn 2018 3 (1), pages 259-260	1		5	2	5	3	1	2.83333	1.83485	3	50	6	1
	Permits should contain reference to the need to ensure welfare \ wellbeing as a condition on the permit condition	TOPS Regulations 2007 19 Contents of permits, page 21-22	5		5	3	5	3	5	4.33333	1.0328	6	100	6	1
	The registration or, and permitting conditions/contents for rhino orphanages and rehabilitation facilities needs to specify genuine orphans. Forced removal is significant short and long term welfare implications	TOPS Regulations 2007 19 Contents of permits, page 21-22	5	3	5	3	5	5	5	4.42857	0.9759	7	100	7	0
	The legislation needs to address wildlife crime and inappropriate management because they mostly affect rhino welfare	NA	5		5	1	4	5	5	4.16667	1.60208	5	83.3333	6	1
	Rhinos should only be immobilised for scientific research and sound management interventions. A moratorium on Green hunts was initiated after individuals were darted numerous times. Now, "vita-darting" has evolved and same welfare concerns prevail. -	Restricted activities in TOPS 2007 and Amended TOPS 2023 (unfinalised)	5	5	5	3	5	1	5	4.14286	1.57359	6	85.7143	7	0
	A horn of less than 5cm still has value and can be traded - this places in rhino orphanages at risk and also provides a loophole for trade in small horns when calves die - given the risks with calf rescue and fatalities at orphanages , a clause around requirements for marking and tracing this horn	N&S for Marking of rhino and rhino Horn 2018 3 (3) (4), page 260	5	2	5	4	5	2	5	4	1.41421	5	71.4286	7	0
	Training and capacitation of EMIs to inspect and enforce the wellbeing mandate in NEMBA	NEMBA	5	1	5	1	5	1	5	3.28571	2.13809	4	57.1429	7	0
	Reference to well-being must be added in all legislation and policy referring to rhino management and utilisation	The National Environmental Management Laws Amendment Act 2 of 2022 (NEMLA)	5	1	5	3	5	4	5	4	1.52753	6	85.7143	7	0
ADDITIONS	Farmed rhino for dehorning (held in captivity for the sole purpose of producing horns) should be banned or heavily regulated to ascertain rhino welfare.		5	5	5	3	5	2	5	4.28571	1.25357	6	85.7143	7	0
	Add incentives for keeping rhinos to avoid seeing them just as a commodity for trade and consumptive use to have value within a third world context		3	4	5	3	4	4	4	3.85714	0.690066	7	100	7	0
	Ban the dehorning of rhino to preserve welfare		2	1	5	1	3	1	2	2.14286	1.46385	2	28.5714	7	0
	Ban the exporting of rhino to preserve welfare		2	3	5	1	3	1	2	2.42857	1.39728	3	42.8571	7	0
	Ban the trophy hunting of rhino to preserve welfare		2	1	5	2	5	1	2	2.57143	1.71825	2	28.5714	7	0
	The welfare of poorly managed rhino needs to be taken into account to affect rhino welfare - often in underfunded parks is where this is apparent. Legislation should allow for 3rd party oversight if can be shown that current management cannot address poor management of rhino		5	4	5	3	5	4	5	4.42857	0.786796	7	100	7	0
	Snaring is a major welfare risk to rhino and stringenet penalties should be put in place that associates the welfare compromise of rhino caught in snare in addition to the illegal act of snaring		5	2	5	3	4	4	5	4	1.1547	6	85.7143	7	0
	Wounding a rhino by wildlife criminals is by far the most serious offence that can lead to significant rhino wlefare and even death - this needs to be reflected in legislation		5	2	5	2	4	5	5	4	1.41421	5	71.4286	7	0
	Housing rhino in captive and semi-captive facilities is where welfare will paly a significant role on the well-being of rhino. There needs to eb a limit on how many rhino a semi-captive population should hold (max 20) and a finacial sustainability plan needs to be in place before a permit is issued		3	1	5	1	3	2	4	2.71429	1.49603	4	57.1429	7	0
	Translocating rhino under poor conditions will result in serious welfare risks to a rhino hence legislation needs to address penalties that punish poor operators but enables good operators		5	4	5	4	4	5	4	4.42857	0.534522	7	100	7	0
	Introduce penalties to discourage hunting practices that impact on rhino welfare because are unethical and substandard hunting practices		5	1	5	1	3	1	5	3	2	4	57.1429	7	0
	Add a definition of what is included and meant by "unnecessary suffering"		3	2	5	4	4	2	5	3.57143	1.27242	5	71.4286	7	0
	Properly consider “precautionary principle” and "least harm principle" in the legislation		3	1	5	4	5	3	5	3.71429	1.49603	6	85.7143	7	0
	N&S for keeping managing rhino in captivity and semi - captivity, including all facilities types need to be developed asap, along same prescriptive terms as Draft N&S for Management of Seabirds in captivity		5		5	3	3	2	4	3.66667	1.21106	5	83.3333	6	1
	Green hunting and vita -darting need to be addressed in relevant acts and supported by N&S as there are significant welfare\ wellbeing issues associated with these practices		5	3	5	4	5	2	5	4.14286	1.21499	6	85.7143	7	0
	Voluntourism and the intentional pulling of calves for commercial purposes needs to be regulated through N&S which can be developed now that wellbeing clause has been enacted		5	2	5	4	5	4	5	4.28571	1.1127	6	85.7143	7	0
	Rhino tracking and monitoring devices and techniques that are invasive, and may have an impact on the welfare \wellbeing of rhino must go through an ethics approved research protocol before being used		5	2	5	2	5	4	5	4	1.41421	5	71.4286	7	0
	Single-sex populations must be discouraged to preserve welfare. This will also help reduce put-and-take hunting.		4	4	5	4	5	3	5	4.28571	0.755929	7	100	7	0
	Major welfare/wellbeing issues activities that involve welfare/ wellbeing issues must be covered by existing legislation while N&S are developed		5	1	5	3	5	3	5	3.85714	1.57359	6	85.7143	7	0
	PAPA (Performing Animals Protection Act) and 2016 Regulations which includes welfare monitoring must be properly enforced in all nine provinces.		5	2	5	5	5	2	5	4.14286	1.46385	5	71.4286	7	0
	The responsibility of PAPA (Performing Animals Protection Act) animal welfare monitoring is delegated to state veterinarians which may be problematic as welfare is not limited to physiological states only.		5	1	5	3	5	1	5	3.57143	1.90238	5	71.4286	7	0
REMOVALS	Remove the possibility to exports live rhinos out of range states	NA	5	3	5	5	5	1	3	3.85714	1.57359	6	85.7143	7	0
	Do not permit to hunt rhinos in the legislation	NA	2	3	5	1	1	1	3	2.28571	1.49603	3	42.8571	7	0

[truncated: 1 more sheets: RW COMM]
