# Supplementary material for: Wildlife management and conservation in South Africa: informing legislative reform through expert consultation using the Policy Delphi methodology
Source: Front Vet Sci. 2025 Jun 30;12:1549222. doi: 10.3389/fvets.2025.1549222 (PMC12258392; doi:10.3389/fvets.2025.1549222)
Supplement: Supplementary file 12 [file Data_Sheet_7.xlsx]

## Sheet: Legend
Code	Description
LiM	Lion Management
LiH	Lion Hunting
LiT	Lion Translocation
LiR	Lion Research
LiW	Lion Welfare

## Sheet: LiM
LION MANAGMENT
MODIFICATION	ISSUE	SPECIFIC PROVISION	ID EXPERT (number) + RELEVANCE (1 Not relevant, 2 Slightly relevant, 3 Moderately relevant, 4 Quite relevant, 5 Extremely relevant, EMPTY= No answer)													AVERAGE	STANDARD DEV.	N° AGREEMENT (>2)	% AGREEMENT	TOTAL RESPONDENTS/ISSUE	TOTAL NO RESPONDENTS/ISSUE
			ID 2	ID 3	ID 5	ID 7	ID 9	ID 10	ID 11	ID 13	ID 14	ID 16	ID 17	ID 18	ID 19
AMENDMENTS	Reconsider the recommendation to not rewild captive bred or captive lions.	7.2.2 of the MTT report	4	5	4	4	4		4	1	5	4	3	3	2	3.58333	1.1645	10	83.3333	12	1
	Lions are not included as a Listed large predator in the ToPs legislation	TOPs Chapter 1 - definitions, page 8	5	5	1	4	3		4	5	4	5	5	4	5	4.16667	1.19342	11	91.6667	12	1
	Biodiversity Management Agreements need to talk closer to Protected Areas, i.e private reserves. Under NEMBA, section 44 & 45 – add subsection - compulsory to be a PA.	NEMBA, section 44 & 45, page 19		1		1	4		2	3	4	5	4	4	4	3.2	1.39841	7	70	10	3
	Biodiversity Management Agreements need to talk closer to fiscal incentives. Under NEMBA, section 44 & 45 – add subsection - a tie to the Income Tax Act, re the fiscal incentive, as it is not clear so it can be spoke to.	NEMBA, section 44 & 45, page 19		5	5	4	4		4	3	5	5	5	4	5	4.45455	0.687552	11	100	11	2
	Biodiversity Management Agreements need for provincial ratification. Under NEMBA, section 44 & 45 – add subsection - scientific services must adjudicate applicant reserves and can add their own criteria.	NEMBA, section 44 & 45, page 19		2	4	4	5		3	3	4	5	5	4	4	3.90909	0.94388	10	90.9091	11	2
	Provincial agencies who manage parks are not reporting to provincial line departments. In TOPs regs, Under reg 5 (2) (c), address with: "management authority of a provincial agency, must report on all animal population statistics annually to the provincial Department, as part of oversight and reporting. No provincial agency may withhold any information."	TOPs regs, Under reg 5 (2) (c), page 12	5	5	5	5	4		4	5	4	1	5	5	5	4.41667	1.1645	11	91.6667	12	1
	Consideration of national conservation status. In TOPSs, reg 10 (c) address with – Specify both the National and Global IUCN Red list status [Factors to take into account].	TOPSs, reg 10 (c), page 15	5			1	2		4	5	4	4	3	4	5	3.7	1.33749	8	80	10	3
	DCA management of escaped lions. In TOPS, reg 14 (7), add “..capture, relocate or kill as control methods…”[provisions to damage causing animals].	TOPS, reg 14 (7), page 18	3	5		4	2		3	4	5	5	3	4	4	3.81818	0.98165	10	90.9091	11	2
	Qualified persons to do risk assessments/management plans. In TOPSs, Reg 16 - add subsection - (c) Must be SACNASP accredited specialising in ecology, zoology, botany or nature conservation, not environmental sciences. [General requirements for EAPs].	TOPs, Reg 16, page 20	5	2		4	3		4	5	4	5	4	3	5	4	1	10	90.9091	11	2
	Wild managed lions are on game reserves not game farms. In TOPS, Chapter 3 – to add game reserves – not just game farms (regs 28)? To differentiate them. Compulsory conditions can be added, ie reporting animal numbers annually to authorities, links to metapopulations etc.	TOPS, Chapter 3, reg 28, page 27	5	4	3	4	2	4	3	5	4	5	5	5	5	4.15385	0.987096	12	92.3077	13	0
	NGOs and rehab facilities taking ownership of animals brought to them. In TOPS reg 35,where the provincial conservation authorities as part of management purposes, bring injured or orphaned specimens, or forensically obtained ones, there is an understanding with the rehabilitation facility that the authorities decide on eventual release sites of these specific animals.	TOPS reg 35, page 30	5	5		2	2		2	5		5	5	4	5	4	1.41421	7	70	10	3
	TOPS: The appointment of the Scientific Authority - the current list should feature independent marine biologists, scientists, academics, ethologists, zoologists, botanists, accredited welfare specialists, climate change experts, and environmentalists.	TOPS CHAPTER 10: SCIENTIFIC AUTHORITY	5	3		1	2	5	2	5	4	5	5	3		3.63636	1.50151	8	72.7273	11	2
	To include the use of performing lions in circuses in the April 2024 POLICY POSITION regarding the implementation and phasing out of captive lions.	Policy Position - Section 6.1: Actions for Implementation	5	5	5		3	4		5		5		5	5	4.66667	0.707107	9	100	9	4
	To include the use of lions held captive and bred in zoos in the April 2024 POLICY POSITION regarding the implementation and phasing out of captive lions.	Policy Position - Section 6.1: Actions for Implementation	5			1				5		5		4	1	3.5	1.97484	4	66.6667	6	7
	TOPS - The definition of sanctuary: "facility that provides permanent care" should read "accredited, non-commercial facility with the objective to rehabilitate and release" and should include "where commercial interactions do not take place"	TOPS - Chapter 1.1: Definitions	1	5	5	1	4			5	4	5	3	5	5	3.90909	1.57826	9	81.8182	11	2
	CITES - Exports should only take place on the base of scientifically sound and yearly updated Non-detriment Findings	Section 61 of NEMBA	5	5	5	1	2		2	5		5	3	5	5	3.90909	1.57826	8	72.7273	11	2
	ToPS is very restrictive around the management of lions in fenced reserves, management actions inline with approved management plans must be enabled	TOPS regulations		5	4	4	2	5	2	3		5	5	5	1	3.72727	1.48936	8	72.7273	11	2
	There is a no consistency and coordination of legislation and policy due to shared competencies across national and provincial frameworks, including permitting and biodiversity frameworks. Referred to as 9+1+1 (provinces/DFFE/DALLRD)	TOPS Regs 17-22 & 24, Provincial Ordinances, HLP Report 2020				5	2		4	5		4	5	5	4	4.25	1.0351	7	87.5	8	5
	MTT Review of Voluntary Exit Pathways for Captive Lions provides full legislative review on current legislation and should be referred to extensively	Chetty et al. 2024. The Ministerial Task Team Report, To Identify and Recommend Voluntary Exit Options and Pathways for the Captive Lion Industry. Report to the Minister of FFE.				2				5		5		4	2	3.6	1.51658	3	60	5	8
	Add in legislation a new definition: “Damage causing animal” – wild specimens owned by someone (amend the owned by part).	TOPS regulations		1		1	2	4	2	3	5	5		4	4	3.1	1.52388	6	60	10	3
	“Management plan” add d) in terms of these regulations, and provincial legislation, to manage and keep various listed species, and Annexure 2 or 3 as is applicable needs to be adhered to”	TOPS Regulations	5							1		5	5	4	5	4.16667	1.60208	5	83.3333	6	7
	“Management purposes” – Provincial conservation officials and State-owned Protected Area management that engage in restricted activities throughout their area of jurisdiction, whether province, or protected area, whichever is appropriate, and do so for the purposes of conservation management.	TOPS Regulations					4	5		3	4	5	5	4	4	4.25	0.707107	8	100	8	5
	“National Red List status” – A regional red listing, which documents the Red list status of the species at the national level	TOPS regulations			1	2	4			3		5		4	4	3.28571	1.38013	5	71.4286	7	6
	Managed Metapopulation reserve - “an enclosed reserve sufficient to accommodate at the very least the minimum sized social group of an animal species, and where immigration and emigration onto the reserve are mimicked through translocations which allow gene exchange	TOPS regulations		2	2	4	4	4	3	3	4	5	5	5	5	3.83333	1.11464	10	83.3333	12	1
	‘Wild managed” – ‘A large mammal population that is actively managed as far as dispersal, and some aspects of reproduction and mortality, but they are still self-sustaining and wild living on an enclosed metapopulation reserve’	TOPS regulations		2	4	4	4		3	1	5	5	5	5	5	3.90909	1.3751	9	81.8182	11	2
	Lions must be included in the list of Large Predators within the definition of TOPS, which would mean that provisions specific to large predators apply also to lions, such as clauses 24 and 26.	TOPS Regs	5	5	1	4	2		4	5	5	5		5	5	4.18182	1.4013	9	81.8182	11	2
	Outdated Lion Biodiversity Management Plan 2015 - review is urgently required specifically of the subobjectives and objectives	Lion Biodiversity Management Plan 2015		5	4	5	2		3	5	4	5	4	5	5	4.27273	1.00905	10	90.9091	11	2
	The amended TOPS Regulations public comment in October 2023 need to be finalised and promulgated urgently	TOPS Regulations		5		4				5	5	5	5	3	5	4.625	0.744024	8	100	8	5
	Live captive bred lions should not be exported for any purpose, but especially restoration purposes.	NA	2	1	1	2	4	4		5	5	5	5	4	5	3.58333	1.62135	8	66.6667	12	1
	Defining of metapopulations of wild animals is important. In NEMBA add the definition: Managed Metapopulation reserve - “an enclosed reserve sufficient to accommodate at the very least the minimum sized social group of an animal species, and where immigration and emigration onto the reserve are mimicked through translocations which allow gene exchange.	NEMBA		3		4			4	3	4	5	5	4	5	4.11111	0.781736	9	100	9	4
	Public to understand what are wild managed animals. In NEMBA add the definition: ‘Wild managed” – ‘A large mammal population that is actively managed as far as dispersal, and some aspects of reproduction and mortality, but they are still self-sustaining and wild living on an enclosed metapopulation reserve’.	NEMBA				4	4	5	3	1	4	5	5	4	5	4	1.24722	9	90	10	3
	BMAs need scientific expertise to adjudicate. In NEMBA add, under section 44&45: Scientific services of each province will adjudicate a property for its BMA approval, and the provincial authority will co-sign an agreement.	NEMBA, under section 44 & 45, pages 19-20		2		3	2		2	3	5	5	5	4	4	3.5	1.2693	7	70	10	3
	Non-detriment findings every 5 years might be too frequent. NEMBA - Section 62 – should be just Non-Detriment Findings, not annual ones - Add 62 (4) Non-detriment findings can be done up to every 10 years, and more frequently so, where there is a pending threat to a species, and a change in utilisation regime is determinable, and the Scientific Authority will oversee.	NEMBA, under section 62, page 24				5	2	4	3	1	4	1	5	4	1	3	1.63299	6	60	10	3
	Reintroductions of lions to other parts of Africa. In some cases, listed species are contemplated for either reintroduction or reinforcement into their natural distribution ranges elsewhere in Africa, or even Asia, depending on the species.	CITES, Under General 5, pages 8-9				3	3	4		2		5	5	5	4	3.875	1.12599	7	87.5	8	5
	Only captive breeding for restocking or population recovery should be permitted.	CITES restricted activities	4	2	1		3	4		1		5		4	5	3.22222	1.56347	6	66.6667	9	4
	Lions must be included under the list of Large Predators within the definition of TOPS, which would mean that specific provisions to large predators also apply to lions.	ToPS clauses clauses 24 and 26, pages 24-25	5		1					5		5		4	5	4.16667	1.60208	5	83.3333	6	7
	Reference to lions and other key species in White Paper and Policy Position as "faunal biological resources" should be removed. This equates animals to innate objects expressly for purposes of commodification only and doesn't consider their intrinsic value.	Clause 45 of NEMLA which amends Section 3 of NEMBA	2		1	1	2	1	2	5	4	5		5	3	2.81818	1.66242	5	45.4545	11	2
ADDITIONS	Dedicated conservation reserves should be given credit and some autonomy in the decisions made regarding the wildlife they conserve and manage in their properties. Authorities should be informed about management actions rather than approve or control them.		4	5	5	4	2	5	3	1	5	3	5	5	4	3.92308	1.32045	11	84.6154	13	0
	Authorities do not always have the skilled staff to make modern decisions regarding wildlife management. In some instances a single persons opinion on how “things should be done” is what is taken for the norm. Difference of opinions are not considered or entertained. Modern thinking not conservative		5	5	4	4	2	3	2	4	5	4	5	5	5	4.07692	1.11516	11	84.6154	13	0
	A conservative quota for lion by-products can be established to cater for scientific and educational purposes from wild lions.		5	5		3	3	2	2	1	4	5		4	5	3.54545	1.4397	8	72.7273	11	2
	Incentivise extensive wildlife areas and the ownership of wild lion			5	5	5	2	5	4	5	5	5	5	4	1	4.25	1.3568	10	83.3333	12	1
	Provincial alignment needs to be achieved, the 9 sets of provincial legislation, national legislation, and other auxiliary legislation creates confusion and loopholes		5	5	5	5	3	5		5	5	5	5	4	5	4.75	0.621582	12	100	12	1
	Preferential permission needs to be granted to managers of wild lions to allow the use of veterinary pharmaceuticals in the emergency capture of lions that are outside of their range		3	5		4	4	5	3	5	4	5	5	1	4	4	1.20605	11	91.6667	12	1
	A centralized database should be prescribed for captive lions to monitor number of animals at captive facilities and record births, deaths and translocations.		5			3	2	4	2	5		5		4	5	3.88889	1.2693	7	77.7778	9	4
	Regulations regarding staff experience for caring for captive lions should be established.		5		1	2	1	1		5		5		5	5	3.33333	2	5	55.5556	9	4
	Minimum safety requirements for staff and visitors at captive lions facilities should be established.		5		1	2	1	1		5		5		5	5	3.33333	2	5	55.5556	9	4
	Controlled captive breeding programmes to manage genetic and demographic integrity to be established.		5		1	2	1	2	1	1		5	5	4	5	2.90909	1.8684	5	45.4545	11	2
	There should be an accreditation model for properties complying with meta-population criteria.			2	3	5	2	4	4	3	5	5	5	4	5	3.91667	1.1645	10	83.3333	12	1
	Assist reserves to determine the genetic makeup of their populations to ensure SA has a diverse and genetically robust population.			2	1	4	2		1	3	3	5	5	5	5	3.27273	1.61808	7	63.6364	11	2
	Add in legislation and definitions- “Recognised species forums’ – this is an advisory group or management forum consisting of a group of experts on a specific species who can offer expert advice on a species.			4		2	4		3	5	3	5	5	4	5	4	1.05409	9	90	10	3
	Add new definition and integrate into legislation- Bona fide NGOs’: “A recognised, Non-governmental Organisation, with a proven track record of having worked on listed species and to which end could be seen as having requisite knowledge of whatever species they specialise in”.		1	3		1	4	5	3	1	4	5	5	5	5	3.5	1.67874	9	75	12	1
	Free roaming lions from outside our borders are important for genetics and should ideally not be shot		5	5	1	2	5	2	2	5	4	5	5	5	5	3.92308	1.5525	9	69.2308	13	0
	Remove legislation that incentivises captive breeding and intensive operations. Make it more viable to own a wild lion than a captive lion		1	5	5	3	3	5	4	5	5	5	5	4	5	4.23077	1.23517	12	92.3077	13	0
	Creation of Norms and Standards for Wild, Wild-Managed and Captive Lions. For the latter, the acceptance of the SAPHA norms without public consultation is not acceptable.		5	5	1	1	3	3	2	5		5	5	4	5	3.66667	1.61433	9	75	12	1
	MTT detailed a significant number of facilities with non-compliance issues and even under the respective provincial management authorities, there was no recourse or consequences of non-compliance – permits were simply renewed. Legal framework needs to be developed for accountability and recourse.			3		2	2		3	5	4	5		5	5	3.77778	1.30171	7	77.7778	9	4
	There is no provision or guidelines regarding the management of lion bone stockpiles.			3			2	4		5		5		5	5	4.14286	1.21499	6	85.7143	7	6
	There are no regulations for the marking on lion bones such as the N&S for marking rhino horn.			3	1		1	2		5		5		5	5	3.375	1.84681	5	62.5	8	5
	Old outdated provincial legislation, some pre-democracy			5	4	5	5	4		5		5	5	5	5	4.8	0.421637	10	100	10	3
	Single sex introductions must be avoided			5	4	2	1	4	4	5		3	1	4	5	3.45455	1.50756	8	72.7273	11	2
	Disincentivise/ Outlaw habituation and de-wilding of lion			2	5		1	5	2	5		5	1	5	5	3.6	1.83787	6	60	10	3
	Single sex populations should be discouraged			5			3	4		5		3	1	4	5	3.75	1.38873	7	87.5	8	5
	Contraception should be compulsory in populations on less than 10,000 hectares			1	2	1	2	2	2	5	4	1	1	4	5	2.5	1.5667	4	33.3333	12	1
	Keeping of exotic large carnivores in captivity needs to be regulated or prevented.		3	5			2	5	1	5		5	5	4	5	4	1.49071	8	80	10	3
	Strict criteria need to be developed to integrate captive lions into wild populations if they are able, eg: based on genetic and disease make-up.			4	1	4	2	5	3	1	4	5	5	4	5	3.58333	1.50504	9	75	12	1
	Provincial and National criteria to evaluate introductions should be the standard to ensure adequate prey base, accommodating environment, population management.			3		3	2	4	3	5		5		4	5	3.77778	1.09291	8	88.8889	9	4
REMOVALS	Remove the use of poison to destroy damage causing animals, including large-listed predators, which include lions based on NEMLA Amendments. Extremely unethical with far-reaching consequences.	TOPS 14 4(a) and 26 (a)(i), NEMLA Amendments 2022	5	5		4	5	5		5	5	5	5	5	5	4.90909	0.301511	11	100	11	2

## Sheet: LiM COMM
LION MANAGMENT COMMENTS
MODIFICATION	ISSUE	SPECIFIC PROVISION	ID EXPERT (number) + MOTIVATIONS
			ID 2	ID 3	ID 5	ID 7	ID 9	ID 10	ID 11	ID 13	ID 14	ID 16	ID 17	ID 18	ID 19
AMENDMENTS	Reconsider the recommendation to not rewild captive bred or captive lions.	7.2.2 of the MTT report	Rewinding of captive bred lions could boost population sizes as well as genetics.	I believe we face several challenges here. If the animals are not given the chance of being rewilded then the only other option is a life in captivity or euthanasia. Note that for some animals that may be the best option but with the large number of captive and captive bred lions in the system we must consider the ethical and social (imapct on brand SA) cost of euthanasing them all.	Rewilding of captive bred lion is the only way 1. add conservation value to the silly practice of breeding. 2 get rid of unviable genetics	Need to consider development of guidelines under which conditions captive lion could be rewilded.	While I, and many may not be supporters of the Captive-bred lion industry, all captive animals should be availed the opportunity for rewilding in whatever way, and only be locally restrictive when it deems necessary (i.e USFWS issue with captive-bred lions), therefore these CBLS will not enter a recognised metapopulation reserve. They can be sent to fenced in reserves without those, and just be l…		Rewilding captive bred lions do hold some risks. The problem is that we do not know the extent of these risks. The easiest way to eliminate all risks would be to not consider rewilding. However, rewilding can and has been done successfully at a small scale. The larger the scale at which this is done the more the risk. I think that until all the risks are fully understood and compensated for non-c…	At this stage there is only one thesis that supports rewilding. However, no papers from this study have been published or peer-reviewed. Also, these lions were not successfully released in a multi-pride system surviving to F2 generation. Captive lions need to be carefully genetically and health screened due to possible inbreeding. Furthermore, most are human-habituated. These are serious consider…	Rewilding should, under normal conditions, not be considered. There are more than sufficient excess managed wild lions or wild lions in the system available to persons looking for lions in a natural system. Although, there is sympathy for individual animals captive bred animals should be euthanized or maintained to the end of their life. Funds and effort should rather be directed at biodiversity …	Very strict criteria need to be put in place to enable this to happen - most importantly the genetic makeup of the captive lions.	It is possible to do this successfully, from a management point of view there is no issue with it. However, genetics are important and needs to be considered. However, there are too many lions on metapopulation reserve in SA, and lions from metapopulation reserves need to be considered first before any captive lions get rewilded.	We are already struggling to find homes for the extra wild lions
	Lions are not included as a Listed large predator in the ToPs legislation	TOPs Chapter 1 - definitions, page 8	They are large predators and should be listed as so.	Must be inlcuded	No need to be listed under TOPS	Should be similar for all listed large predators.	I cant remember the ramification, but they must be the same as all the others regardless, and be applicable to the same legislative prescripts. The intention is to end Captive bred lion hunting, so whatever the appropriate listing is for that, they must fall in line to that		This issue has a history behind it which explains why it is not listed as a listed large predator. DFFE would be able to provide this history. It should in my view be listed together with other large predators.	They were included in the revised ToPs and should again be listed.	Although not having lions listed on this list would make the lives of managers easier due to the sensitivity of the species and the reputational damage that can be done by poor control of the species Lion should be included in this list. All permitting for TOPS species (or specific TOPS species – lion, leopard, rhino at least) are centralized and ratified by local conservation authorities on an e…	Although not endangered, uncontrolled trade has already been seen to negatively compromise the genetics and integrity of the species.	Agree
	Biodiversity Management Agreements need to talk closer to Protected Areas, i.e private reserves. Under NEMBA, section 44 & 45 – add subsection - compulsory to be a PA.	NEMBA, section 44 & 45, page 19		This may well backfire in that not all private reserves want to have the restrictions of becoming a registered PA	No comment	This is to allow for broader incentives to do improve and incentivize good management..	I dont know how it will be added, but it is important and will also talk to the desires and intent of the new White Paper which envisages large protected areas - mostly private I would guess, but these would need to have some bit of a carrot for this, and fiscal incentives do the trick, after all, these private owners are doing the job of protecting alot of our lions etc. It makes sense to be a P…		Protected Areas are not excluded for BM Agreements. BM Agreements is however a tool to be used in unprotected landscapes to achieve certain objectives. To make it compulsory to be a PA for a BM Agreement to be signed defies the objectives of a BM Agreement. I do not agree with this proposal.	Reserves have different objectives - biodiversity objectives may not be at the top of their list. A such, it is likely not possible to make PA status compulsory. Perhaps an incentive system to encourage PA registration could be encouraged?	Properties do not necessarily need to be PA's to contribute to conservation. The onerous requirements to be a protected area and manage the owners property under the control of the authorities is not always in the interest of the property owner who is responsible for the sustainability of the property and associated biodiversity and finances thereof. An owner can have a dedicated mandate and visi…	All forms of land protection need to adhere to some fundamentals.	Agree
	Biodiversity Management Agreements need to talk closer to fiscal incentives. Under NEMBA, section 44 & 45 – add subsection - a tie to the Income Tax Act, re the fiscal incentive, as it is not clear so it can be spoke to.	NEMBA, section 44 & 45, page 19		Agreed. Fiscal motivation goes a long way towards reasoning for protection.	Good conservation outcomes should have a TAX CUT! Do not hamper habitat expansion through adding extra financial yokes	Should look at this	The Tax Act may be the problem here, and less so the Biodiversity Related ones, and I think it needs to change, as some versions its not there, yet still applicable, and NEMBA can tighten a bit up, and maybe allude to eligibility etc. The people at Birdlife SA are in the know on this whole thing.		Good proposal. Linking fiscal incentives would be great but it needs to be balanced with good management performance.	As above	Not sure how it relates directly to lion but agree the value that a property has in terms of biodiversity conservation should be recognized for the contribution to both the national and international agreements and targets for biodiversity conservation. Maybe a formal PA is the way to measure the contribution. Maintaining an area that benefits biodiversity conservation, even if for other reasons,…	Fiscal incentives need to go beyond one species to talk to retaining the land as untransformed.	Agree
	Biodiversity Management Agreements need for provincial ratification. Under NEMBA, section 44 & 45 – add subsection - scientific services must adjudicate applicant reserves and can add their own criteria.	NEMBA, section 44 & 45, page 19		My concern is that not all scientific services are of the same standard or experience	Scientific services should only have such powers if there is sufficient oversight ensuring good conservation outcomes are not hampered by scientists		I guess someone must ratify them, and makes sense the province's scientific or regulatory unit combined can do this job, and they would be seen as independent. Thats why a decent framework needs to be in place to close loopholes to non-genuine entities who keep lions etc		This proposal is not very clear. If the intention is that Provincial MEC's must be able to sign BM Agreements and not only the Minister, then it is a good proposal.	Part of the issue is the 9 +1 + 1 system. There should be a national system that is unified across the provinces and at national level. This will provide for better enforcement and avoid confusion.	Although I believe that PA's should be centrally managed and encouraged the local authorities have the on the ground understanding to ratify and monitor the specifics of the properties in their areas of operation. I believe the old method of extension officers should be reinvented for this and it will only work if experienced and practically but qualified officers are employed. A requirement for …	They should always be declared based on ecological considerations.	Agree, however, on condition that the Scientific Officer adjudicating and adding criteria is suitably qualified for that specific topic for example. a botanist adjudicating and putting criteria for animal species
	Provincial agencies who manage parks are not reporting to provincial line departments. In TOPs regs, Under reg 5 (2) (c), address with: "management authority of a provincial agency, must report on all animal population statistics annually to the provincial Department, as part of oversight and reporting. No provincial agency may withhold any information."	TOPs regs, Under reg 5 (2) (c), page 12	Without reporting there is significant gaps in knowledge and data.	Agreed. This must also apply to SANParks. All departments must also not have any exemptions from permitting.	Full transparency at all times is a non-negotiable.	The development of a national species population database in progress at present will assist with this. It is important for national reporting that all properties, including government , report annually.	The line departments of the provinces, their departments must be reported to annually, and there should be no excuses by provincial agencies not to.		Support this proposal		I am not sure the proposal addresses the clause. A MA of a protected area, and/ or property with TOPs species, requires a standing permit in order to be able to manage the species on the property without having to get a permit first. Often interventions require immediate management and would compromise the well-being and welfare of the animals if there was no standing permit in place. Re if the c…	This should be done as a standard. It is definitely done in KZN.	Poor governance and lack of consequences	transparency is key
	Consideration of national conservation status. In TOPSs, reg 10 (c) address with – Specify both the National and Global IUCN Red list status [Factors to take into account].	TOPSs, reg 10 (c), page 15	Need for PHVA to establish threats as well as current numbers accurately.		Lions should not be put on lists devaluing them.	National legislation based on regional / national red list status.	Minor thing perhaps, national status is more specific though, global is very broad, in some cases, the animal is fine globally, but more threatened nationally.		I agree with this especially because the global and national status are often not the same.	Management must consider impact both nationally and globally. Actions in SA e.g. lion bone trade do have consequences at global scale.	A species (in this case lion but applies to elephant and rhino) may be endangered internationally but nationally or locally abundant or over abundant and management /permit is required by the property to manage a local event or intervention.	Agreed.
	DCA management of escaped lions. In TOPS, reg 14 (7), add “..capture, relocate or kill as control methods…”[provisions to damage causing animals].	TOPS, reg 14 (7), page 18	Must be clearly defined	Agreed	no comment		It is policy in many reserves to destroy escaped lions, as it means there are less officials have to cull on the reserves, and it is necessary to do this, also to keep the peace with communities in some way, esp given the potential of lions, and what they can do. It cant harm to add the word kill here too		I would use words capture, relocate or destroy....	Parameters about where to relocate must be clearly specified - no wild to captivity etc.	TOPs is currently written in a long winded way and applicable to more than lion hence it could be simplified controlled or removed by any mean possible while considering the potential damage to property and life considering the best interests of conservation and well-being of the animal. Although open for abuse in some cases achieving value out the animal is both practical and achievable eg. a hi…	All options should be considered depending on the circumstances.	In consultation with the landowner where animals orginate from
	Qualified persons to do risk assessments/management plans. In TOPSs, Reg 16 - add subsection - (c) Must be SACNASP accredited specialising in ecology, zoology, botany or nature conservation, not environmental sciences. [General requirements for EAPs].	TOPs, Reg 16, page 20	In order for risk assessments/management plans to be complete this requires mutiple skilled individuals who are competent in making these assessments and who have further known based on the species as a whole.	SACNASP is legislatively responsible but administratively cumbersome. It should be sufficient for a registered scientist to sign off the plan but not necessarily be needed to do it.	no comment	Should look at the SACNASP categories relevant.	In this the problem is Environmental EAPs doing it, one can go further with lions, and show that the EAP has expertise with lions, i.e done at least an Hons degree project on lions, as a minimum, and at least a publication, even if co-authored, as that would mean he/she would have at least learned something of lions. Setting a standard basically		Agree. This is law anyway in terms of the legislation regulating SACNASP registered scientists. These kind of risk assessments should not be done by Environmental Assessment Practitioners.	Agree with SACNASP accreditation but not with fields of botany for a mammalian MP or risk assessment.	In general I agree with this addition however the person should have expertise in the field to be commented on. A botanist should not comment on lion management. Often consultant s are chasing the money rather even beyond their field of specialty rather than providing sound information. Before a risk assessment is requested there needs to reasonable reason to expect a risk. Sometimes these additi…	Agreed. Although not all SACNASP accredited consultants are competent as there is not proper vetting procedure. But otherwise agree.	Agree
	Wild managed lions are on game reserves not game farms. In TOPS, Chapter 3 – to add game reserves – not just game farms (regs 28)? To differentiate them. Compulsory conditions can be added, ie reporting animal numbers annually to authorities, links to metapopulations etc.	TOPS, Chapter 3, reg 28, page 27	Data is lost but this not being a requirement for these areas. There is no linkage for these individuals.	Agreed	No argument can be made a wild lion is on a game farm. Unless the farm 20 000 + hectares. If lions have to be fed, they are not wild.	We need to standardize terms and consistently refer to these terms.	Game farms and game reserves are interchangeably referred to, can perhaps benefit to have differentiation, especially as far as lions are concerned, perhaps game farms can get CBLs, while game reserves are metapopulation only lions?	Definition of game farms vs game reserves need better attention, essentially to the eye they are vthe same	Some people call it a reserve some a farm. As long as the term used include both it should not be a problem. Maybe a clear definition is required. Essentially, they are the same thing. The real difference is between a protected area and a non-protected area.	Differentiation between game reserves and farms is needed. There is already a classification for wild, wild-managed and captive lions.	I agree. Without reading all legislation as far as I recall there is no application I can make to register a game reserve with the local authorities while I can register as a game farm. Would require an parallel process, definitions etc.	Game farms implies some form of intensive breeding or captive situation.	Agree. Game farms and especially declared conservation areas (game reserves) should be treated seperately	big difference between reserves and farms
	NGOs and rehab facilities taking ownership of animals brought to them. In TOPS reg 35,where the provincial conservation authorities as part of management purposes, bring injured or orphaned specimens, or forensically obtained ones, there is an understanding with the rehabilitation facility that the authorities decide on eventual release sites of these specific animals.	TOPS reg 35, page 30	These animals cannot be owned by NGOs or Rehab facilities. Not all NGOs or rehab facilities have the expertise to make the correct decisions on behalf of these individuals.	The NGO/ rehab facility need not have the final say on release site but niether should the Dept. It should be agreed on.	Get rid of rehab centers		Not sure how one can espouse this, it may be an internal issue with an agency. I dont see that many wild lions are brought to rehab centres, as they are not res nullius over much of the country.. it will boil down to MoUs etc this		Is the proposal to add this to section 35. If so, then I support.	However, the facilities/sanctuaries must be approved as ethical - no breeding/trading/hunting/interacting in line with new Policy Position Paper and vision of HLP and process to end captive lion breeding and associated industries.		Final decisions should always be up to the provincial authority.	Agree
	TOPS: The appointment of the Scientific Authority - the current list should feature independent marine biologists, scientists, academics, ethologists, zoologists, botanists, accredited welfare specialists, climate change experts, and environmentalists.	TOPS CHAPTER 10: SCIENTIFIC AUTHORITY	There is a need for a broader range of skills in these decision making panels.	The Scientific Authority should be diverse but not fixed.	oversight and full transparency will be needed so the Scientific Authority is kept in line	The SAoSA consult with relevant experts as and when required. Suggestion is impractical.	For SA issues, there must at least be a zoologist, can guess one cannot specify they are lion experts, as their job is all encompassing in some way. Independent experts are sometimes consulted with. There are not that many people on SA to have the luxury of adding all these experts..	Experience wildlife managers should be included	See my comments made for leopard. The same arguments would apply here.	Agree	CHAPTER 7 not 10 Agree with the proposal. Why are industry representatives with a scientific background not included while welfare persons are?	Including managers. No NGOs.	and Ecologists
	To include the use of performing lions in circuses in the April 2024 POLICY POSITION regarding the implementation and phasing out of captive lions.	Policy Position - Section 6.1: Actions for Implementation	This should not be considered due to welfare practices as well as potential for human animal incident.	Agreed strongly.	Phase out captive bred, performing, pets etc.		They are captive lions, and being commercially exploited, so they can just as well be added as well.			Agreed. Captive lions must include those in alternate entertainment facilities such as circuses, not just registered/permitted captive breeding facilities.		This activity should be prohibited and phased out.
	To include the use of lions held captive and bred in zoos in the April 2024 POLICY POSITION regarding the implementation and phasing out of captive lions.	Policy Position - Section 6.1: Actions for Implementation	Lions should be kept in accredited zoological facilities that can prove they have the experience to care for and provide good welfare practices. There is a need for these animals to be viewed in accredited facilities through out the world.		no comment					As above. Zoos do not provide adequate habitats, welfare or enrichment.		Agreed. Some understanding needs to be reached as to what to do with them though.
	TOPS - The definition of sanctuary: "facility that provides permanent care" should read "accredited, non-commercial facility with the objective to rehabilitate and release" and should include "where commercial interactions do not take place"	TOPS - Chapter 1.1: Definitions		Agreed	get rid of these sanctuaries! It is the same as captive.		Some of these aspects are fine, except it cannot include release, as a sanctuary is for non-releasable animals. They can perhaps be released at controlled reserves which are not part of a metapopulation and are fenced? re Captive lions?		See my comments under Leopard. The same will apply	Should be modified as &amp;amp;amp;amp;amp;amp;amp;amp;amp;amp;amp;amp;amp;amp;amp;amp;amp;quot;accredited, non-commercial facility with the objective to rehabilitate and release where possible, and where not, does not breed, trade, sell or provide commercial interactions&amp;amp;amp;amp;amp;amp;amp;amp;amp;amp;amp;amp;amp;amp;amp;amp;amp;quot;. The definition provided by the MTT is also very goo…	Agree	Agreed.		places like sanwild just dart animals for pure financial gain with volunteers
	CITES - Exports should only take place on the base of scientifically sound and yearly updated Non-detriment Findings	Section 61 of NEMBA	Exports should be better controlled based on non detrimental findings, in order to limit trade.	Agreed	Absolutely not! Reserve management make those decisions when deciding on offtakes. "Non-detrimental Findings" is very open ended and currently used to de-value wildlife		This happens, though complex NDFs would not be able to be done every year		yearly updates not practical. Same comments apply as made under leopard			If proper reporting is required and put in place then this is very doable.	Agree
	ToPS is very restrictive around the management of lions in fenced reserves, management actions inline with approved management plans must be enabled	TOPS regulations		Agreed. Annual permissions based on the management plan is a viable alternative	obviously		I am not sure it is that restrictive, the above needs to be unpacked more		Not really a priority in my view	Permits are still needed for restricted activities because there may be conditions attached and because of compliance issues.	Agree, reserves are all unique and have their own challenges and parameters within which they need to operate. These need to be considered. Although not always ideal these reserve specific parameters need to be considered together with biodiversity goals. eg. May be conflict with goals for lions but benefit biodiversity in general. Applies especially to species requiring larger areas. Reserve spe…	There is good reason for this. All management plans must be carried out.	Agree completely. It is very difficult for managers to manage lion populations if permits are needed for many management actions, e.g culling.
	There is a no consistency and coordination of legislation and policy due to shared competencies across national and provincial frameworks, including permitting and biodiversity frameworks. Referred to as 9+1+1 (provinces/DFFE/DALLRD)	TOPS Regs 17-22 & 24, Provincial Ordinances, HLP Report 2020			no comment		The co-ordination with DFFE and provinces is relatively strong, understandably less so with DALLRD		This is indeed a problem but as long as there are separate Provinces I do not see a quick solution to this problem. National Legislation and N&S is certainly helpful but Provinces will always retain some autonomy w.r.t. regulation of wildlife.		It has been proposed that TOP's permits especially are centralized and ratified by the local conservation/environmental authorities on an electronic data base. Idea - application made to central. Central require local officials to verify various aspect (does property have lions, size, fencing standard, PA status, relevant permits, habitat etc. and recommendation made. Application the considered a…	The provinces need to apply the same standards but may assist national due to their extensive knowledge and experience. The same applies to permits and permit conditions.	Agree
	MTT Review of Voluntary Exit Pathways for Captive Lions provides full legislative review on current legislation and should be referred to extensively	Chetty et al. 2024. The Ministerial Task Team Report, To Identify and Recommend Voluntary Exit Options and Pathways for the Captive Lion Industry. Report to the Minister of FFE.			no comment					New NEMBA Bill released for public comment on 24 May will also have an effect and will need to be taken into account.		These criteria should be strict and carefully adhered to so as not to compromise the wild population.
	Add in legislation a new definition: “Damage causing animal” – wild specimens owned by someone (amend the owned by part).	TOPS regulations		This needs clarification	no comment		Not sure how relevant, its basically to distinguish privately owned lions (escaped from a metapopulation reserve), where that owner is accountable vs res nullius status of an animal		A DCA is not always owned by someone. Ownership also plays no role on whether a particular animal is a DCA or not. Do not agree that this should form part of the definition as ownership is a separate issue which is already well defined in law.	Needs a combination of owned by; or occurring on someone's property. It may be that there is no owner, or there is an owner who isn't aware/hasn't claimed ownership. Probably has reference to res nullius components too. What it shouldn't do is remove accountability from owner who has been non-compliant with fence maintenance etc.	No all DCA's are owned while some are. DCA is a DCA while ownership is a separate albeit related issue. But there should be a provision that if a person claims and can reasonably prove ownership they can assume the responsibility for managing the animal under the supervision of the authority. eg. if a lion breaks out of a reserve the reserve management may want to capture it and return it to the …	Agreed.
	“Management plan” add d) in terms of these regulations, and provincial legislation, to manage and keep various listed species, and Annexure 2 or 3 as is applicable needs to be adhered to”	TOPS Regulations	Currently management plans are not requested by all provinces.		no comment					The provincial legislation should be made obsolete. It causes tremendous confusion and loopholes.		All these CITES species require management plans.
	“Management purposes” – Provincial conservation officials and State-owned Protected Area management that engage in restricted activities throughout their area of jurisdiction, whether province, or protected area, whichever is appropriate, and do so for the purposes of conservation management.	TOPS Regulations			no comment		It cant harm to have this, someone has already written it in a way that reads like legislation would do so..			Should be subject to review by a third person for transparency.	I can see the reasoning behind this from an authorities point of view but there are probably a few areas where the legislation refers to management purpose that is not referring to state officials or property. This would need to be checked. The term is too broad to have a definition I feel.	Good definition.	Agree, rules should be the same for State owned conservation areas and Private conservation area. Currently they are not judged and regulated at the same level on the ground, even though they are the same in regulations. Private conservation areas are getting regulated more intense.
	“National Red List status” – A regional red listing, which documents the Red list status of the species at the national level	TOPS regulations			not needed		Other than Global, national red list status should be a consideration			Should be national and global red data list.		All CITES species should have such criteria.
	Managed Metapopulation reserve - “an enclosed reserve sufficient to accommodate at the very least the minimum sized social group of an animal species, and where immigration and emigration onto the reserve are mimicked through translocations which allow gene exchange	TOPS regulations		Translocations need not be only for genetic exchange	sensible		Something like that can work, and maybe add they are self-sufficient, i.e hunting their own prey (mostly)		Is this a suggested definition?	The defining of a minimum sized social group of an animal species&amp;amp;amp;amp;amp;amp;amp;amp;amp;amp;amp;amp;amp;amp;quot; is problematic and difficult especially in the case of elephant. It may also encourage landowners to put the minimum number on simply to meet a tourism objective.	Agree with definition. Not sure where it will be applied in TOPs but possibly relevant for lion, cheetah, and maybe rhino and elephant or hyena	A minimum size for the property should also be stipulated.	onto the reserve are mimicked through translocations which allow gene exchange or culling that mimic emigration
	‘Wild managed” – ‘A large mammal population that is actively managed as far as dispersal, and some aspects of reproduction and mortality, but they are still self-sustaining and wild living on an enclosed metapopulation reserve’	TOPS regulations		Need not be only on a metapopulation reserve	yes		This might be better than previous..		Good proposal but not all wild managed specimens or properties are part of a metapopulation	Lions are defined as wild-managed as a category in the Lion BMP. We should not define other mammal species in the same way. This goes against the PP and the vision of the HLP.	&amp;quot;Managed wild&amp;quot; is the term used in the BMP for lions and defined as such in the BMP Managed wild lions include all lions that have been re-introduced into smaller fenced reserves (&amp;lt;1000km2), and are managed to limit population growth and maintain genetic diversity. Managers actively manipulate some vital rates and demographics.	Agreed. Also stipulate the minimum size of the property.	Term Wild managed should be removed, and all lion populations that are self-sustaining and wild living should be considered "wild" with various levels of management actions needed to mimic natural populations.
	Lions must be included in the list of Large Predators within the definition of TOPS, which would mean that provisions specific to large predators apply also to lions, such as clauses 24 and 26.	TOPS Regs	They are a large predator	Agreed	no they should not		Depends on what would make sense in terms of the new provisions on the status of this, and it will inform this.		Supported		Agree	Agreed.
	Outdated Lion Biodiversity Management Plan 2015 - review is urgently required specifically of the subobjectives and objectives	Lion Biodiversity Management Plan 2015		Agreed	yes	In progress	The BMP is a broad guiding document, framework, its not like legislation where every clause needs to be adhered to. I guess the change of captive lions will have to be added and amended.		Agreed		Agree an update is required but the principles applied are still largely relevant to the current management of lions - wild and managed wild.	Agreed. These parts are largely no longer relevant and require updating.	Agree
	The amended TOPS Regulations public comment in October 2023 need to be finalised and promulgated urgently	TOPS Regulations		Agreed	no comment					In consideration with suggested amendments made herein as per rankings.	Will this process not have an influence on this proposed process and should it not wait until the completion of this input is made.	These are long outstanding.	Agree
	Live captive bred lions should not be exported for any purpose, but especially restoration purposes.	NA	There needs to be more defined objectives for export purposes.	Consideration must be taken into account that captive bred lions MAY BE the best genetic fit for introductions into certain areas.	a successful restoration project in mozambique with captive bred lions is evidence this can work.		They can go to a zoo internationally, and maybe to some overseas wildlife park ofcourse, just not restoring of bona fide game reserves anywhere..		Not sure what is meant with export for restoration purposes?	This would not apply if they were listed large predators. Only wild lions should be used for national restoration and in situ relocation/restoration processes.	Agree especially since there are more than sufficient wild or managed wild lions for restoration projects.	They are likely to be compromised genetically as well as from a disease point of view. This will assist in the phasing out of captive facilities.	Agree
	Defining of metapopulations of wild animals is important. In NEMBA add the definition: Managed Metapopulation reserve - “an enclosed reserve sufficient to accommodate at the very least the minimum sized social group of an animal species, and where immigration and emigration onto the reserve are mimicked through translocations which allow gene exchange.	NEMBA		Translocations need not be only for genetic exchange	no comment				I would caution against a "layman's" definition of a metapopulation. There is specific biological criteria for a meta-population which includes more than the suggested definition. The term metapopulation is an established concept in biological science and well understood. Why should we define it in an act? Where would we draw the line in terms of well-known biological concepts. Are we going to de…	Problem comes in with defining &amp;amp;amp;amp;amp;amp;amp;amp;amp;amp;amp;quot;minimum sized social group of an animal species&amp;amp;amp;amp;amp;amp;amp;amp;amp;amp;amp;quot;, especially elephant.	Was addressed elsewhere in this survey	Should include that they are self-sustaining.	Defining of metapopulations is important, but all lion populations that meets the requirements should be considered as part of the metapopulation, including current wild populations, and not just current wild managed populations. Consider all lion populations that meet the standard as wild, irrespective of management needed.
	Public to understand what are wild managed animals. In NEMBA add the definition: ‘Wild managed” – ‘A large mammal population that is actively managed as far as dispersal, and some aspects of reproduction and mortality, but they are still self-sustaining and wild living on an enclosed metapopulation reserve’.	NEMBA			no comment		This can be done easily and cover several species beyond lions		I suggest the definition used in the Lion BMP	As indicated above, lion and elephants are already classified as wild, wild-managed and captive and wild and captive respectively. No other mammal species should be categorised as wild-managed. This creates a grey area for &amp;amp;amp;amp;amp;amp;ranched animals; which are not truly wild or truly captive. It defeats the objectives of the Policy Position and HLP.	Addressed elsewhere in this survey &quot;Managed wild&quot; is the term used in the BMP for lions and defined as such in the BMP Managed wild lions include all lions that have been re-introduced into smaller fenced reserves (&lt;1000km2), and are managed to limit population growth and maintain genetic diversity. Managers actively manipulate some vital rates and demographics.	Agreed - these definitions should be clear.	Term Wild managed should be removed, and all lion populations that are self-sustaining and wild living should be considered "wild" with various levels of management actions needed to mimic natural populations.
	BMAs need scientific expertise to adjudicate. In NEMBA add, under section 44&45: Scientific services of each province will adjudicate a property for its BMA approval, and the provincial authority will co-sign an agreement.	NEMBA, under section 44 & 45, pages 19-20		Scientific authorities are not all of the same standard. Expertise can be sourced as needed	no comment		yes, they would for ratifying		Not sure what is meant with "scientific expertise to adjudicate"? Clarification required	Should include external scientific oversight as additional measure. There should be one unified policy - we should do away with the 9 + 1 + 1 which causes confusion and is inconsistent.	I agree with the principle and intention of these clauses however they assume that the authorities have better expertise and experience than the applicant and control over what the applicant can or can't or should or should not do. I understand there are guidelines and certain aspect that need to be controlled but I am not sure scientific authority sitting in their offices are the ultimate approv…	The co-signing will not imply or stipulate co-management or co-financing.	As long as the scientific expertise is relevant to the specific topic, e.g. zoologists and botanists to adjudicate specific points, and not cross reference.
	Non-detriment findings every 5 years might be too frequent. NEMBA - Section 62 – should be just Non-Detriment Findings, not annual ones - Add 62 (4) Non-detriment findings can be done up to every 10 years, and more frequently so, where there is a pending threat to a species, and a change in utilisation regime is determinable, and the Scientific Authority will oversee.	NEMBA, under section 62, page 24			Scientific authority needs to be overseen.		10 years would be best, but perhaps 5 years links with presidential terms etc, and may be more biologically relevant too, given generational times of lions		Agree that it should read Non-Detriment Findings	10 years is too infrequent especially with threats such as global warning and massive biodiversity loss. If the base NDF is sound, they can be updated annually based on trade data or trends. NDF is also based on global and regional red data listings which themselves are outdated - this can be another measure for updating. Should be a complete review every 5 years with updates annually.	Agree with the amendment 5 years is short. I would use the word reviewed every 10 years which does not mean it must be redone but just thought about - what has change if anything.	Every 5 years is very doable due to the reporting requirements, so the information is readily available.	Agree
	Reintroductions of lions to other parts of Africa. In some cases, listed species are contemplated for either reintroduction or reinforcement into their natural distribution ranges elsewhere in Africa, or even Asia, depending on the species.	CITES, Under General 5, pages 8-9			no comment		There should be no issue with this, given this is being done with rhinos.			Reintroductions should be done to in situ ranges only. Lessons should be learned from the recent cheetah introductions into India which resulted in high mortality rates.		This should be supported to ensure sustainable populations in their home ranes.	SA populations as bursting at the seams and can offer lions for conservation areas elsewhere
	Only captive breeding for restocking or population recovery should be permitted.	CITES restricted activities	There is a need for captive lions in facilities such as accredited zoos, without captive breeding there will be no animals to replace those that die off. Breeding should be closely monitored and reported.	Any animal from a captive breeding environment needs to be the best fit for the release before being considered as an option.	this is silly		There is no need to captive-breed lions at all for this purpose, they breed fine on metapopulation reserves. This may be relevant to other species, not lions			There are enough wild lions for this purpose.		Agreed, but with very strict criteria, and no human interactions or financial gain as the motivations.	No captive breeding is needed, there are more than enough lions from wild and managed wild populations in SA that can used for restocking.
	Lions must be included under the list of Large Predators within the definition of TOPS, which would mean that specific provisions to large predators also apply to lions.	ToPS clauses clauses 24 and 26, pages 24-25	They are a large predator	Agreed	no they should not be included							This should already have been in place.
	Reference to lions and other key species in White Paper and Policy Position as "faunal biological resources" should be removed. This equates animals to innate objects expressly for purposes of commodification only and doesn't consider their intrinsic value.	Clause 45 of NEMLA which amends Section 3 of NEMBA			they are faunal biological resources.		They are still resources to many, and it would be unconstitutional not to consider them as such to many		Matter of personal preference.		These are resources but the proposal has merit in that there is not recognition of the intrinsic and ecological value of lions and others	Agreed. This takes away the lion's intrinsic value which is how the captive lion industry was born.
ADDITIONS	Dedicated conservation reserves should be given credit and some autonomy in the decisions made regarding the wildlife they conserve and manage in their properties. Authorities should be informed about management actions rather than approve or control them.		There is a need for conservation reserves to have some autonomy in decision making but this must be monitored closely.	Agreed	Reserves should have all the autonomy in decisions made regarding the wildlife they conserve!		They cannot have the autonomy like a private reserve has, there they can be, but provincial agencies, i.e MTPA, NWPTB etc, do not own the lions etc there, and controlling state entities have to have oversight over them still. Agreed they should not be over-controlling. There should be no control of private reserves at all, other than basic permitting etc		What would be a dedicated conservation reserve? In most cases Provincial authorities already exempt certain properties from certain legal requirements such as permits to catch, hunt or sell. There is therefore already a basic framework that could potentially be further developed to provide more autonomy to qualifying properties. In principle I support the proposal, but a lot of work needs to be d…	Management actions will include restricted activities. Permits will still be necessary and special conditions may still apply. Must be accountability.	I feel the sentence is relevant and says what it means. As answered elsewhere biodiversity conservation, or lion conservation, is a partnership. Maybe a decision re lion is not ideal from a conservation perspective but is required to maintain the viability of a game reserve which conserves more than only lion	There should still be provincial oversight and permitting processes but these properties should not be micro-managed as long as they conduct activities within the relevant legislation.	Agree completely. However, the expertise of staff on such the reserve should be taken into consideration, and reserves should be rated according to that, as well as the management plan.
	Authorities do not always have the skilled staff to make modern decisions regarding wildlife management. In some instances a single persons opinion on how “things should be done” is what is taken for the norm. Difference of opinions are not considered or entertained. Modern thinking not conservative		Opinion has no place in decision making. Decision making must be base on scientific knowledge only.	Agreed	Authorities are not able to make good decisions due to the fact they are bound by a law book. Their own restricted policies has made them a liability to good conservation practice.		This is difficult to incorporate into legislation, and may boil down to need for adaptive management to be incorporated		Obviously, this would differ from people's personal experiences and from Province to Province. Decisions are seldom made by only one person. The TOPS regulation for instance prescribes (s10) all things that must be taken into consideration which makes it difficult to arrive a one-person decision. A decision-making model could perhaps be developed to ensure multiple inputs into the process, but th…	There is a skills capacity issue. Training and upskilling of staff is necessary.	As per previous answers the statement is relevant. It is about the partnership between the authorities and the reserves to have lion, and other species, in conservation areas and have stable conservation areas. The private sector has large intellectual resources and experience in conservation management and this should be recognized by the authorities	This does not apply to all provinces. The Lion Management Forum of SA can assist with advice in the absence of skills within a province.	Agree completely. More often than not staff on reserves are more qualified both in terms of academic qualifications as well as experience than authorities.
	A conservative quota for lion by-products can be established to cater for scientific and educational purposes from wild lions.		A quota would allow for a significant reduction on the continual breeding of lions. This can be done through a studbook. Yearly meetings can establish which facilities should breed and how many individuals should be bred for these purposes. Example is EEP Gibbons	Agreed but the management and montiroing thereof must be budgeted and implemented as well	yes		This can easily be supplied by the lion numbers, but am not sure if it will be loop-holed and the captive industry will be up in arms over this!		In principle I do not have an issue with this, but the scientific and educational purposes first need to be unpacked before this is just accepted.	This will still encourage breeders to produce products and compete for permits or the quota allocations. It will not result in the planned closure of the industry. How will it be managed?	These quotas could easily come from natural mortalities and the management of managed wild populations and probably wild lions if needed. For the foreseeable future these products can also be sourced from the closing of breeding facilities.	This can be based on known legal use which has been permitted to date.
	Incentivise extensive wildlife areas and the ownership of wild lion			Agreed	yes!		100% in whatever way, and as many ways as possible. White paper espouses this		Good suggestion		Agree	This may take on many forms but is important as managing predators does not come without costs.	Agree, but also make it easy for such areas to manage their lions.		Lions belong to the country, not an individual or company
	Provincial alignment needs to be achieved, the 9 sets of provincial legislation, national legislation, and other auxiliary legislation creates confusion and loopholes		Alignment will allow for continuity with regards to the goals set out for the species.	Agreed	yes		Yes, first provinces must get house in order, NW for instance has unrepealed legislation from 3 previous states that it was a part of..				Agreed, motivations provided elsewhere in survey	Agreed.	Agree
	Preferential permission needs to be granted to managers of wild lions to allow the use of veterinary pharmaceuticals in the emergency capture of lions that are outside of their range		Training should be provided by South African Veterinary Council for managers managing any dangerous animal. These individuals should be registered and be accountable for the pharmaceuticals.	Agreed. The use of pharmaceuticals to mange escaped lions when vets are not available can mean the difference between life and death for that animal.	no comment		I think here SAVA must be able to give permission, via RPL - I think TOPS does cover this, it just needs to be implemented. Perhaps SAVA are tougher in allowing this, than what the legislation provides for.. This can be workshopped from industry..		This probably needs to be addressed through veterinary related legislation.	SAVC should develop criteria for experienced managers to qualify for these exemptions e.g. darting courses and years of experience. This is especially necessary in the event of a breakout/emergency that can prevent further damages and HWC. Can be done with off-site supervision of reserve vet.	Agree, there are drugs that can be used that are no more dangerous than a firearm as long as the correct training and protocols are in place. I believe that a veterinarian should sign off on the experience and knowledge of the person implementing and these should only be for basic management interventions such as relocation and collaring rather than veterinary interventions. It is not about takin…	Agree, particularly when it comes to DCAs and snaring incidents. Waiting for a vet could result in further injury or death of the lion.	Agree	this opens up a big problem with regards to the medicine control council and other scheduled drugs.
	A centralized database should be prescribed for captive lions to monitor number of animals at captive facilities and record births, deaths and translocations.		In order to monitor use of the species this is essential. Currently facilities have the choice to be part of a studbook. This should be a requirement to keeping the species and owners must be required to adhere to the studbook recommendations. This will reduce a large amount of unwanted breeding and trade.		no comment		It doesnt have to be centralised, maybe at province level, they on there way out, so they wont be relevant any more. A data base is meaningless if the number of animals is zero!		Good proposal. Will also help to monitor the phasing out process.	This should be updated every 6-months now that the MTT has completed an audit and during the planned phase out of the industry. It will also assist in future inspections, especially where access is not granted.		This is basically a studbook and should apply to zoos etc. However, this practise for commercial gain must be prohibited and phased out.
	Regulations regarding staff experience for caring for captive lions should be established.		There needs to be specific regulations in order to ensure that welfare and care are standard through out the provinces. It is of particular importance for welfare concerns of the species.		no more of the lion caring stuff! Done with it already.		This is overkill, and too much extra, this can be done at an organisational level.			Training in welfare, enrichment and husbandry is critical during the next few years of the planned phase out of the industry and the duration of the animal's lives. There is a specific onus on the facility to provide best care for the animals through the NEMLA well-being provision.		Including best practise guidelines.
	Minimum safety requirements for staff and visitors at captive lions facilities should be established.		Safety requirements and training for staff are essential as many staff working with lions have no training or experience.		close it down already		Lion conservation matters, in the wild, this is all internal management at an organisational level, and perhaps Health and Safety somewhere else. NEMBA etc is not about human safety - directly that is		Norms and Standards	Training in welfare, enrichment, husbandry and safety and security of both the animals, visitors and staff are critical during the next few years of the planned phase out of the industry and the duration of the animal's lives. There is a specific onus on the facility to provide best care for the animals through the NEMLA well-being provision, and a recognition that these are dangerous animals and…		No human interactions should be allowed.
	Controlled captive breeding programmes to manage genetic and demographic integrity to be established.		This will reduce unwanted breeding as well as inbreeding.		no controlled breeding of anything !		For lions- what for? No need for this, they breed well already in reserves.		We do not need any captive breeding programs for lion	This goes against the HLP and PP which calls for natural and rewilded populations. There should not be an encouragement of captive breeding programmes - PP has called an end to captive lion breeding and intensive breeding and management of rhinos.		Captive breeding programs must be phased out and prohibited going forward.	Not captive breeding programmes are needed.
	There should be an accreditation model for properties complying with meta-population criteria.			This could standardise what is expected at variosu operational levels	YES		Yes, without being burdensome, simple tick box		It already exists and is already implemented. Check with SANBI and DFFE	Criteria should be developed by suitably qualified species-specific experts, behaviorists, welfare specialists etc.	Agree, as this will allow the authorities to know what the purpose of the property is and the contribution it does or could potentially make to lion conservation.	Agreed. This further lends credibility to the property.	Agree, as well as a level of management autonomy
	Assist reserves to determine the genetic makeup of their populations to ensure SA has a diverse and genetically robust population.			Reserves generally have a very good idea of their populations genetic makeup and the associated risks	Not needed		It would be nice in ideal world to have a service to get genetics done on each reserve, but the owners will have to fork out for this, unless national government are ones wanting to know this.. This is where we need to encourage researchers to do these studies..		Not something that can be done through legislation. A platform such as LiMF might be a better vehicle for this.	Should be species-specific and accredited through independent universities or NGO's.	Reserves with lions have a good awareness of the origins/genetics of lions. If there is a centralized permitting system and a functional genetics lab that can automate results of genetic sampling then this could be done. A number of additional things would need to be put in place.	The lion owners need to cover these costs, but this can be done through research projects. This information can assist with NDFs.	Very expensive for reserves to do
	Add in legislation and definitions- “Recognised species forums’ – this is an advisory group or management forum consisting of a group of experts on a specific species who can offer expert advice on a species.			Agreed	no comment		Yes something like this as a definition that can talk to a forum, i.e LiMF, As many decisions link to a forum of sorts as a credible entity..		Supported	Must include welfare specialists and behaviorists.	I like the concept especially when considered with the scientific advisory committee on the broader policy when needed. Not for day to day decisions.eg LiMF	These should not be led by NGOs.	Agree
	Add new definition and integrate into legislation- Bona fide NGOs’: “A recognised, Non-governmental Organisation, with a proven track record of having worked on listed species and to which end could be seen as having requisite knowledge of whatever species they specialise in”.			Agreed	no comment		Proven track record may need to be measured, i;e publications, or some other measure, as someone can say what is recognised? It can be easy to register as a NPO - its just a paper and admin exercise. There needs to be process of adjudicating who is recognised and who is not.		No problem	These are public-interest matters. NGO's provide expertise in different capacities including welfare, funding, management expertise, animal law etc.	Not easy, NGO's generally have a focused agenda and aim and can affect good work done by other entities organizations etc.	Agreed. But they should not be able to steer policy. They should be only one of the stakeholders.
	Free roaming lions from outside our borders are important for genetics and should ideally not be shot		Lions with diverse genetics are incredibly important for our populations in order to reduce bottlenecking.	Only probably applicable to some areas in KZN, NC and Limpopo and as such provincial legislation	no evidence to suggest genetic deterioration due to hunting. Hunt past prime animals, that takes care of the concern.		This is important in that government officials and park managers must not go shoot them, as this is natural metapopulation dynamics playing out, and we should ease them into a reserve wherever such is permitted. This is not a major problem though, and the scale of this is very low, but this should be considered to allow them passage into our reserves though facilitated dispersal and will also tal…		Depend on the situation. Where are they, do they pose a threat to human life or property. Are there sites available to accommodate them etc.	Difficult to manage. Should not be taken into captivity. Will need to be combined into meta-population management system.	Statement carries value especially when these animals move into reserves or protected areas however, if they are DCA animals they could be considered as such. Should a bona fide conservation area wish to take these animals out of the DCA situation it should be considered	This shows connectivity between populations and facilitates natural gene flow. Disease spread can be a concern.	Agree
	Remove legislation that incentivises captive breeding and intensive operations. Make it more viable to own a wild lion than a captive lion		There is little incentive to own captive lions. This is determined to accredited zoological facilities.	Fewer, well managed, genetically healthy lions are better than thousands of compromised animals.	yes		Yes, in whatever way this can be done.		Supported		Agree	Captive breeding activities should be prohibited.	Agree
	Creation of Norms and Standards for Wild, Wild-Managed and Captive Lions. For the latter, the acceptance of the SAPHA norms without public consultation is not acceptable.			Agreed	No comment		This may be true, as they (SAPA) are just vetting each other, and there is no independent oversight, likewise those sanctuaries need this too. N&S wont be relevant for captive facilities as they will be non-existent.		Wild and Managed Wild are managed very similar. Already have management guidelines for first two categories. If the intention is to phase out captive lions, why do we then develop N&S?	This is important for the establishment of minimum standards during the phase out period of the industry and the duration of the animal's lifespan.		Captive lions should be dealt with separately from wild and wild-managed lions.	Agree, but wild managed should be removed as a category, lions should be either wild or captive.
	MTT detailed a significant number of facilities with non-compliance issues and even under the respective provincial management authorities, there was no recourse or consequences of non-compliance – permits were simply renewed. Legal framework needs to be developed for accountability and recourse.			Legal framework is there but I fear that the willingness, effort and honesty from the authorities to enforce it is not.	no comment		This will not be relevant if these facilities are closed down. This cant be added into legislation, as it is already there, this is simply negligence from authorities to do their work.. and facility keepers hone in on this, and are more relaxed with their activities etc, given there are no repercussions.		Supported		Authorities need to do their duty. If not no amount of legislation will help	Permits should be revoked and compliance notices issued, after which action is taken.
	There is no provision or guidelines regarding the management of lion bone stockpiles.			This will become more relevant after the closing of the lion breeding farms.	no comment		What is there really -just keep in a storeroom?			This is especially of concern as lion bones could be a source of TB and there pose a disease risk.		This needs to be overseen by DFFE.
	There are no regulations for the marking on lion bones such as the N&S for marking rhino horn.			The trade in lion bones is legal and regulated. Batches of bones for export may need to be marked but not individual bones.	no need		Overkill			All bones as part of the same skeleton should be marked and reference as not all are shipped together as one consignment. It is impossible to manage and count how many skeletons there are or should be which is why import/export numbers do not tie up and the same chip numbers are reused.		This is required to trace origin and determine sustainability.
	Old outdated provincial legislation, some pre-democracy			Some provinces still use pre-94 acts, bills and ordinances. Even if the exact wording is just moved over to the new legislation it would be better. It is confusing trying to keep up with who uses the old legislation and who uses the new as well as which superceded which.	policies need to be updated so good conservation practice can be enabled and more value added to wildlife		NW has different Ordinances - but they dont affect lions, as TOPS is superceding					All provincial legislation to be updated and standardised across provinces.	Agree
	Single sex introductions must be avoided			Single sex populations are prone to fence testing and break outs.	the reason for introductions is range expansion. Single sex introduction ha no value. Non sensical		Overkill - maybe other sex in time will arrive, it would be better to frame it, as not keep single sexes only? If a metapopulation reserve... Reintroductions may be staggered surely? This might be operational level and not at overarching legislative level		Supported	This is not socially or demographically viable and meets a tourism objective rather than an ecological objective.		This may be appropriate at times depending on the circumstances and the fate of the lions.	If small populations are required to be contracepted, this should not be relevant
	Disincentivise/ Outlaw habituation and de-wilding of lion			Needs clarification. The habituation of free roaming, self sufficient lions is essential in maintaining the current tourism offering in SA.	yes		There is no problem with habituation of lion for tourism etc, and what is dewilding? How does one regulate how much time a vehicle spends sitting at a lion sighting - may be impractical. This one cannot control. This can be a reserve-level policy at best, not even at a province level, or Municipal-by law would it be possible.		Supported			This should be prohibited and become a criminal offense.	What is meant by habituation? It has a wide concept. Certain levels of habituation are needed in order for reserve managers to successfully manage their populations
	Single sex populations should be discouraged			Single sex populations are prone to fence testing and break outs.	no comment		Yes, unless a game farm with captive lions they seek, but metapopulation reserves should not have such a scenario..					As for single sex introductions.	If small populations are required to be contracepted, this should not be relevant
	Contraception should be compulsory in populations on less than 10,000 hectares			Contraception is not an exact science and sterilty can result. This would risk making reserves less than 10,000 ha irrelevant to the meta-popualation	this is too wide a statement	Not in line with metapopulation principles.	This may be necessary, as it would at least divert away from having to cull lions etc, definitely not above this as prescriptive, even if at least one lion is on that, as there are still side-effects to it. It may be a bit prescriptive this, but it is not a bad idea..		Cannot make this compulsory. It needs to be implemented when required and halted when required. Every property and its lion population is different. Check the Meta-population management guidelines.		Ideal but very prescriptive. Would remove the requirement for culling in some cases.	Contraception has its own negative implications but may be of some use. It should not be compulsory.	No, contraception and its impacts are not yet understood well enough to make it compulsory.	except if new genetics needed for other reserves or repopulation of N Africa parks
	Keeping of exotic large carnivores in captivity needs to be regulated or prevented.		There is a need for regulation. Only accredited captive facilities should be awarded permits to keep carnivores.	Regulated not prevented. Welfare and wellbeing of the animal must be the deciding factor	no comment		This is already to happen, re outlawing captive bred lions.. in the process and it seems it is to be prevented, not even regulated.		Nothing to do with lion	There is a weak/non-existent regulatory framework for exotic large cats and other predators. Could lead to a sister-trade in captive bred tigers/jaguars etc.		Agreed.	Agree
	Strict criteria need to be developed to integrate captive lions into wild populations if they are able, eg: based on genetic and disease make-up.			Agreed but the captive-lion-for-reintroduction scnario must still be considered.	let nature decide who lives and who does not. Let the manager of the reserve decide if she/he wants to integrate.		Simply put this should not happen, as no reserve worth their salt wants captive lions mixed. These animals can go to non-metapopulation fenced reserves perhaps and they must be isolated from wild managed lions. The only criteria is if its captive - it doesnt go near a wild lion!		Supported	There are enough wild lions for this purpose. There is no scientifically peer-reviewed literature to support such reintroductions.	This should not be permitted. There is no conservation reason to integrate captive bred lions into wild populations. Probably do more harm than good in the long-term	Agreed.	No need for integrating captive lion into wild populations. Wild populations are already larger than what can be sustained.
	Provincial and National criteria to evaluate introductions should be the standard to ensure adequate prey base, accommodating environment, population management.			Could be applicable if the criteria are placed into sub-catgories related to the size of proposed area.	no comment	Guidelines and not included in regulatory documents.	Alot of this detail is covered by Forums etc, ie. LIMF, government dont want to over-regulate either, although this is important, there are IUCN guidelines out there, and perhaps we need to bring that in rather, IUCN stipulates perhaps?		In principle I support but it all depends on the detail which is proposed.			Agreed. Standard approaches are needed and are important.	Such evaluations will be too subjective and will vary from area to area. There will be too many grey areas between different populations.
REMOVALS	Remove the use of poison to destroy damage causing animals, including large-listed predators, which include lions based on NEMLA Amendments. Extremely unethical with far-reaching consequences.	TOPS 14 4(a) and 26 (a)(i), NEMLA Amendments 2022	Poisoning lions is an extreme welfare concern and should not be an acceptable practice.	Carcasses are sometimes not checked fast enough to prevent secondary poisoning cases	no comment		To any TOPs species, not just lions				Agree due to the ethical and non-specific nature thereof	Agreed. This is unethical and inhumane.	Agree

## Sheet: LiH
LION HUNTING
MODIFICATION	ISSUE	SPECIFIC PROVISION	ID EXPERT (number) + RELEVANCE (1 Not relevant, 2 Slightly relevant, 3 Moderately relevant, 4 Quite relevant, 5 Extremely relevant, EMPTY= No answer)						AVERAGE	STANDARD DEV.	N° AGREEMENT (>2)	% AGREEMENT	TOTAL RESPONDENTS/ISSUE	TOTAL NO RESPONDENTS/ISSUE
			ID 3	ID 5	ID 7	ID 8	ID 10	ID 13
AMENDMENTS	Baiting of lions should be permitted.	TOPS Regulations	5	3	4	5	5	4	4.33333	0.816497	6	100	6	0
	Dogs must not be used to hunt lions even for problem animals	Reg 26.3 - TOPS regulations 2007, page 26	5	5	2		2	5	3.8	1.64317	3	60	5	1
	Lions must be included under the list of Large Predators within the definition of TOPS, which would mean that provisions specific to large predators apply also to lions	ToPS clauses 24 and 26.	5	1	5	4	5	5	4.16667	1.60208	5	83.3333	6	0
	If hunting must take place then baiting of lions to hunt should be allowed. It reduces the risk to the lion and hunter of obstructed shots.	TOPS Regulations reg 26	5	3	4	5	4	4	4.16667	0.752773	6	100	6	0
ADDITIONS	Only lone lions should be hunted. Coalitions and prides must not be hunted.		3	1	2	5	1	5	2.83333	1.83485	3	50	6	0
	Alignment of provincial legislation to ensure that all provinces are operating under the same restrictions.		5	5	5	5	5	5	5	0	6	100	6	0
	Full cost accounting of permits needs to be considered for economic activities. Permitting costs should reflect the cost of issuing, inspecting etc			5	5	5	3	5	4.6	0.894427	5	100	5	1
	Non-compliance needs to be disincentived by hard consequences.		5	3	4	5	4	5	4.33333	0.816497	6	100	6	0

## Sheet: LiH COMM
LION HUNTING COMMENTS
MODIFICATION	ISSUE	SPECIFIC PROVISION	ID EXPERT (number) + MOTIVATIONS
			ID 3	ID 5	ID 7	ID 8	ID 10	ID 13
AMENDMENTS	Baiting of lions should be permitted.	TOPS Regulations	Shooting off a bait is a comparably safer method than walk and stalk	yes.	This requires some discussion. If the focus is to hunt the correct lion, thus a specific lion, which methods could be used to locate and ensure that the correct lion is hunted. If there is no requirement to hunt a specific individual baiting could be considered as unethical.	yes, in large wild and wild managed areas it will allow the hunters the chance to carefully evaluate the lion at the bait to better determine the lions age, and possible links to a pride, and result in the correct lion being hunted vs trying to asses/judge an angry lion in tall grass laying flat growling at the PH who must make a decision whether the lion should be hunted or not. The baiting situ…		Dead bait nay be used but not positioned anywhere near waterholes or main pride territories.
	Dogs must not be used to hunt lions even for problem animals	Reg 26.3 - TOPS regulations 2007, page 26	Agreed	not for lions. They should be used for problem animals.	DCA lions can be a threat to human life and thus essential to track and locate these lions very quickly. Dogs aid in this.		Problem animals it is important to be able to use dogs. Not necessary for Hunting
	Lions must be included under the list of Large Predators within the definition of TOPS, which would mean that provisions specific to large predators apply also to lions	ToPS clauses 24 and 26.	Agreed	NO		yes
	If hunting must take place then baiting of lions to hunt should be allowed. It reduces the risk to the lion and hunter of obstructed shots.	TOPS Regulations reg 26	Agreed	It has less to do with the risk of the hunter, than ensuring the correct animal is harvested		baiting must only be permitted for wild or wild managed lions, not captive bred		Only dead bait and nowhere near waterholes or main pride territories/frequent areas of resting.
ADDITIONS	Only lone lions should be hunted. Coalitions and prides must not be hunted.		Only relevant in areas where a former coaltion member faces danger through the loss of his partner.	this is up to respective reserves.		not necessarily. sometimes a coalition is on the verge of being killed by younger stronger lions. let the reserve management decide this.		Swapping of lion coalitions should be encouraged.
	Alignment of provincial legislation to ensure that all provinces are operating under the same restrictions.		Agreed	YES!		yes
	Full cost accounting of permits needs to be considered for economic activities. Permitting costs should reflect the cost of issuing, inspecting etc			YES!		yes		Current permit costs do not make any valuable economic contribution nor do they ensure that the permit applicant fully consider the risks and benefits of the applications.
	Non-compliance needs to be disincentived by hard consequences.		Agreed	Be careful of the "enforcement" mantra. Enable, don't force.		yes		Currently no consequences for non-compliance which allows for reoccurrence of issues.

## Sheet: LiR
LION RESEARCH
MODIFICATION	ISSUE	SPECIFIC PROVISION	ID EXPERT (number) + RELEVANCE (1 Not relevant, 2 Slightly relevant, 3 Moderately relevant, 4 Quite relevant, 5 Extremely relevant, EMPTY= No answer)											AVERAGE	STANDARD DEV.	N° AGREEMENT (>2)	% AGREEMENT	TOTAL RESPONDENTS/ISSUE	TOTAL NO RESPONDENTS/ISSUE
			ID 3	ID 4	ID 5	ID 9	ID 10	ID 11	ID 13	ID 14	ID 16	ID 17	ID 18
AMENDMENTS	Under section 50 of NEMBA, add subsection e): All biodiversity-related scientists on state protected areas, provincial conservation Departments and agencies, and the South African National Biodiversity Institute are expected to engage in biodiversity research.	NEMBA section 50, page 21		3			1		1	3	5		4	2.83333	1.60208	4	66.6667	6	5
	Government scientists exempt from permit renewals. In NEMBA, Section 87A add (4): All officials contemplated in section 87A (a), b) and c) are exempt from further permit renewals as long as they remain in the employ of their respective Department, organisation or agency, as they are expected to undertake such duties.	NEMBA section 87A, page 33	3	2			1		1	3	5	5	4	3	1.60357	5	62.5	8	3
	Inadequately qualified scientists for doing management plans. On TOPs, reg 16, about environmental assessment predictioner, add c) - Must be SACNASP accredited specialising in ecology, zoology, botany or nature conservation, not environmental sciences and consults lion experts in report.	TOPs, reg 16, page 20	1	2					5	4	5	5	4	3.71429	1.60357	5	71.4286	7	4
	Scientific authority members are not always qualified. On TOPs, reg 60, about Scientific Authority composition, add (4): The members contemplated in (1) b) to f) need to be suitably qualified at the minimum of a Masters degree in any of the biological sciences or nature conservation.	TOPs reg 60, page 38	1	1			1		5	4	5	5	5	3.375	1.99553	5	62.5	8	3
	Scientific authority to encourage research in provinces who have a lot of data in files and laptops that don't get used. On TOPs, reg 60, about Scientific Authority composition, add (5): Scientific authority members as contemplated in 1 b) and 1c) need to encourage their peers to accurately record information on the status of listed species, and they are further encouraged to contribute to conduc…	TOPs reg 60, page 38	1	3					3	4	5	5	4	3.57143	1.39728	6	85.7143	7	4
ADDITIONS	Non-invasive research such as observation, spoor counts, dung sampling, etc. should not require SAVC approval		5	4	4		5		3	5	5	5	4	4.44444	0.726483	9	100	9	2
	A minimum level of research should be stipulated by the BMP on which to base management decisions.		2	4	2		4	2	3	3	5	1	4	3	1.24722	6	60	10	1
	Nationally guided research into aspects of community beneficiation from lion management should be implemented and facilitated with academic institutions.			3			5	2	1	1	5	5	4	3.25	1.75255	5	62.5	8	3
	Government officials/park agencies doing research without ethics clearance		3	4			1	2	5	1	1	5	4	2.88889	1.69148	5	55.5556	9	2
	Government agencies of parks to be encouraged to do research			4			5	4	3	1	5	5	4	3.875	1.3562	7	87.5	8	3
	Data bases in government need to be analysed and studied by themselves or others upon request		5	4			3		5	1	5	5	4	4	1.41421	7	87.5	8	3
	Contraception in lion management to be further researched		5	2			1		5	4	5	5	4	3.875	1.55265	6	75	8	3
	Culling - pros and cons to be assessed			2			2		5	3	5	5	5	3.85714	1.46385	5	71.4286	7	4
	Trophy hunting and benefits to be studied			2			3		5	4	5	5	5	4.14286	1.21499	6	85.7143	7	4
	Evidence-based decision making must guide all policy		3	3	4		3	4	5	4	5	5	5	4.1	0.875595	10	100	10	1
	Government must have inventory of research done			3			3	4	5	5	5	5	5	4.375	0.916125	8	100	8	3
	Lots of research gets done, a lot from state subsidised university, and it is never looked at and considered		1	1			3	2	4	3	5		5	3	1.60357	5	62.5	8	3
	Researchers with competency should be able to carry out certain procedures currently listed under veterinary procedures.		5	4			3	3	5	4	5	5	1	3.88889	1.36423	8	88.8889	9	2
	Contraception has many negative side-effects. New research is needed into newer drugs with less negative side-effects.			1				3	3	5	5	5	5	3.85714	1.57359	6	85.7143	7	4
REMOVALS	Requirements for DAFF permits for samples for research are restrictive and pointless in managing diseases.			2					5		3	5	4	3.8	1.30384	4	80	5	11

## Sheet: LiR COMM
LION RESEARCH COMMENTS
MODIFICATION	ISSUE	SPECIFIC PROVISION	ID EXPERT (number) + MOTIVATIONS
			ID 3	ID 4	ID 5	ID 9	ID 10	ID 11	ID 13	ID 14	ID 16	ID 17	ID 18
AMENDMENTS	Under section 50 of NEMBA, add subsection e): All biodiversity-related scientists on state protected areas, provincial conservation Departments and agencies, and the South African National Biodiversity Institute are expected to engage in biodiversity research.	NEMBA section 50, page 21			no comment			See my comments under leopard for this issue	Could be a conflict of interest. Would need ethical clearance and be linked to an organisation/institution they are not already affiliated to.	I would presume that is what they are employed for. Not sure what this specifically has to do with lions.	However, adequate resources such as human and fiscal need to be provided to facilitate research.	Capacity and staff numbers are not there unfortunately
	Government scientists exempt from permit renewals. In NEMBA, Section 87A add (4): All officials contemplated in section 87A (a), b) and c) are exempt from further permit renewals as long as they remain in the employ of their respective Department, organisation or agency, as they are expected to undertake such duties.	NEMBA section 87A, page 33	Government employees should be subject to the same permit limitations as private citizens		no comment			See my comments under leopard on this issue	They should renew their permits at minimum every 5 years to remain current and compliant with legislation.	Agree, an authority is issuing it's employees permits. As long as the research is approved it should be able to continue. Again what s the relevance to lion	Agreed this is an unnecessary administrtive burden.	Makes sense
	Inadequately qualified scientists for doing management plans. On TOPs, reg 16, about environmental assessment predictioner, add c) - Must be SACNASP accredited specialising in ecology, zoology, botany or nature conservation, not environmental sciences and consults lion experts in report.	TOPs, reg 16, page 20	SACNASP is legislatively responsible but administratively cumbersome. It should be sufficient for a registered scientist to sign off the plan but not necessarily be needed to do it.		no comment			Already commented on this uder management	Agree that it should be SACNASP registered Professional Natural Scientist in field of ecology with 5 years of species-specific experience.	In general I agree with this addition however the person should have expertise in the field to be commented on. A botanist should not comment on lion management. Often consultant s are chasing the money rather even beyond their field of specialty rather than providing sound information. Before a risk assessment is requested there needs to reasonable reason to expect a risk. Sometimes these additi…	Agreed. Some SACNASP accredited specialists are not competent or experienced.	Agree
	Scientific authority members are not always qualified. On TOPs, reg 60, about Scientific Authority composition, add (4): The members contemplated in (1) b) to f) need to be suitably qualified at the minimum of a Masters degree in any of the biological sciences or nature conservation.	TOPs reg 60, page 38	Academic qualification means nothing more than university experience. A Masters degree without field experience is irrelevant in teh practical management of lions or any other species outside of the laboratory		no comment		Academic qualifications do not necessarily make you an expert, experience is very important	See comments under Leopard on this issue		Agree, but recognition in a certain field or a broad field also has value especially when it relates to the industries the authority is addressing	At times individuals who deal with these species and have extensive knowledge and experience in managing these species could be co-opted to deal with these species specifically.	Agree
	Scientific authority to encourage research in provinces who have a lot of data in files and laptops that don't get used. On TOPs, reg 60, about Scientific Authority composition, add (5): Scientific authority members as contemplated in 1 b) and 1c) need to encourage their peers to accurately record information on the status of listed species, and they are further encouraged to contribute to conduc…	TOPs reg 60, page 38	Encouragement is not legislation		no comment			See previous comment under leopard on this issue	Research must be peer-reviewed for meaningful contribution.	How is this something that can be legislated?	With the provision of adequate resources this will be enabled.	Agree
ADDITIONS	Non-invasive research such as observation, spoor counts, dung sampling, etc. should not require SAVC approval		Agreed		yes			See comments uder management on this issue	Predator dung sampling will require SAVC approval because of possible disease/parasitic transmission, therefore methodology needs to be approved.	Agreed. Not sure if this is included in legisaltion	Agreed.	Agree completely
	A minimum level of research should be stipulated by the BMP on which to base management decisions.		Monitoring feedback is a better barometer of management than minimum research		yes			Not practical to implement. Who determines the minimum level. Best Practice should prevail and in most cases, this is underpinned by research and experience	Its not the level of research, but the quality and output of research and whether it is peer-reviewed that is of relevance.	A centralized permitting and reporting system would allow authorities sufficient information to manage the species on a national level and know where it stand. Again how do you legislate research and define it.	This is the only way to ensure scientifically sound decisions are made.	I would be ideal but conducting research or intensive monitoring is expensive, and if this has to be done for several species it will make management impossible and prohibitive for many reserves. Outcome of such regulations might be the opposite of what the intention is.
	Nationally guided research into aspects of community beneficiation from lion management should be implemented and facilitated with academic institutions.		I agree but how is it part of legislative review?		no comment			I don't think that academic institutions should be told on what they should do research on. If this is a priority, then it should be funded and coordinated by those in needs of such results.		Nice but how is it legislated?	Where appropriate. NGOs could also facilitate this.	Agree
	Government officials/park agencies doing research without ethics clearance		The question of ethics clearance has become overly complicated. What are teh ethical implications for watching animals from a vehicle for research purposes as an example?		no comment			What is the proposal. Should they have or should they not have ethics clearance. Please clarify.	All research must be subject to ethical clearance.		They should not need this. They are appointed for their expertise and scientific ability in the first place.	The same rule should apply to all, unless it is done for management purposes.
	Government agencies of parks to be encouraged to do research				no comment			Agreed. Encourage through funding and creating work environments conducive to research please.	Must be peer-reviewed and have independent scientists as authors.	Agree, in the past these organizations were leaders in science. Not legislation	Provided adequate resources are provided.	Would be ideal but capacity and funding not there
	Data bases in government need to be analysed and studied by themselves or others upon request		The State sits with millions of observations on some databases which are serving no purpose.		no comment				Must be open to research collaboration by independent research or other institutions with clear objectives and deliverables. Must be available in the public domain.	Not legislation unless the access to data collected can be forced	As part of research projects so that the data can then also be published.	Agree
	Contraception in lion management to be further researched		Though not necessarily a legislative issue we do need more information on the long term effects of contraception		no comment				It is an evolving method, so research must continue.	It is ongoing. LiMF is doing this. Not sure it is legeslated	Agreed. Many complications still exist in this regard.	Agree, it is not a simple as it seems with definite well-fare and well-being concerns
	Culling - pros and cons to be assessed				no comment				Species-specific expertise including welfarists and behaviorists must be included.	Culling and the options around it are issues dealt with by lion managers. Sometimes there are no other realistic options	This will allow for objective discussions around this activity.	Agree
	Trophy hunting and benefits to be studied				no comment				Independent academics must be included as well as species-specific experts including welfarists and behaviorists.	Not sure how to legislate but if there was a functioning centralized permitting and reporting system this could be done.	Trophy hunting is sustainable resource use and so its contribution to the economy and lion conservation should be assessed.	Agree
	Evidence-based decision making must guide all policy		Agreed		yes, but not undermine respective reserve management decisions.			Supported		Agree I feel that this is currently the norm It must be realized that experience can advise some policy. Academics do not always fully understand the management of the species.	All decisions should be based on science.	Agree
	Government must have inventory of research done				no comment			Supported		Agree	All research projects must be registered with the relevant provincial dept.	Agree
	Lots of research gets done, a lot from state subsidised university, and it is never looked at and considered		I'm uncertain how these types of questions, including the ones prior to this one, are legislatively relevant?		no comment			Not necessarily true, but focus should rather be on converting research into management recommendations and practical implementation. With lions my experience is that research forms the basis of how managed wild and wild lions are managed.		There are a number of current practicing scientists and academics that serve on the scientific authority	A stipulation of all research done should be the requirement to publish.
	Researchers with competency should be able to carry out certain procedures currently listed under veterinary procedures.		Agreed		no comment			To be sorted out with the vets, but I do support		Agreed, scientists can be very competent in their field. Suggest procedures and person are signed off by a vet. May become a financial issue as the vet doesn't then get paid. Not about competency but finance.	Agreed, such as biopsy darting.	Agree completely. Becoming prohibitively expensnsive. Same should apply to management	Can get a competent vet involved to make the study more credit worthy
	Contraception has many negative side-effects. New research is needed into newer drugs with less negative side-effects.				no comments			No problem with that. Also, no restrictions on doing such research in place	Best practice is what must be used based on best scientific evidence.	Contraception is a tool used by managers to manage lions and the better the drug the better for all including lions. Not sure relevance to legislation	Agreed, including anaesthesia drugs.	Agree
REMOVALS	Requirements for DAFF permits for samples for research are restrictive and pointless in managing diseases.				no comments				There needs to be concurrency between DAFF, DFFE and SAVC and provinces. Perhaps genetic sampling/dung sampling methods could be streamlined/standardised to avoid red tape and streamline the process?		Veterinary permits would still be needed to transport samples.	Agree

## Sheet: LiT
LION TRANSLOCATION
MODIFICATION	ISSUE	SPECIFIC PROVISION	ID EXPERT (number) + RELEVANCE (1 Not relevant, 2 Slightly relevant, 3 Moderately relevant, 4 Quite relevant, 5 Extremely relevant, EMPTY= No answer)							AVERAGE	STANDARD DEV.	N° AGREEMENT (>2)	% AGREEMENT	TOTAL RESPONDENTS/ISSUE	TOTAL NO RESPONDENTS/ISSUE
			ID 3	ID 5	ID 10	ID 13	ID 14	ID 17	ID18
AMENDMENTS	Streamlining permitting to facilitate and improve management (time frames)	NA	5	5	5	5	5	5	4	4.85714	0.377964	7	100	7	0
	Welfare / Wellbeing needs to be strongly linked to translocations	TOPS Regulations	4	5	5	5		5	5	4.83333	0.408248	6	100	6	1
	Lions should be classified as wild or not wild (captive), removal of definition of managed wild to be included under wild.	BMP for lion	4		3	5	5	5	4	4.33333	0.816497	6	100	6	1
ADDITIONS	Lions must be transported under long term sedation.		3			5		5	2	3.75	1.5	3	75	4	3
	Lionesses with dependent cubs should be transported with the cubs. The cubs should not be euthanased.		5		2	5	3	5	4	4	1.26491	5	83.3333	6	1
	Appropriate drugs and firearms must travel with any lions that are translocated in case of break outs, car accidents, etc.		5	5	4	5	5	1	4	4.14286	1.46385	6	85.7143	7	0
	Disease status of any lions translocated should be considered prior to translocation, eg: TB			5	5	5	5	5	5	5	0	6	100	6	1
	Minimum monitoring should be implemented to evaluate the success of the translocation.		3	4	4	5	4	5	5	4.28571	0.755929	7	100	7	0
	Clear understanding of the difference in wild and captive lions		5	4	3	5	5	5	5	4.57143	0.786796	7	100	7	0

## Sheet: LiT COMM
LION TRANSLOCATION COMMENTS
MODIFICATION	ISSUE	SPECIFIC PROVISION	ID EXPERT (number) + MOTIVATIONS
			ID 3	ID 5	ID 10	ID 13	ID 14	ID 17	ID18
AMENDMENTS	Streamlining permitting to facilitate and improve management (time frames)	NA	Agreed. A four working day turnaround time is long enough.	yes			Agreed, automated online systems that are centralized. All permitting for TOPS species (or specific TOPS species – lion, leopard, rhino at least) are centralized and ratified by local conservation authorities on an electronic permitting system. Largely due to the importance of these species and the sensitivity surrounding them.	Agree
	Welfare / Wellbeing needs to be strongly linked to translocations	TOPS Regulations	Agree but standards should be set	yes	True welfare is very important, not animal rights extremism
	Lions should be classified as wild or not wild (captive), removal of definition of managed wild to be included under wild.	BMP for lion	Agree	no comment		Must ensure that ranched lion category does not become classified as a form of wild-managed which then gets folded into wild lions. Agree that keeping wild and captive ties in with vision of HLP and PP and does not create a loophole for other mammal species such as intensively managed sable/roan/bontebok.	Disagree, the difference in these animals is definable and specific. The way the management of these lions occurs is different especially because permits are required and the approval process needs to recognize these differences.	Agree
ADDITIONS	Lions must be transported under long term sedation.		There is a risk with any drug use but these may be outweighed by the benefit to the lion	no comment		Will prevent animals from waking up prematurely - is dependent on animal's condition and individual response to sedation e.g. thermoregulation etc.
	Lionesses with dependent cubs should be transported with the cubs. The cubs should not be euthanased.		Agreed. The stress of cub loss appears to be significant.	no comments			Ideally an animal with dependent cubs should not be relocated. It also needs to be realized that a blanket rule is not easy to apply as there are different reasons for a lion being transported.	Agree
	Appropriate drugs and firearms must travel with any lions that are translocated in case of break outs, car accidents, etc.		Agreed	yes			Agree, If drugs are to be available a vet would also need to be present or at the very least involved and advise. Guidelines in this regard should be established. Crates need to be strong and be well secured.	Do not agree, leaves too much space for problems.
	Disease status of any lions translocated should be considered prior to translocation, eg: TB			yes		TB tests are normally conducted prior to relocation. This should be standard practice.	Agree, but this is also in the best interest of the receiving reserve or property. The correct inoculations can also be administered and advised. Again Guidelines	No requirement for specific tests, as this means complicated capture and translocation operations. Areas where lions are from should be evaluated and not individuals themselves.
	Minimum monitoring should be implemented to evaluate the success of the translocation.		Agreed	yes			Animals should always be monitored during translocation but if a lion is awake in the crate there is very little that can be done without involving a vet but help can be sought.	As long as it is simple monitoring, as intensive monitoring can be quite intensive, especially in large areas. Collars should not be a requirement after introduction!
	Clear understanding of the difference in wild and captive lions		Agreed but this should be without prejudice against the captive lions	yes		This will be based on definition in BMP.	Obvious	Agree

## Sheet: LiW
LION WELFARE
MODIFICATION	ISSUE	SPECIFIC PROVISION	ID EXPERT (number) + RELEVANCE (1 Not relevant, 2 Slightly relevant, 3 Moderately relevant, 4 Quite relevant, 5 Extremely relevant, EMPTY= No answer)								AVERAGE	STANDARD DEV.	N° AGREEMENT (>2)	% AGREEMENT	TOTAL RESPONDENTS/ISSUE	TOTAL NO RESPONDENTS/ISSUE
			ID 2	ID 3	ID 5	ID 6	ID 10	ID 13	ID 18	ID 19
AMENDMENTS	Captive lion breeding for hunting is currently "lawful". This doesn't qualify it as ethically, morally or socially acceptable, especially considering that the hunted animals are raised and released specifically for the purpose of being hunted. Raises serious concerns regarding welfare/wellbeing.	The National Environmental Management Laws Amendment Act 2 of 2022 (NEMLA), APA 1962	5	5	5	5	4	5	3	5	4.625	0.744024	8	100	8	0
	Welfare concerns regarding international live export of captive bred lions to possibly substandard facilities, as zoos, with acceptable and appropriate destinations, still not adequately defined.	CITES Regs 2010, NEMLA	3	5		5	3	5	4	5	4.28571	0.95119	7	100	7	1
	Heavily reliant on APA which is a criminal act and has its basis on "unnecessary suffering" - which is not defined. Should rely on other refs e.g. UNEP Resolution on Animal Welfare whilst Animal Welfare Bill is ammended - a long slow process.	APA of 1962		5			4	3	4	5	4.2	0.83666	5	100	5	3
	Animals are currently classified as legal property or legal things in common law, making escaped lions fall to “res nullius principles”. This is very outdated based on rivers, animals etc been awarded non-human rights status in other parts of the world. Urgent review of status of animals is needed.	APA of 1962	1	5	1	5	3	5	4	4	3.5	1.69031	6	75	8	0
	The amended TOPS Regulations with provisions on animal well-being published for public comment in October 2023 need to be urgently finalised	TOPS Regulations Oct 2023		5	4	5	4	5	3	5	4.42857	0.786796	7	100	7	1
	Inclusion of welfare representatives in the Scientific Authority.	TOPS Regulations	5	5	1	5	1	5	4	5	3.875	1.80772	6	75	8	0
	APA and other frameworks, including NEMBA, do not properly consider “precautionary principle”.	APA, NEMBA					2	5	4	4	3.75	1.25831	3	75	4	4
	Proper enforcement of PAPA and 2016 Regulations must be properly enforced in all nine provinces.	PAPA and 2016 Regulations	5	5		5		5	4	5	4.83333	0.408248	6	100	6	2
ADDITIONS	Welfare / wellbeing related to management actions must be addressed		1	4		5	2	5	4	5	3.71429	1.60357	5	71.4286	7	1
	Keeping conditions of captive lions that include a holistic approach wellbeing / welfare should be described and enforced. Not just enclosure size and fence type.d enfoced		5	4		5	3	5	4	5	4.42857	0.786796	7	100	7	1
	Welfare and wellbeing need to be clearly linked to all restricted activities		3	2		5	3	5	5	5	4	1.29099	6	85.7143	7	1
	Welfare and wellbeing transgressions must be heavily penalized and timeously		5	5		5	4	5	5	5	4.85714	0.377964	7	100	7	1
	Welfare inspections but be internalized into all compliance inspections		5			5	3	5	5	5	4.66667	0.816497	6	100	6	2
	The responsibility of PAPA animal welfare monitoring is delegated to state veterinarians which may be problematic as welfare is not limited to physiological states only.		5	5	1	5	1	5		4	3.71429	1.88982	5	71.4286	7	1

[truncated: 1 more sheets: LiW COMM]
