# Supplementary material for: Wildlife management and conservation in South Africa: informing legislative reform through expert consultation using the Policy Delphi methodology
Source: Front Vet Sci. 2025 Jun 30;12:1549222. doi: 10.3389/fvets.2025.1549222 (PMC12258392; doi:10.3389/fvets.2025.1549222)
Supplement: Supplementary file 13 [file Data_Sheet_8.xlsx]

## Sheet: Legend
Code	Description
LeM	Leopard Management
LeH	Leopard Hunting
LeT	Leopard Translocation
LeR	Leopard Research
LeW	Leopard Welfare

## Sheet: LeM
LEOPARD MANAGEMENT
MODIFICATION	ISSUE	SPECIFIC PROVISION	ID EXPERT (number) + RELEVANCE (1 Not relevant, 2 Slightly relevant, 3 Moderately relevant, 4 Quite relevant, 5 Extremely relevant, EMPTY= No answer)												AVERAGE	STANDARD DEV.	N° AGREEMENT (>2)	% AGREEMENT	TOTAL RESPONDENTS/ISSUE	TOTAL NO RESPONDENTS/ISSUE
			ID 2	ID 4	ID 5	ID 6	ID 7	ID 8	ID 9	ID 10	ID 11	ID 13	ID 15	ID 16
AMENDMENTS	Move leopard from "Vulnerable Species" category to "Protected Species" category on TOPS list	TOPS Species List	3	4	5	1	5	5	1	4	4	4	5	5	3.83333	1.4668	10	83.3333	12	0
	Management of damage-causing leopards	NA	4	4	5		5		5	4	5	5	5	4	4.6	0.516398	10	100	10	2
	The appointment of the Scientific Authority - the current list should feature independent marine biologists, scientists, academics, ethologists, zoologists, botanists, accredited welfare specialists, climate change experts, and environmentalists.	TOPS Regulations, chapter 7, reg. 60 (1) where there is the Scientific Authority composition list - page 38	1	1	5	1	4	5	3	2	5		5	4	3.27273	1.73729	7	63.6364	11	1
	The definition of sanctuary should be modified to include: "accredited, non-commercial facility with the objective to rehabilitate and release" and should include "where commercial interactions do not take place"	TOPS Regulations, chapter 1.1: Definitions: Sanctuary, page 10	2	1	3			3	1	2	5	5	5	5	3.2	1.68655	6	60	10	2
	Non-detriment findings are the keystone of sustainable use. Exports can only occur on the basis of scientifically robust and yearly updated NDFs. If sound data is not available and published regularly, exports must be halted.	NEMBA section 62: NDFs (Annual non-­detriment finding), page 24	1	1	3	1		4	3	4	5		5	5	3.2	1.68655	7	70	10	2
	Scientific authority to be re-structured to include hunting organizations	Trophy Hunting Leopard N&S 2023, Scientific authority must establish LHZ for purpose of setting quota (Norms and Standards), page 113 - 3. (2)	1	5		1	5	2	2	3	5	2	1	3	2.72727	1.61808	5	45.4545	11	1
	Camera traps be used by land owners to establish numbers and suitable individuals	Trophy Hunting Leopard N&S 2023, Scientific Authority more inclusive	1	4	3		5	4	2	4	4	2	1	5	3.18182	1.47093	7	63.6364	11	1
	Management authority to inspect carcass within 24 hrs is not quick enough. Within 5 hrs to ensure hairslip and damage to carcass does not occur.	Trophy Hunting Leopard N&S 2023, management authority, page 115 - 4. (6)	4	5		3	5		2	3	5	5	2	2	3.6	1.3499	7	70	10	2
	Reintroduction internationally within Africa	Policy Position	1		3	3			3	4	5	2	3	4	3.11111	1.16667	7	77.7778	9	3
	Reinforcement internationally within Africa	CITES regs definition: “Reinforcement” - Species or subspecies is translocated into a part of its range where it augments conspecifics, with the intention to bolster an existing population, both numerically and genetically	1	1	3	3				4	5	2	4	3	2.88889	1.36423	6	66.6667	9	3
	Research on biodiversity conservation may include — "Research done by provincial scientists and published (not just in files, and on laptops)"	NEMBA, Under section 50 [research] 50 e) All biodiversity-related scientists on state protected areas, provincial conservation Departments and agencies, and the South African National Biodiversity Institute are expected to engage in biodiversity research.(add subsection e?)	2		5	4		4	5	2	5	3	5	4	3.9	1.19722	8	80	10	2
	Regularity of NDFs? Annual too frequent: it should be just Non-Detriment Findings, not Annual Non-Detriment Findings. Also, add to 62 a fourth section - (4) Non-detriment findings can be done up to every 10 years, and more frequently so, where there is a pending threat to a species, and a change in utilisation regime is determinable, and the Scientific Authority will oversee	NEMBA, Section 62 – should be just Non-Detriment Findings, not annual ones Add 62 (4) Non-detriment findings can be done up to every 10 years, and more frequently so, where there is a pending threat to a species, and a change in utilisation regime is determinable, and the Scientific Authority will oversee	2			5	5	4	4	2	4		1	1	3.11111	1.61589	5	55.5556	9	3
	Provincial conservation authorities needing permits? - is there employment not enough? Add a fourth section - (4) All officials contemplated in section 87A (a), b) and c) are exempt from further permit renewals as long as they remain in the employ of their respective Department, organisation or agency, as they are expected to undertake such duties	NEMBA, Section 87A [Issuing authorities – permits] Add (4) All officials contemplated in section 87A (a), b) and c) are exempt from further permit renewals as long as they remain in the employ of their respective Department, organisation or agency, as they are expected to undertake such duties.	1			3	4		4	4	5	4	3	1	3.22222	1.39443	7	77.7778	9	3
	Knowledge on illegal killing of leopards - Add (f) for the purposes of research to assess illegal activity	NEMBA,Section 105b) [amnesty] Add f) for the purposes of research to assess illegal activity	3		5				4	2	4	4	1		3.28571	1.38013	5	71.4286	7	5
	Provincial officials transporting leopards hailing from conflict or injury	TOPS Regulations, 5. a) “…to control damage causing animals originating from protected areas and private land, and to transport alive or dead specimens of compromised animals for management purposes” [who may apply for permits]	1		5	2	4	4		4	5	3	3	4	3.5	1.2693	8	80	10	2
	Haphazard trapping of leopard - Add an eight section - (8) “Applicants considered under 14(2)c) can set a trap cage for a large carnivore with the requisite permit which would be in perforce where if any one dimension is the same or in excess of one of the following: 2 m (l) x 0.9 m (h) x 0.7 m (w)"	TOPS Regulations, 14(8), “Applicants considered under 14(2)c) can set a trap cage for a large carnivore with the requisite permit which would be in perforce where if any one dimension is the same or in excess of one of the following: 2 m (l) x 0.9 m (h) x 0.7 m (w)			1		4			4	5	4	3	3	3.42857	1.27242	6	85.7143	7	5
	Rehabilitated leopards - Add (d) "Rehabilitation facility seek to return to rehabilitated animals as near as is safely possible to where their patient animals were obtained from, taking into consideration, genetics, and ecology, and should they deviate from this, they will need to undertake a risk assessment as contem"	TOPS Regulations, TOPS, 35. d) Rehabilitation facility seek to return to rehabilitated animals as near as is safely possible to where their patient animals were obtained from, taking into consideration, genetics, and ecology, and should they deviate from this, they will need to undertake a risk assessment as contem	4			3		4	4	4	1	4	5	4	3.66667	1.11803	8	88.8889	9	3
	Rehabilitated leopards and government decision making - Add (e) "where the provincial conservation authorities as part of management purposes, bring injured or orphaned specimens, or forensically obtained ones, there is an understanding with the rehabilitation facility that the authorities decide on eventual release sites of these specific animals."	TOPS Regulations, 35, e) where the provincial conservation authorities as part of management purposes, bring injured or orphaned specimens, or forensically obtained ones, there is an understanding with the rehabilitation facility that the authorities decide on eventual release sites of these specific animals.	4		1	1		3		2	5	3	5	1	2.77778	1.64148	5	55.5556	9	3
	In Apr 2024 Cabinet approved the POLICY POSITION ON THE CONSERVATION AND SUSTAINABLE USE OF ELEPHANT, LION, LEOPARD AND RHINOCEROS - The document addresses the implementation and phasing out of captive cats. To include the ban on keeping leopards in zoos	Policy Position - Section 6.1: Actions for Implementation	4		3	3		4	4	3	5	3	3	4	3.6	0.699206	10	100	10	2
	TOPS - The definition of captivity is missing	TOPS - Chapter 1.1: Definitions: Captivity	4				4	4	2		5	5	5	5	4.25	1.0351	7	87.5	8	4
	TOPS - The definition of an animal held captive is missing	TOPS - Chapter 1.1: Definitions: "Held captive"	4				4	4	2		5	5	5	5	4.25	1.0351	7	87.5	8	4
	Discourage the use of real leopard skins in favour of the faux fur skins that have already been accepted by the Shembe Church and communities in Zambia	Policy Objective 3 - POLICY POSITION ON THE CONSERVATION AND SUSTAINABLE USE OF ELEPHANT, LION, LEOPARD AND RHINOCEROS	4		5	2		5	4	5	5	5	5	4	4.4	0.966092	9	90	10	2
ADDITIONS	Legislation needs to be more enabling.		1	5		4	5		2	1	5	4	1	3	3.1	1.72884	6	60	10	2
	Rehabilitation of leopard and documenting success		2		3	1	5		3	3	5	5	5	5	3.7	1.49443	8	80	10	2
	Leopard translocation as an aid to minimise conflict		2			2	3	5	2	3	5	4	5	5	3.6	1.3499	7	70	10	2
	Trap cage size for leopard (its dimensions) are regulated vs the intent to catch leopard (all large carnivores are on TOPS anyway)		1		3			5		4	5	5		4	3.85714	1.46385	6	85.7143	7	5
	Regulate the intervention of some NGOs in duties of the state		2				5		2	2	5	5	3	5	3.625	1.50594	5	62.5	8	4
	Access to leopard derivates and products for traditional and spiritual use		5		1	4	5	4	4	4	4	5	4		4	1.1547	9	90	10	2
	Listing captive animals in a National Studbook			1	5	4	4	4	3	2	5	4	5	5	3.81818	1.32802	9	81.8182	11	1
	Norms and standards for transportation of wildlife (species specific)		3		5	2	4	4	3	2	5	5	5	5	3.90909	1.22103	9	81.8182	11	1
	Norms and Standards for sanctuaries and rehabilitation centres		3				4	5	4	1	5	5	5	5	4.11111	1.36423	8	88.8889	9	3
	Norms and standards for research - including the use of tracking devices and collars		4			1	4	1	3	5	5	5	5	5	3.8	1.61933	8	80	10	2
	Norms and standards for the management of DCAs		5	5			4	5	4	4	5	5	5	5	4.7	0.483046	10	100	10	2
	Excessive cost of leopard surveying and complex analysis required		1	3		4	4	4		5	5	4	1	4	3.5	1.43372	8	80	10	2
	Satellite collaring of leopard studies that are not published ever		2			1	4	4		3	5	5	4	5	3.66667	1.41421	7	77.7778	9	3
	Leopard habituat well. For the purposes of monitoring, safety and tourism this should be encouraged in tourism orientated areas		1			1	1	4		2	3	5	3	5	2.77778	1.64148	5	55.5556	9	3
REMOVALS	DCAs should not be used for commercial activities as hunting. This will only lead to the "increase" of DCA leopards	Norms and Standards for the hunting of leopard in South Africa	3	3	4	2	5	4	5	1	1	3	5	5	3.41667	1.50504	9	75	12	0
	The hunt of seven-year male leopard as any removal of male mammals in changing environments can lead to the extinction of the species	Policy Position, Section 6.3 Leopard hunting and damage-causing leopards - Objective 3: Actions for Implementation	1	1	5	1	5		1	1	5	4	5	5	3.09091	2.0226	6	54.5455	11	1

## Sheet: LeM COMM
LEOPARD MANAGEMENT COMMENTS
MODIFICATION	ISSUE	SPECIFIC PROVISION	ID EXPERT (number) + MOTIVATIONS
			ID 2	ID 4	ID 5	ID 6	ID 7	ID 8	ID 9	ID 10	ID 11	ID 13	ID 15	ID 16
AMENDMENTS	Move leopard from "Vulnerable Species" category to "Protected Species" category on TOPS list	TOPS Species List	Might be too restrictive	They not vulnerable in any way shape or form.		This depends on the outcomes of the regional red list assessment. Not a legislative decision, but decision informed by best available data.	Present legislation does afford the land owner sufficent benefit for having leopards on their land and the end result is that it is not econimcally viable to have leopard. Land owners then want them removed = habitat loss for leopard	The fact that leopard occur outside of protected areas and are often monitored via indirect methods suggests a margin of error is possible in knowledge of the population. Allowing them greater protection NOT LESS protection can off set this error. They should be maintained at a classification of Vulnerable or higher	Vulnerable provides a more accurate measure of its true conservation status and in my view offers sufficient protection in terms of TOPS.	I think this is possible to do, whoever proposed this, the classifications according to IUCN have a more rigid process, and TOPS is less so, but as long as it matches the definition in some way. I wont necessarily make it easier to utilise leopard it must be warned.	This will require greater oversight regarding use of leopards and their derivitives which is needed	Leopard populations in Limpopo has gone up exponentially
	Management of damage-causing leopards	NA	This should be improved but it is unclear precisely what is being suggested here	Permits in this regard will enable less killing		Unable to indicate relevance, as what needs to be amended?	Amended to incentivise land owners to live with both positive and negative aspects of leopards, this is only achieved when leopards are of value to the land owners		Management of DCA leopard important, The impact of DCA off-takes also needs to be considered for instance with calculation of hunting quotas. There should be one off-take figure for entire population. The more DCA leopards are destroyed the less leopard should be available for trophy hunting.	The conflict with the species is still pervasive and the Norms and standards are still hanging as a draft..	One sector of society is being highlighted above others to benefit from the use of leopards which is not equitable
	The appointment of the Scientific Authority - the current list should feature independent marine biologists, scientists, academics, ethologists, zoologists, botanists, accredited welfare specialists, climate change experts, and environmentalists.	TOPS Regulations, chapter 7, reg. 60 (1) where there is the Scientific Authority composition list - page 38	The Scientific Authority should include people who have the expertise to evaluiate the scientific evidence presented - I do not see how, for example, marine biologists can make a useful contribution to leopard management	too many specialists involved already with no clue what they doing.	There is a need to have more individuals involved in the policy making process. This will allow for a more well rounded authority.	Not practical, experts are consulted as and when needed. There is already a range of experts on the SAoSA.	It should also include experience wildlife managers - this group is essential	Experts must be subject specific	There is currently provision for the SA to obtain expert advice from people as suggested here. Often such experts are only required for specific issues, and it would therefore be impractical to appoint them as permanent members of the SA as they would have to listen to discussions that are way outside their scope of expertise. Independant specialists may also have their own agenda's and research …	Independent experts may be too many, the SA practically cannot be so extensive, and it has to be tied to government people a bit.. They can consult independent as they need to, as in SA members..	These additional members should have a proven track record of expertise in their field and not just represent an NGO opinion which is often not objective.
	The definition of sanctuary should be modified to include: "accredited, non-commercial facility with the objective to rehabilitate and release" and should include "where commercial interactions do not take place"	TOPS Regulations, chapter 1.1: Definitions: Sanctuary, page 10		no.	Definition should be further defined, although sanctuaries are not rehabbing facilities but rather facilities where animals that are non releasable are housed.			Supported	Existing definition is fine. Dont think we should have prescriptions about commercial activities. A sanctuary is not a rehab facility. It is for purposes where rehab and release would not be possible.	Sanctuaries are there for animals to stay indefinitely and release of any sorts is not part of it..	Consideration does need to be given to their financial viability though, as the State does not subsidise such institutions and they will need funding given the expenses of such activities.	interactions leads to habituated animals and cases where animals not released for financial gain
	Non-detriment findings are the keystone of sustainable use. Exports can only occur on the basis of scientifically robust and yearly updated NDFs. If sound data is not available and published regularly, exports must be halted.	NEMBA section 62: NDFs (Annual non-­detriment finding), page 24	Annual NDFs are not practical, and the overall state of our knowledge of leopards does not change rapidly enough to justify an annual review.	it is not the keystone of sustainable use. A scientist who thinks he/she has somehow the science to do such a non-detriment finding is on a yearly basis is suspect. Halting exports will not help the perceived plight of leopards	Wild individuals should not be exported therefore there is no need for yearly updated NDFs as this is not affected by export of live animals.	While NDFs are important and must be in place for international exports it is not practical or useful to conduct annual NDFs.		Agreed	Important but annual updates are not realistic. A large portion of NDF's is also based on expert opinion based on expert experience and not always quantifiable data.	Complex NDFs are alot of work annually, and this would only be possible if they were made simpler to do in some way.	Exports cannot be allowed in the absence of sufficient data. This will become a huge undertaking annually, so if a NDF cannot be done for a species in a particular year then no trade should be allowed in that year.
	Scientific authority to be re-structured to include hunting organizations	Trophy Hunting Leopard N&S 2023, Scientific authority must establish LHZ for purpose of setting quota (Norms and Standards), page 113 - 3. (2)	Hunting organisations are an industry representative group, and although their input should be considered when making management decisions it is unclear how they would contribute to the evaluation of scientific evidence. It's also not clear why this group should be privileged over others, including cultural and traditional groups, animal rights organisations, etc.	yes, and land owners				Hunting organizations are profit based. A scientific, bias free, outlook is difficult to take when money is on the line.	Scientific Authority is supposed to consist of scientists. A scientist from the hunting fraternity could possibly be co-opted but how and who this representative would be may become problematic. I still believe that the SA can consult the hunting fraternity through the existing structure.	They must definitely be consulted, but I think they would be too biased to be on such, and the public will not stand for it. I dont see this flying. For the hunters, they are basically represented by their province's SA reps, as in the provincial scientists.	The hunting fraternity must have input into quotas, which must still be based on scientific evidence, as traditional leaders have a say in their use of leopards.
	Camera traps be used by land owners to establish numbers and suitable individuals	Trophy Hunting Leopard N&S 2023, Scientific Authority more inclusive	There is nothing preventing landowners from doing this under current legislation	yes	This is only useful if land owners are forced to share the data captured on camera traps.	Difficult to comment on relevance as camera traps are already used, but must be used in a specific manner in order to obtain robust data.		Only if used with appropriate mark-recapture and other monitoring tools	This is not something that can be legislated. There are currently guidelines suggesting camera trapping as the best method for determining leopard density. Other methods are better suited to determine presence and absence of leopard or leopard distribution. Al of these are guidelines and best practice methods but should not be legislated.	This can tie in with Norms and standards, and must be used for a priori ageing..and I guess, landowners can consider their own camera trapping to census a population? Best not at higher level legislation, but at level of an N&S	Guidance must given by a reputable NGO or the Provincial Conservation Authority on the setup of the cameras to allow for robust and defendable results.		Must be part of an accredited, independent camera trap survey study.
	Management authority to inspect carcass within 24 hrs is not quick enough. Within 5 hrs to ensure hairslip and damage to carcass does not occur.	Trophy Hunting Leopard N&S 2023, management authority, page 115 - 4. (6)	This may not be practical, especially if the hunt has taken place in a remote area. But if the hunter has recorded all the necessary information stipulated in the hunt return form it is less important for the carcass inspection to be done. I would recommend reducing the timeline to 6 hours of reporting the incident after which the carcass can be skinned.	yes		While this is important and I understand the concern, there is currently just not capacity in provinces to be everything to everybody.	otherwise value loss to landowner		Good suggestion but not practical with the limits on government resources and staff.	24 hours is just a maximum, mostly they can get there sooner, some provinces are extensive, and sometimes staff need requisite permission etc, so I think this is fine to stay as it was. The landowner/hunter etc has a duty of care to make sure there is no damage etc. Perhaps 12 hours if this is NB can be considered? as a max?	Given the resource restraints placed on Management Authorities, the landowner must provide assistance to facilitate this inspection.	less time to move carcass and fraud to occur	Not likely very practical.	MA cannot be expected to drop everything at a moments notice!
	Reintroduction internationally within Africa	Policy Position	Hard to justify relocating leopards internationally when many populations within SA are in decline		Threats need to be mitigated in these areas before reintroductions can occur successfully. This requires a huge amount of manpower and would need funding.	This requires further discussion and needs to be seen in conjunction with NDF.		Context?	Would be good to have a clear policy position on this issue.	The species occurs throughout Africa and there is published proof of supposed DCA leopard that have been settled well outside our borders. SA see it as a detriment, simply because of the last NDF, but the nature of this should be taken into context, it is still part of a pan-African population, and not a real loss in the true sense of it. This should be re-looked in some way.... There are several…	The new genetic results on the separate leopard lineages must be considered in this regard as far as possible. Protecting leopards in the countries targeted for reintroduction should be prioritised above bringing in additional individuals.		Must be based on robust peer-reviewed literature and to in situ range states only.
	Reinforcement internationally within Africa	CITES regs definition: “Reinforcement” - Species or subspecies is translocated into a part of its range where it augments conspecifics, with the intention to bolster an existing population, both numerically and genetically	Hard to justify relocating leopards internationally when many populations within SA are in decline	no	Threats need to be mitigated in these areas before reintroductions can occur successfully. This requires a huge amount of manpower and would need funding.	Same comment as above.		Context?		The IUCN refer to reinforcement which is simply low density populations, suppressed by humans etc - this must be understood in context, that the African population is not detrimented by this, and it may be a substitute for having to lethally remove an animal in situ in our own country..	...provided there are no source populations within their existing range.
	Research on biodiversity conservation may include — "Research done by provincial scientists and published (not just in files, and on laptops)"	NEMBA, Under section 50 [research] 50 e) All biodiversity-related scientists on state protected areas, provincial conservation Departments and agencies, and the South African National Biodiversity Institute are expected to engage in biodiversity research.(add subsection e?)	I agree with the general sentiment, but it is also important to recognise that research may not be of sufficient standard to warrant publication in a peer-reviewed journal, and publishing non peer-reviewed research can result in misleading information based on insufficient sample size or weak methods being circulated.		Research must be published in order to share knowledge and to gain a better understanding through out the industry.	Also consider there is a difference between research and adaptive management and monitoring. Most provinces more involved in the latter.		All research should be published for maximum benefit to all parties but publication costs can be prohibitive	Real urgent requirement but subject to the necessary support structures to enable such scientists to do research. Currently many provincial Departmental scientists get 0 support for research initiatives. They cannot even subscribe to relevant journals let alone receive financial support to publish in journals.	This cant really be placed in legislation, these officials must just do their jobs, and this operational at the agency level.	Unpublished work is still relevant and should be considered. Greater support & resources to be provided to such scientists to enable them to have time to do research and publish.
	Regularity of NDFs? Annual too frequent: it should be just Non-Detriment Findings, not Annual Non-Detriment Findings. Also, add to 62 a fourth section - (4) Non-detriment findings can be done up to every 10 years, and more frequently so, where there is a pending threat to a species, and a change in utilisation regime is determinable, and the Scientific Authority will oversee	NEMBA, Section 62 – should be just Non-Detriment Findings, not annual ones Add 62 (4) Non-detriment findings can be done up to every 10 years, and more frequently so, where there is a pending threat to a species, and a change in utilisation regime is determinable, and the Scientific Authority will oversee	Agree that annual NDFs are not practical					NDFs for species of which the popualtion numbers and status are uncertain must be done more frequently than once a decade. Sub-populations may also require more frequent assesment.	Support proposal	Five years may be relevant still though 10 years would ease the work load..	10 years is too great a gap. Agree that annual NDFs are unrealistic so perhaps every 5 years with specific reporting and analyses put in place to trigger changes to utilisation patterns. If this task is so unrealistic, then surely there are too many species with purely commercial incentives.		Cannot be every 10 years in the face of climate change and other biodiversity threats. If baseline NDF is robust, annual reviews are adequate - does not call for redo of NDF.	The status of a species can change within 6 months, so annual is imperative
	Provincial conservation authorities needing permits? - is there employment not enough? Add a fourth section - (4) All officials contemplated in section 87A (a), b) and c) are exempt from further permit renewals as long as they remain in the employ of their respective Department, organisation or agency, as they are expected to undertake such duties	NEMBA, Section 87A [Issuing authorities – permits] Add (4) All officials contemplated in section 87A (a), b) and c) are exempt from further permit renewals as long as they remain in the employ of their respective Department, organisation or agency, as they are expected to undertake such duties.	Permits should be limited to those officials with the necessary skills and expertise to safely carry out restricted activities						Support	If this can free up their time to do meaningful conservation work, then this cannot harm to have in place somehow	Fully agree. This adds an unnecessary administrative burden, and yet the staff have been employed for that express purpose based on their qualifications and experience.			A PCA should have a current permit issued annually.
	Knowledge on illegal killing of leopards - Add (f) for the purposes of research to assess illegal activity	NEMBA,Section 105b) [amnesty] Add f) for the purposes of research to assess illegal activity			In order to understand the impact and extend of the illegal activities this is an important factor to be considered.				Supported but will be difficult to implement	There is actually quite a bit of published info on illegal killings in the many questionnaires that get done by researchers, but people just havent seen them, or have been too lazy to find the information. Amnesty should be selective, and perhaps have it for researchers, then officials can get info secondarily - this amnesty idea can be exploited..	Although the need to gain greater information on illegal activities is important, this may be seen as acceptance of such illegal acts in the name of research. This needs to be carefully considered and provisos put in place - if the same person or institution is repeatedly providing information they must be thoroughly investigated.		Will change in new draft NEM:BA bill.
	Provincial officials transporting leopards hailing from conflict or injury	TOPS Regulations, 5. a) “…to control damage causing animals originating from protected areas and private land, and to transport alive or dead specimens of compromised animals for management purposes” [who may apply for permits]	I feel that this is already covered in the legislation		This should strictly be limited to provincial officials.			It would simplify the matter if organisation level permits could apply to employees		The officials are employed to do that, so should do it as they need to in terms of the mandate of those agencies..	This will allow for greater control of such activities.
	Haphazard trapping of leopard - Add an eight section - (8) “Applicants considered under 14(2)c) can set a trap cage for a large carnivore with the requisite permit which would be in perforce where if any one dimension is the same or in excess of one of the following: 2 m (l) x 0.9 m (h) x 0.7 m (w)"	TOPS Regulations, 14(8), “Applicants considered under 14(2)c) can set a trap cage for a large carnivore with the requisite permit which would be in perforce where if any one dimension is the same or in excess of one of the following: 2 m (l) x 0.9 m (h) x 0.7 m (w)	I don't understand the comment		Trapping of leopard should be considered illegal. These animals are often injured in the trapping process and some may remain in traps for long periods of time. This is an extreme volition of animal welfare.					The reason for this was to regulate the trap cage so as to avert from the loophole of proving intent on what animal was targeted, fortunately all TOPS species - beyond leopard, would be applicable to these dimensions. Farmers are regularly setting these trap cages, and government officials turn a blind eye to it, and instead help them remove the leopards, but do not enquire why they set the traps…	No trapping should be haphazard or considered without specific conditions.		Must be replicated in Guidelines for DCA's
	Rehabilitated leopards - Add (d) "Rehabilitation facility seek to return to rehabilitated animals as near as is safely possible to where their patient animals were obtained from, taking into consideration, genetics, and ecology, and should they deviate from this, they will need to undertake a risk assessment as contem"	TOPS Regulations, TOPS, 35. d) Rehabilitation facility seek to return to rehabilitated animals as near as is safely possible to where their patient animals were obtained from, taking into consideration, genetics, and ecology, and should they deviate from this, they will need to undertake a risk assessment as contem	It seems reasonable for rehabilitated leopards to be released at/close to the area where they were captured					If an animal has been trapped and ends up in a rehab center it is counterproductive to release them in the same area. New areas must be considered.	I support the principle although the final wording needs a bit of work	Not sure where this can be in legislation at higher level, it may work in N&S for DCAs, when animals are injured?	The statement is unchanged.
	Rehabilitated leopards and government decision making - Add (e) "where the provincial conservation authorities as part of management purposes, bring injured or orphaned specimens, or forensically obtained ones, there is an understanding with the rehabilitation facility that the authorities decide on eventual release sites of these specific animals."	TOPS Regulations, 35, e) where the provincial conservation authorities as part of management purposes, bring injured or orphaned specimens, or forensically obtained ones, there is an understanding with the rehabilitation facility that the authorities decide on eventual release sites of these specific animals.	A ban seems excessive given that there may be some leopards that can not be released into the wild due to being captive-born, habituated to people, injured, a disease risk, etc.		Leopards should be housed in accredited zoo. This can assist in research practices, education and future conservation of the species. Allowing leopards to be housed in zoo will also allow for a safe place for damaging causing animals without the need to destroy those specimens.			Relevant only to wild born cats kept in zoos.		I dont think this is needed there are only a few of them, and inner city kids who visit zoos in school groups can benefit from seeing them. The captive leopard industry has not been a threat to wild leopards, though not overly positive, but it hasnt been negative, so no reason I would say to do this.. It might create a precidence where everything is to be removed..	There is place for the keeping of such species in Zoos, provided they comply with relevant legislation and welfare considerations.			Zoos have the expertise and have a duty to ensure the longevity of a species by creating assurance populations through internationally structured and recognised population Management plans with relevant permits from DFFE
	In Apr 2024 Cabinet approved the POLICY POSITION ON THE CONSERVATION AND SUSTAINABLE USE OF ELEPHANT, LION, LEOPARD AND RHINOCEROS - The document addresses the implementation and phasing out of captive cats. To include the ban on keeping leopards in zoos	Policy Position - Section 6.1: Actions for Implementation	Agree that the management authorities should stipulate release sites, should the leopards be recovered and capable of surviving in the wild		Authorities should have the ability to make this decision but must be trained int his and have a good understanding of the area in which the animal is to be released. The rehabbing centre should also have experience in leopard rehabbing of the species.			The release site must be determined in agreement. If necessary a third party may be used to advise. Provincial cnservation authorities are not all aware enough to make such decisions autonomously.	Support this principle	The authorities must take control here, and have MoUs etc, not sure where this can come in anywhere..	This should be in the form of a MoU or Agreement.		If they cannot be released, they must be transferred to approved ethical sanctuaries - those that do not breed, trade, sell or allow interactions.
	TOPS - The definition of captivity is missing	TOPS - Chapter 1.1: Definitions: Captivity						Include a definition	Controlled environment definition is sufficient in my view		This will negate the problems which arose such as with captive lions.
	TOPS - The definition of an animal held captive is missing	TOPS - Chapter 1.1: Definitions: "Held captive"						Include a definition	Controlled environment definition sufficient		As above.
	Discourage the use of real leopard skins in favour of the faux fur skins that have already been accepted by the Shembe Church and communities in Zambia	Policy Objective 3 - POLICY POSITION ON THE CONSERVATION AND SUSTAINABLE USE OF ELEPHANT, LION, LEOPARD AND RHINOCEROS	In general alternatives to real leopard skins should be promoted, although this needs to be accepted by the religious/cultural groups and promoted from within. At present government lacks the capacity/political will to significantly reduce the illegal trade in leopard skins, which are still freely available in traditional markets		This is vital for the conservation and preservation of the species.	Should discourage the illegal use.		The Shembe have already agreed to use faux fur at some level and this must be supported.	Support and agrees that this should become a formal government policy position.	This is a major identified threat to leopard, and adress it with this, otherwise get real ones permitted additionally to this	A tax should be proposed for real leopard skins if not legitimately obtained.
ADDITIONS	Legislation needs to be more enabling.		Very difficult to know exactly what is being requested here	only way land owners will look after leopards					In my view the decision making processes needs to be more enabling. Legislations' basic requirement is a permit. It cannot become more enabling but the processes used to arrive at a decision on whether to issue a permit or not could become more enabling.	I think it is already	An enabling legislative environment creates incentives to conservse species and be more open about use thereof.		This will occur when the 9 + 1 + 1 system is discarded. Results in conflicting legislation with differing provincial ordinances. Need a national stratified system.
	Rehabilitation of leopard and documenting success		Agree that there should be more research done on rehabilitation successes, as well as failures, to improve knowledge and rehabilitation practices			Research question and possibly to be included in best practice guidelines			As with hunting return forms, rehab return forms can provide very important information about successes and failures. Could perhaps be captured as permit conditions and not necessarily new legislation	This can be conditional on permits, and also mandatory for NGOs and Government officials that are involved in this.	Not all species can rehabilitated, and this will produce a body of best practice evidence to the benefit of the species and stakeholders.		Through peer-reviewed publications.
	Leopard translocation as an aid to minimise conflict		Translocations should be carefully planned, which makes the incorporation of conflict animals difficult (but not impossible) - conflict situations often arise with little warning			Translocation does not always lead to better outcomes. There is a multitude of literature on the topic that needs to be considered. Guidelines for translocation are required.		A step liek process as per the management of elephant could be included. Increase area -> Consider contraception -> Consider translocation -> lethal control	Not sure what is meant by this issue. Translocation should always result in minimal conflict with another existing leopard. Would be very difficult to deal with this as legislation. Would be better to have a Best Practice Translocation Guideline.	This activity is still covered by TOPs and permissible, perhaps it means there must be Norms and Standards or a strategy that guides this?	Currently it is easier to destroy a DCA before exploring the translocation options.
	Trap cage size for leopard (its dimensions) are regulated vs the intent to catch leopard (all large carnivores are on TOPS anyway)				Cage trapping should not be allowed as it poses serious welfare concerns			The size is one issue but the type of cage must also be regulated with aspects such as the gap between bars, construction material, etc.		Farmers catch leopard, but say they tried to catch a caracal, and a leopard walked into the trap, to try divert from intent. It is to close the grey area basically....	Leopard require specific trap designs to minimise them injuring themselves.
	Regulate the intervention of some NGOs in duties of the state		NGOs can provide valuable assistance when state capacity is lacking, and while there should be some state oversight of leopard management related activities, strict regulation beyond that already contained in the legislation (permits, etc.) may result in generally negative outcomes				Many are interfering in best practice conservation		NGO's needs to be and are regulated already	This may be difficult to place somewhere in legislation..there is an Ordinance law on not interfering in the duties of an officer, and perhaps it can lifted into TOPS?	NGOs are by default taking over State duties due to lack of adequate resources, leaving the State vulnerable and duties compromised. There is place for partnerships but the State cannot absolve itself from its responsibilities.		NGO intervention should be allowed where alternative methods or translocation can be provided that the state cannot fund or capacitate.
	Access to leopard derivates and products for traditional and spiritual use		Is an important consideration, and currently many groups seem to be excluded from legal access to leopard body parts used in traditional practices. But all 'use' practices need to be viewed through the prism of leopards as a scarce resource that is under pressure - access should be allowed when circumstances permit, but making access to leopard products a legally enshrined right could result in n…		Alternatives should be found for these	This is a requirement in White Paper and policy position. Need to look at sustainable ways to assist with this that do not comprise species survival etc.		Outside of captive bred animals this will be very difficult to regulate and may, instead, be easier to police. Place restrictions and offences in place rather than listing opportunities for permission.	Support the proposal in principle but needs to be unpacked. Access also needs to be fair and must be sustainable irrespective of historic or cultural requirements. All role players need to be regulated equally.	This is sort of done by provinces, where they donate skins every now and again to Kgosis etc, maybe it can be more formalised and brought into legisl	Where feasible, products can be made available as a sale transaction.
	Listing captive animals in a National Studbook		Not sure whether this is feasible and what the benefits would be	no studbooks !	This database is essential in order to establish the captive population as well as ensure that it is well managed.			Supported	Suppot	They probably are in many cases, and they are so unimportant, not sure how necessary this is, though it is all doable I guess.	This is already in place overseas and should already have been thought of for SA.
	Norms and standards for transportation of wildlife (species specific)		Agree that these should be specified		These should be written into legalisation as they will ensure proper welfare.	Should be guidelines and not norms and standards.		Supported but they would fall under each species N&S	Most of this information already exists. Would be good to consolidated and update into one N&S document or at least in a guideline format.	There are SANS standards already for this, and not sure if the wheel needs reinventing, but if Norms and stds are to come about with DCAs, then it can go there..	Game Capture operators should be regulated and comply with relevant best practice guidelines.
	Norms and Standards for sanctuaries and rehabilitation centres		Agree that these should be developed, particularly with relation to preparing leopards for release and deciding whether to go ahead with releasing animals back into the wild					The encouraged exit from the lion breeding business has been motivated partially on welfare issues. It is essential that rehabilitation centers are held to a high standard.	Yes, certainly required or at least in guideline format	What is in place already is surely satisfactory...	These too need to be regulated as they often originate due to good intentions and are not guided by best practise or legislation.
	Norms and standards for research - including the use of tracking devices and collars		Could be very loosely defined with some basic conditions (collar type and size, drop-off device, minimum sample size), but these are probably best implemented at provincial level and/or through university animal ethics committees rather than national legislation			This is generally managed though ethics committees at academic and research institutions.		Except for improvent of drop off/ break off collar technology the current standards and methods seem to be sufficient.	Suport	Drop-off collars are needed, and perhaps an independent ethics committee to evaluate this.. The screws need tightening on this.. Maybe not full Norms and Standards, or perhaps just for collaring in general, as leopard are collared for management by provinces, while NGOs and academics do primary research..	Tracking devices should be removed once the research has been completed. Minimum standards for devices for certain species are required, such as drop-off collars for leopards.
	Norms and standards for the management of DCAs		Although there will need to be provincial variation in these regulations, overall guidelines or norms and standards are needed to improve overall management practices and record-keeping.	time frames from government.				Must include the definition of DCA at species level and even a regional consideration.	Already in the process of being developed as far as I know. Supported.	I think a strategy or N&S, could guide more responsible management here, and NGOS and government must be more accountable here..	This should take any interpretation of the law out of the debate.		N and S were developed and then reduced to guidelines. Must be N and S to allow for accountability.
	Excessive cost of leopard surveying and complex analysis required		Hard to see how this can be addressed - research comparing different survey methods found that camera trap surveys produced the most accurate results and were also relatively cost-effective compared to other methds (spoor indices, etc.). Using cheaper/simpler methods is likely to result in significantly weaker outputs which could lead to poor management decisions	Cost brought on by scientists. They need to pay for information they want.		Need to find a balance between obtaining robust data to base offtakes on and costs. However, those who benefit from offtakes should invest in monitoring to ensure sustainability.		Managing a species that occur outside of protected areas must err on the side of caution. If this is more complex then so be it.	Cannot be legislated. Already captured in guideline format. Funding mechanisms to be explored and developed for broader implementation would be usefull	I dont know if legislation can cover here, maybe at level of the Scientific Authority can be supportive in resolutions they make, maybe even as a CITES resolution that any efforts to camera trap leopard populations get to be amenable to a team that analyses the data, as it does turn people off. Even SANBI are unable to do the analyses, they resort to statistical expertise at a University, which s…	Agreed. If landowners are now required to survey their leopard populations, easier and more cost effective methods need to be disigned to assis them. But some of their income from the hunting of leopard should be put aside to assist with the surveys.		Cost due to robust survey sampling is necessary.
	Satellite collaring of leopard studies that are not published ever		These studies may not be published because of low sample size, lack of animal ethocs clearance, or weak scientific rigor. Although efforts should be made to get these data into the public domain, there could be good reasons why they are not formally published			Not a legislative issue.		All research should be published but publishing costs can be very prohibitive. Remember that some animals are collared for management rather than research purposes and there is no intention to publish.	Permit condition issue	The NGOs are quite good at getting their work published, and so too are academics, who I guess have limited time frames, but there is alot with government, and even decisions are made on this data, by just eye balling it, and none of it stands scrutiny.	All scientific and peer reviewed research should be published. If any such tracking of any species is done part of the research approval must be the requirement to publish data.
	Leopard habituat well. For the purposes of monitoring, safety and tourism this should be encouraged in tourism orientated areas		Habituation implies modification to leopard behaviour in order to make them more accustomed to humans. While this can benefit tourism operators, it can also lead to hazardous situations where leopards are seen to pose a safety risk when they are seen close to human settlements	Out of context. Never seen a re-located leopard habituated, and yet to see a leopard in livestock area be habituated.		Not a legislative issue.	I'm doubtful of this and would caution for safety reasons	Leopard make for exceptional tourism offerings and this should be considered but need not be compulsory.	Not sure what is meant with this proposal.	100% this should be encouraged, to get benefit to these sites, and will talk to the White paper and new policy position for sustainable benefits from leopard. It would just be difficult to place in legislation as there no major detrimental activity involved, perhaps collaring for this, can be seen as unethical only.. this one doesn't need permission to do basically..	Care must be taken to not overly habituate leopards as this in itself may create problems for the species and humans. Wild leopards can be monitored and be seen by tourists, but if tracking devices are fitted then fitting these to habituated leopards will facilitate removal if release mechanisms fail.
REMOVALS	DCAs should not be used for commercial activities as hunting. This will only lead to the "increase" of DCA leopards	Norms and Standards for the hunting of leopard in South Africa	This is definitely a valid concern, but can be mitigated through management and monitoring of DCA incidents. Provincial authorities may not have capacity to do this effectively, however	Not true		This does need to be managed, but do not agree with not allowing it at all.		Agreed	DCA animals should never be hunted for commercial purposes	There must be a consideration for this, at least to discuss this, as many pastoral and ranchland areas would want this to be up for discussion. There may be limited options for the current status quo, and this should at least be attempted, and there can be effective controls put in place in terms of guarding against fraudulent claims.	The reason for disallowing this practice stands. Why did the animal become DCA in the first place? There is risk in hunting DCA leopards as their numbers will increase.
	The hunt of seven-year male leopard as any removal of male mammals in changing environments can lead to the extinction of the species	Policy Position, Section 6.3 Leopard hunting and damage-causing leopards - Objective 3: Actions for Implementation	Removal of males over 7 has been shown to have the least impact on the overall status of a leopard population. If any hunting is going to take place, it should be of these individuals. This suggestion either seeks to outlaw all hunting, or would result in pressure shifting to other demographic groups, which would have a far greater negative impact on leopard populations	Not true	Removal of leopard that are still able to contribute genetically to the population has the potential to impact the populations in a negative way.	Scientific evidence has shown that the least impact on leopard population when offtake is restricted to 7 year and older males.			Research has proved that 7 and older male removals have least impact on Leopard. Principle should stay although it is difficult to legislated something like "7 year old" Alternative wording possibly??	In terms of the Norms and Standards, this is a good gauge of age for leopards, technically leopard populations actually remain stable at round about 5-6, but 7 was chosen to be more conservative, and to match a particular physical description of the animal, for practicality sake. One can argue, with no rules at all in the past, why have the animals not gone extinct. It is always safer to take off…	Ages and categories of leopards should be based on robust surveys and research where possible and not a surmise of the population's performance.

## Sheet: LeH
LEOPARD HUNTING
MODIFICATION	ISSUE	SPECIFIC PROVISION	ID EXPERT + RELEVANCE (1 Not relevant, 2 Slightly relevant, 3 Moderately relevant, 4 Quite relevant, 5 Extremely relevant, EMPTY= No answer)				AVERAGE	STANDARD DEV.	N° AGREEMENT (>2)	% AGREEMENT	TOTAL RESPONDENTS/ISSUE	TOTAL NO RESPONDENTS/ISSUE
			ID 2	ID 4	ID 6	ID 7
AMENDMENTS	Authorities should always collect a DNA sample from hunted leopards.	Goverment Gazette nr 47984, 4. Managment of leopard hunts, (7) - page 115	4	1	2	5	3	1.82574	2	50	4	0
	It should be always specified who is responsible of DNA samples collected and what their use will be.	Goverment Gazette nr 47984, 4. Managment of leopard hunts, (9)- page 115	4			5	4.5	0.707107	2	100	2	2
	Upon completion of a leopard hunt, government officials should complete the measurements and take pictures, in addition to verifying the hunt	Goverment Gazette nr 47984, 5. Monitoring of leopard hunts (1) - page 116	2		4	5	3.66667	1.52753	2	66.6667	3	1
	All costs of monitoring of leopard fall on the hunting industry, this is not a viable option. similar, all monitoring is one by NGO's which cast doubt on the data collected	NA	1	3	2	5	2.75	1.70783	2	50	4	0
ADDITIONS	Leg hold traps, even "humane" ones, must not be used to catch leopards		1		1	4	2	1.73205	1	33.3333	3	1
	Hounds must not be used to hunt leopards.		4			1	2.5	2.12132	1	50	2	2
	Only male leopards may be hunted.		5	5	3	5	4.5	1	4	100	4	0
	Issuing permits too late for reasonable marketing to take place		5	5	5	5	5	0	4	100	4	0

## Sheet: LeH COMM
LEOPARD HUNTING COMMENTS
MODIFICATION	ISSUE	SPECIFIC PROVISION	ID EXPERT (number) + MOTIVATION
			ID 2	ID 4	ID 6	ID 7
AMENDMENTS	Authorities should always collect a DNA sample from hunted leopards.	Goverment Gazette nr 47984, 4. Managment of leopard hunts, (7) - page 115	Geolocated DNA samples could be very useful for research and management purposes - allowing us to build up a genetic database to determine the origin of illegally-traded leopard skins, for example	no	While it is important to collect DNA at all possible opportunities, this is not just the responsibility of the government.
	It should be always specified who is responsible of DNA samples collected and what their use will be.	Goverment Gazette nr 47984, 4. Managment of leopard hunts, (9)- page 115	Clearly assigning responsibly increases the probability of samples being properly collected and curated
	Upon completion of a leopard hunt, government officials should complete the measurements and take pictures, in addition to verifying the hunt	Goverment Gazette nr 47984, 5. Monitoring of leopard hunts (1) - page 116	Ideally government officials would supervise this process, but realistically this may not be practical. Clear guidelines exist for the information that needs to be collected after a hunt, which can be collected by hunters. Officials could provide training on collecting these data to ensure standardised processes are followed		However, the measurements and completion are not the responsibility of the government but that of the professional hunter. Provincial authority can verify.	Government official or appropriate representation. the data must be collected
	All costs of monitoring of leopard fall on the hunting industry, this is not a viable option. similar, all monitoring is one by NGO's which cast doubt on the data collected	NA	This is absolutely not true - NGOs and government devote substantial funds to monitoring leopard populations, and all efforts are made to ensure that data analysis is in line with scientific best practice. I would actually argue that, as the main financial benficiaries of leopard hunting, the hunting industry can and should contribute substantially more than it currently does.	yes	None of the current costs of monitoring are carried by the industry. It is carried out by government and NGOs. Those who benefit from offtakes should be responsible for robust monitoring to ensure offtakes are sustainable. All data obtained are assessed and evaluated by an independent statistician.
ADDITIONS	Leg hold traps, even "humane" ones, must not be used to catch leopards		This comment is not relevant to hunting, which does not involve the use of traps. All trap methods, including cages, pose a substantial threat to the wellbeing of captured leopards and should be used with extreme care
	Hounds must not be used to hunt leopards.		I think there may be times when the use of hounds could be justified (e.g. when a particular leopard is injured, or poses a threat to human ssafety), but their use should be extremely rare
	Only male leopards may be hunted.		Hunting male leopards older than 7 years has been shown to have the least negative impact on overall population health	yes	Already included.
	Issuing permits too late for reasonable marketing to take place		This is a cause for major frustration in the hunting community and could cause the hunting industry to lose faith in the permitting process	yes

## Sheet: LeR
LEOPARD RESEARCH
MODIFICATION	ISSUE	SPECIFIC PROVISION	ID EXPERT (number) + RELEVANCE (1 Not relevant, 2 Slightly relevant, 3 Moderately relevant, 4 Quite relevant, 5 Extremely relevant, EMPTY= No answer)										AVERAGE	STANDARD DEV.	N° AGREEMENT (>2)	% AGREEMENT	TOTAL RESPONDENTS/ISSUE	TOTAL NO RESPONDENTS/ISSUE
			ID 1	ID 2	ID 3	ID 7	ID 9	ID 10	ID 11	ID 13	ID 14	ID 15
AMENDMENTS	Regulations should specify differentiation between captures applied for research from captures for other purposes	ToPS Regulations 2007, regulation 2, regulation 26	4	4	4	5	3	3	5	4	4	5	4.1	0.737865	10	100	10	0
	The capture, immobilisation, or collaring of a leopard for research purposes should be subject to approval by a registered Animal Ethics Committee at an academic institution	TOPS Regulations 2007, Regulation 10	4	5	4	3	3	2	4	5	5	5	4	1.05409	9	90	10	0
	Government researchers to publish more. Under section 50 [research] NEMBA, 50 e) All biodiversity-related scientists on state protected areas, provincial conservation Departments and agencies, and the South African National Biodiversity Institute are expected to engage in biodiversity research.(add subsection (e)?)	Under section 50 [research] NEMBA, 50 e) All biodiversity-related scientists on state protected areas, provincial conservation Departments and agencies, and the South African National Biodiversity Institute are expected to engage in biodiversity research.(add subsection (e)?)	4	2	4	1	4	2	5	4	2	5	3.3	1.41814	6	60	10	0
	Knowledge on illegal leopard killing. Add f) for the purposes of research to assess illegal activity	NEMBA, Section 105b) [amnesty] Add f) for the purposes of research to assess illegal activity	4	3	4	3		1	4	4	4	3	3.33333	1	8	88.8889	9	1
	Qualified personell on scientific authority to rely less on external people. TOPs reg 60 (add section 4): The members contemplated in (1) b) to f) need to be suitably qualified at the minimum of a Masters degree in any of the biological sciences or nature conservation.	TOPs reg 60 (4): The members contemplated in (1) b) to f) need to be suitably qualified at the minimum of a Masters degree in any of the biological sciences or nature conservation.		1	4	2	3	4	5	4	1	3	3	1.41421	6	66.6667	9	1
	Government scientists to contribute more research. TOPs, 60(add section 5): Scientific authority members as contemplated in 1 b) and 1c) need to encourage their peers to accurately record information on the status of listed species, and they are further encouraged to contribute to conducting research on these matters. [scientific authority]	TOPs, 60(5): Scientific authority members as contemplated in 1 b) and 1c) need to encourage their peers to accurately record information on the status of listed species, and they are further encouraged to contribute to conducting research on these matters. [scientific authority]	4	1	4	4	2	4	5	4	3	5	3.6	1.26491	8	80	10	0
	Good credentials of scientific organisations i.e NGOs. TOPs definitions to add: TOPs, Definitions:“Bona fide NGOs’: “A recognised, Non-governmental Organisation, with a proven track record of having worked on listed species and to which end could be seen as having requisite knowledge of whatever species they specialise in”.	TOPs definitions to add: TOPs, Definitions:“Bona fide NGOs’: “A recognised, Non-governmental Organisation, with a proven track record of having worked on listed species and to which end could be seen as having requisite knowledge of whatever species they specialise in”.	4	2	4	3	4	2	5	4	3	1	3.2	1.22927	7	70	10	0
	Provinces to consider suggesting LHZs. Leopard N&S for hunting, Under 3. Add (14) The provinces may submit additional LHZs, provided comparable monitoring protocols as endorsed by the Scientific Authority who will then then adjudicate this.	Leopard N&S for hunting, Under 3. Add (14) The provinces may submit additional LHZs, provided comparable monitoring protocols as endorsed by the Scientific Authority who will then then adjudicate this.	4	5	4	4	2	4	5	4	4	3	3.9	0.875595	9	90	10	0
	Researchers to support provinces regarding complicated analysis of leopard population surveys. Leopard N&S for hunting, Under 3. Add (15), Should the provinces have independently conducted leopard population surveys, as contemplated in (3) (14), the Scientific Authority should assist to get the data analysed to determine population density and trends, as the statistics is highly complex	Leopard N&S for hunting, Under 3. Add (15), Should the provinces have independently conducted leopard population surveys, as contemplated in (3) (14), the Scientific Authority should assist to get the data analysed to determine population density and trends, as the statistics is highly complex	4	2	4	4	4	5	5	4	5	1	3.8	1.31656	8	80	10	0
ADDITIONS	Any tracking or telemetry collars fitted to leopards should be fitted with a remote removal mechanism (a 'drop-off' and/or 'rot off' device)		5	5	5	4	4	5	5	5	4	5	4.7	0.483046	10	100	10	0
	All researchers should provide the relevant authority with information (age, sex. ID photos, date collared, capture location, etc.) on any collared leopards		5	5	4	4	4	3	5	5	5	5	4.5	0.707107	10	100	10	0
	Non-invasive research methods (camera trapping, DNA collection from scats, etc.) should be preferred to methods involving capture of leopards whenever possible		4	5	1	5	3	4	5	5	4	5	4.1	1.28668	9	90	10	0
	Introduce publishing and reporting on mass of government records, i.e DCAs, lethal control, etc			4	4	2	4	4	5	4	3	5	3.88889	0.927961	8	88.8889	9	1
	Make genetics material accessible not only to veterinarians, who should make it available		4	1	4	2		5	5	5	5	5	4	1.5	7	77.7778	9	1
	Regional gaps in genetics knowledge in SA, i.e North West		4	1	4	3		3	5	4	2	5	3.44444	1.33333	7	77.7778	9	1
	Complex methods to survey trends in leopard populations (simplicity needed)		4	1	1	4	3	5	5	4	1	3	3.1	1.59513	7	70	10	0
	Include already published information on leopard in building the new legislation, i.e meta-analyses, reviews etc.		4	1	2	4	4	4	5	4	5	5	3.8	1.31656	8	80	10	0
	Hurdles to publish research in terms of permission, ethics etc		4	1	2	2		4	5	4	2	2	2.88889	1.36423	4	44.4444	9	1
	Obstruction to conducting research, owing to territoriality of particular person(s) with this species		4	1	1	2		2	5	4	5	1	2.77778	1.71594	4	44.4444	9	1
	Large number of leopard collaring studies, with mass exposure on social media, but not accountable to publish		4	3	1	5		3	5	4	4	4	3.66667	1.22474	8	88.8889	9	1
	Research that relies on non-invasive methods such as spoor counts, dung sampling, observation, etc should not need SAVC approval		4	4	5	4	4	4	5	3	5	3	4.1	0.737865	10	100	10	0
	The sustainability of wild population through ex-situ research			1	4	4		1	5	3	1		2.71429	1.70434	4	57.1429	7	3
	Incentivise land owners to coordinate their own research in their landscape. Right now it is not happening.		4	3	1	5	3	3	5	4	3	2	3.3	1.25167	8	80	10	0
	Statistical programmes to analyse leopard population surveys are very complex and arduous		4	1	1	4	1	4	5	4	1	2	2.7	1.63639	5	50	10	0
	Time consuming programming required to analyse leopard population data, i.e R programmes running for says - thats not on			1	1		1	4	5	4	1	1	2.25	1.75255	3	37.5	8	2

## Sheet: LeR COMM
LEOPARD RESEARCH COMMENTS
MODIFICATION	ISSUE	SPECIFIC PROVISION	ID EXPERT (number) + MOTIVATION
			ID 1	ID 2	ID 3	ID 7	ID 9	ID 10	ID 11	ID 13	ID 14	ID 15
AMENDMENTS	Regulations should specify differentiation between captures applied for research from captures for other purposes	ToPS Regulations 2007, regulation 2, regulation 26	yes please, as this causes a lot of frustration at ethics boards	Research is a distinct reason for capturing animals and so should be considered diffferently to captures for management purposes			As long as research is listed as one of the valid reasons why leopards can be captured it can be regulated with other purposes. Research should not be excluded as valid reason for capture.	Government do this for management purposes, so perhaps the intent needs to be assessed, but it may be overkill to change a whole application template in a permit system.. Research generally has an associated ethics clearance	No captures for non-management or research purposes should be allowed.		Yes, good idea.
	The capture, immobilisation, or collaring of a leopard for research purposes should be subject to approval by a registered Animal Ethics Committee at an academic institution	TOPS Regulations 2007, Regulation 10	Agree, if it is for research purposes	Capturing, immobilising and collaring a leopard are all extremely stressful activities, and the oversight of an ethics committee will help to ensure that leopard capture for research purposes is only done when strictly required to generate high-value research outcomes that can not be obtained through less invasive means			Supported	It may be overkill, but not a strange request, as this is listed as one of the species' threats, and the fate of res nullius animals are in the public best interest, no government official owns the leopard in their provinces and they must be accountable to their decisions	Except if done in consultation with the relevant Conservation Authority for their own research.		definitely.
	Government researchers to publish more. Under section 50 [research] NEMBA, 50 e) All biodiversity-related scientists on state protected areas, provincial conservation Departments and agencies, and the South African National Biodiversity Institute are expected to engage in biodiversity research.(add subsection (e)?)	Under section 50 [research] NEMBA, 50 e) All biodiversity-related scientists on state protected areas, provincial conservation Departments and agencies, and the South African National Biodiversity Institute are expected to engage in biodiversity research.(add subsection (e)?)		Ideally this should happen, but government scientists are often resource-limited and may not be able to publish without compromising their core functions			Agree but see my comments under the same issue under management above	There must be some level of effort, its hard to force someone to publish or present somewhere, but an effort must be made, or send it on to an academic institution that will get a student onto it.. The employed scientists have at least Msc degrees and should be able to deliver scientific reports and their work plans apparently allude to being able to do this..	Such individuals often have vast experience and data and this can only aide in the management of the species.		Or at least collaborate with people who publish.
	Knowledge on illegal leopard killing. Add f) for the purposes of research to assess illegal activity	NEMBA, Section 105b) [amnesty] Add f) for the purposes of research to assess illegal activity		There is very little data on the extent of illegal leopard killing in SA, and legal facilitation of collecting these data could be useful, although collection of these data should also be vetted by an academic ethics committee				This can be instituted but perhaps once off, when it deems necessary, what is not known is that many researchers have obtained this information already..	This must not be seen as mitigation for illegal activities.		good idea.
	Qualified personell on scientific authority to rely less on external people. TOPs reg 60 (add section 4): The members contemplated in (1) b) to f) need to be suitably qualified at the minimum of a Masters degree in any of the biological sciences or nature conservation.	TOPs reg 60 (4): The members contemplated in (1) b) to f) need to be suitably qualified at the minimum of a Masters degree in any of the biological sciences or nature conservation.		The Scientific Authority should comprise individuals capable of assessing scientific data and reports and making recommendations based on this. I suspect that most participants already meet the criteria suggested, but if they do not, a less qualified but more experienced individual may add more value than one who has a qualification in a less relevant field of bilogical sciences.			Members need to be SACNASP registered professional scientists (which is anyway a legal requirement) within appropriated fields or disciplines as prescribed in the SACNASP legislation.	External people are continually having to do the work of elected members of the SA, and it would be appreciated if they had the requisite skills.. A Msc should be the minimum qualification..	The management of certain charismatic species is unduly influenced by NGOs and external so-called experts. Conservation Authorities still have vast experience and are objective.		In South Africa, a Masters Degree DOES NOT necessarily mean someone is competent.	Mist also comprise of independent species-specific and welfare experts.
	Government scientists to contribute more research. TOPs, 60(add section 5): Scientific authority members as contemplated in 1 b) and 1c) need to encourage their peers to accurately record information on the status of listed species, and they are further encouraged to contribute to conducting research on these matters. [scientific authority]	TOPs, 60(5): Scientific authority members as contemplated in 1 b) and 1c) need to encourage their peers to accurately record information on the status of listed species, and they are further encouraged to contribute to conducting research on these matters. [scientific authority]		It should be encouraged but I am not convinced that this needs to be a legal requirement			TOPS 60 deals with the Scientific Authority and not government scientists. Principle is supported but does not really fit in under section 60. What is the real issue; 1 recording information about status of species or 2 conducting research?	SA need information from provinces, and it would make their lives easier if this was of a high quality and all that is available is utilised. The constitution also covers education, where one should be free, and no superior should obstruct an official wanting to do research on something. Research should be done on any aspect in ones work plans and one would not need hurdles of needing to get high…	Greater support and resources must be given to Govt scientists to enable them to do research and publish.		agree
	Good credentials of scientific organisations i.e NGOs. TOPs definitions to add: TOPs, Definitions:“Bona fide NGOs’: “A recognised, Non-governmental Organisation, with a proven track record of having worked on listed species and to which end could be seen as having requisite knowledge of whatever species they specialise in”.	TOPs definitions to add: TOPs, Definitions:“Bona fide NGOs’: “A recognised, Non-governmental Organisation, with a proven track record of having worked on listed species and to which end could be seen as having requisite knowledge of whatever species they specialise in”.		Contributions should be assessed on the quality of the work presented, not based on the individuals involved. The modification suggested here seems subjective, and early-career researchers or newly-established organisations may be unfairly excluded. Ultimately, NGO's contributions should be assessed based on the quality and weight of evidence that they provide			Support the proposal	It may be hard to validate what this actually is.. but it can probably be rated for specific species, at best and without this, its a judgment call to be made. In terms of research, it will be straightforward to assess publication output	The manifesto of the NGO should also be evaluated to determine their underlying objectives and mandates to evaluate their credentials.		yes only people who are competent.
	Provinces to consider suggesting LHZs. Leopard N&S for hunting, Under 3. Add (14) The provinces may submit additional LHZs, provided comparable monitoring protocols as endorsed by the Scientific Authority who will then then adjudicate this.	Leopard N&S for hunting, Under 3. Add (14) The provinces may submit additional LHZs, provided comparable monitoring protocols as endorsed by the Scientific Authority who will then then adjudicate this.		I think this is a good addition, and provinces should encourage/facilitate the gathering of the evidence needed to support this			Provinces should provide inputs before hunting zones are issued by the SA. Why do they want to do this afterwards	I understand that they already do so, but the standard of monitoring is so high, that it is often precluding. The best compromise is that they get support from statisticians to mitigate this in some way. I dont know how this can be added, its more operational?	Agreed.		It could work, but the provincial authorities are not capacitated.
	Researchers to support provinces regarding complicated analysis of leopard population surveys. Leopard N&S for hunting, Under 3. Add (15), Should the provinces have independently conducted leopard population surveys, as contemplated in (3) (14), the Scientific Authority should assist to get the data analysed to determine population density and trends, as the statistics is highly complex	Leopard N&S for hunting, Under 3. Add (15), Should the provinces have independently conducted leopard population surveys, as contemplated in (3) (14), the Scientific Authority should assist to get the data analysed to determine population density and trends, as the statistics is highly complex	But who will fund the researchers? NGOs have access to funds that can be allocated to researchers to assist with analysis, but what about farm surveys?	This puts an unfair burden on the Scientific Authority as processing and analysing data can be extremely time-consuming and complex, and someone needs to provide the funds to support this. Provinces would be better off seeking their own collaborations with researchers, NGOs or academic institutions who can support with this aspect of monitoring			Good suggestion. Not only analysis of surveys but also the design of population surveys to ensure that the data adds value to the process.	The complexity of the analysis required does perturb provinces in doing this, and they would be best served if they had support, and it may come that there are no funds for this monitoring and then at least the conservation agencies can take over this work, if ever in the future..	Not all scientists are skilled in statistics and new analysis techniques. Researchers and Universities can become partners.		Yes, this is their job.	Should be independent.
ADDITIONS	Any tracking or telemetry collars fitted to leopards should be fitted with a remote removal mechanism (a 'drop-off' and/or 'rot off' device)			It is not uncommon for leopards to be captured and then for the collars to remain in place for years beyond their useful lifespan, causing discomfort to the leopard. This problem is particularly acute when collars are put on young individuals who are still growing.			Support this if practical. Drop-off collars have also been known to fail but the principle is good.	This is a must for research, and is ethics 101 for leopard as we speak..	Extremely important for welfare considerations.		agree.
	All researchers should provide the relevant authority with information (age, sex. ID photos, date collared, capture location, etc.) on any collared leopards			Will help with general monitoring of leopards as well as monitoring of collaring activities			Agreed, but this information should be stored in a place where it is safe and retrievable for future use.	The authorities need a certain minimum - location, and basic demographics, they wont need all the collar data. Nominal Occurrence data is also important. This can be covered by conditions.	This is essential to facilitate a greater understanding of the population.		very necessary.
	Non-invasive research methods (camera trapping, DNA collection from scats, etc.) should be preferred to methods involving capture of leopards whenever possible		It will always depend on the research question. But collaring problem animals is not a good research question, unless part of the project to assess the impact of translocation	Capture and collaring of leopards is a very stressful and dangerous process, both to leopards and those conducting the capture operation. Non-invasive methods should be preferred whenever possible to reduce the risks of injury/death during the capture process			Good principle to follow	These considerations should be made when alternatives are assessed at the level of an ethics clearance application..	This is also often the only means of collecting the data from rarely seen individuals. AI to analyse the data and spot patterns should be more readily available.		agree.
	Introduce publishing and reporting on mass of government records, i.e DCAs, lethal control, etc			These should be made publicly available to allow for accurate assessment of human-wildlife conflict levels			Good proposal. It will force authorities to improve their record keeping and knowledge management systems which in many cases are very poorly managed.	It will be hard to enforce this, but pressure can be placed on authorities and public can enquire as they are dealing with out natural heritage and they are expected to make good use of this data etc	This should also aide in the evaluation of the population and the perceived problems around this species.		good idea.
	Make genetics material accessible not only to veterinarians, who should make it available		DNA should go to a biobank, not veterinarians.	Genetics material should be 'owned' by the provinces or researcher responsible for capturing the leopard. Researchers should be able to apply to have access to these samples and use portions of the original sample for analysis if approved by the relevant authority.				The problem is vets dont avail the use of genetics from blood, and it is reported that there are endless reports of them taking blood and tissue samples, but they dont see the light of the day. Some system must be in place to have genetic tissue in some repository of sorts. It must go somewhere, preferably away from the vet..	This should be for research purposes.		Most genetic samples are never found. A central authority like SANBI must biobank all the samples.
	Regional gaps in genetics knowledge in SA, i.e North West			Can be earily remedied through collection of DNA material from leopard scats and/or tissue samples from captured/killed leopards when available.				A few articles have highlit this already with a few question marks over this area are indicated, though there are other areas that are gaps, but this cant be adressed by legislation. Its a matter between researcher and practitioner, or whatever agencies there are - v	Concerted efforts should be made to fill these gaps. All hunts and DCAs should require DNA to be taken throughout the country.		Is this really a gap in knowledge?
	Complex methods to survey trends in leopard populations (simplicity needed)		Population ecology is complex; it cannot be made simple.	As management decisions are based on these data, it is important that the methods used are robust. At present, the consensus in the scientific literature is that there are no 'simple' alternatives that offer a comperable level of accuracy			Current monitoring guidelines vary from simple methods to complex methods. More value is derived from more complex methods such as density determinations. Not sure if this can be changed. Value from simple methods could potentially be improved and maximized where feasible to do.	I am not sure if legislation can solve this, but it may be operational at organisational level issue, I see several people have mentioned this. Even if a trade-off is made, it would be helpful, though I understand that lead agencies of this cannot be compelled to sacrifice their standards - that is fair.	Complex methods means domination by certain groups which is problematic. The simpler the method the wider the applicability thereof.		sometimes these things are not simple.	Defined methods should be agreed upon that are statistically robust and easily replicated.
	Include already published information on leopard in building the new legislation, i.e meta-analyses, reviews etc.			New guidelines, etc. should already be taking the existing literature and knowledge of leopards into account		As long as there is sufficient credible information	I am under the impression that this is already done?	This is actually more useful than additional research, and universities should be encouraged to do this, there is alot of info out there already..	This should be the basis for any new legislation.		The publications must be in reputable journals and done by reputable people.
	Hurdles to publish research in terms of permission, ethics etc		I agree that ethics and legislation around trapping leopards are making it almost impossible to do research. Unless funded by wealthy NGO's or individuals. Veterinary fees to dart leopards sometimes exceed the budget of the project.	These are in line with internationally recognised best practice and should be retained				Individuals in government agencies try obstruct personnel wanting to do research, and it is known from the research community that there are onerous requirements from Dept Animal Health etc (section 20 or something?)	However, permissions are important and cannot be ignored, including ethics approvals. This to eliminate "fly by nights".		Ethics is not a hurdle. If someone thinks behaving unethically is ok then research is not for them.
	Obstruction to conducting research, owing to territoriality of particular person(s) with this species		Like many charismatic species, Leopards are susceptible to political, emotional and scientific bullying.	Does not seem like an issue that should be legislated				This cannot be adressed by legislation, it is true that there are personalities involved in this species that are bent on causing reputational harm to others, but I cant see how it can be controlled through legislation.	This is massive problem when it comes to certain charismatic species - no one group should be allowed to dominate research in a field to the exclusion of others, including support from National Departments.		This is a big problem in leopard research/conservation. Many bad apples. I do not see how this phrase will help to eliminate this.
	Large number of leopard collaring studies, with mass exposure on social media, but not accountable to publish		Facebook or Instagram research. Collar as many as possible, get views, fund next one. Thats the public collar treadmill.	All collaring activities should form part of well-planned studies that culminate in the publication of results				This can be gleaned from the many vets mostly that are involved with an NGO of sorts, which ostensibly rescue leopard then release them miles away at an associates property. There is a definite mismatch between the extent of seeing this regularly, verses what gets published and documented..	This is unacceptable and comprises research ethics.		Agree.
	Research that relies on non-invasive methods such as spoor counts, dung sampling, observation, etc should not need SAVC approval		No research on leopards is supposed to need approval from the SAVC. Approval for projects comes from Universities and provinces. The SAVC can approve scientists to do restricted activities, like darting, when scientists also have the approval to use chemicals (approved by the Medical Council). That is actually how much of the world (and the rest of Africa) do wildlife research.	Non-invasive research should not require veterinary approval			Agreed. No need for that	Vets cannot comment on ecological research, as they are not trained to do so. I can understand for something where a drug is used, or something invasive to the animal, but these may not be necessary, I guess if there is disease risk in scat, then perhaps?	Agreed.		agree.	Depends on methods and objectives e.g. scat collection and analysis.
	The sustainability of wild population through ex-situ research			Not sure what is meant by this, but given that SA has a number of in-situ populations that are under threat, I would think that there is little justification for ex-situ research, and that research activities could more usefully be focussed towards conserving existing populations				There is no need for this research on captive animals, and no conservation importance. By all means research - as in desk top work, if that what is meant. Genetics work too, could be useful - if thats what is meant.	This is also extremely difficult but is important.		Leopards are not sustainable in captivity.
	Incentivise land owners to coordinate their own research in their landscape. Right now it is not happening.			Although landowners can play an important role in research activities, they are likely to need external support with some facets of research, particularly the specialised skills needed to design studies and analyse the data appropriately. If the landowners wish to conduct this research to facilitate hunting on their properties, they are likely to receive a substantial fee for hosting the hunt, wh…			Good suggestion. However, how do you regularize something like this?	Research should be encouraged everywhere on the species - though I would not know how to suggest to government on how to do this. You dont want a situation where this would disingenuously influence a landowner getting a favorable outcome on a permit application if he/she does research. Anyone can do research, at least non-invasive parts, but research has to go through a peer review process for va…	But this should also be a requirement for hunting and DCA permits, as with other species.		this could get out of hand.	STandard methodology needed.
	Statistical programmes to analyse leopard population surveys are very complex and arduous		Population ecology and analysis are complex and cannot be simplified.	I do not see how this can be changed without seriously compromising the reliability of the data produced			It is what it is	This seems quite a theme and perhaps adressed external to this, and perhaps SA must go back to drawing board, or there needs to be development of a more automated way to analyse this data? Earlier I listed this as 1, with the frequency of it, it might be relevant..	This is often done for a reason so that those experts can dominate the field. Universities should be approached to assist in this regard, not NGOs.		life is not simple, live with it.	Needs to be statistically robust.
	Time consuming programming required to analyse leopard population data, i.e R programmes running for says - thats not on			I do not see how this can be changed without seriously compromising the reliability of the data produced.			Not something to solve with legislation	I am pretty sure in the future we are going to be slammed for using such onerous procedures, which sometimes take days...	More simple and robust analyses to be identified. Also partnerships with Universities can assist in this regard.		live with it.

## Sheet: LeT
LEOPARD TRANSLOCATION
MODIFICATION	ISSUE	SPECIFIC PROVISION	ID EXPERT (number) + RELEVANCE (1 Not relevant, 2 Slightly relevant, 3 Moderately relevant, 4 Quite relevant, 5 Extremely relevant, EMPTY= No answer)					AVERAGE	STANDARD DEV.	N° AGREEMENT (>2)	% AGREEMENT	TOTAL RESPONDENTS/ISSUE	TOTAL NO RESPONDENTS/ISSUE
			ID 7	ID 8	ID 10	ID 13	ID 15
AMENDMENTS	Amend in line with latest science translocation only allowed in line with DCA framework and guidelines	NA		4	4	5		4.33333	0.57735	3	100	3	2
	A criteria for translocation should be that a proper scientific assessment has been conducted by the authority to determine if there are viable release sites. Translocation can only be considered if these sites are pre-determined and pre-selected based on individual characteristics required.	Norms and standards for the management of damage-causing animals in South Africa, Part 2, Criteria for the translocation of damage-causing animals		4	3	4		3.66667	0.57735	3	100	3	2
	Translocation brings many risks to the animals involved and the people at the receiving environment, as well as costs. In the legislation should be specified that translocation should be a last resort generally.	Norms and standards for the management of damage-causing animals in South Africa, Part 2, Criteria for the translocation of damage-causing animals		4	4	4		4	0	3	100	3	2
	Cage traps can be used to translocate, euthanize or release on site. Add release on site to the legislation.	Norms and standards for the management of damage-causing animals in South Africa, Part 3, section 9i Minimum requirements for use of cage traps	4	4	4	4		4	0	4	100	4	1
ADDITIONS	Limit translocation of single individuals			1	1	4		2	1.73205	1	33.3333	3	2
	Regulate translocation of "problem" leopard into areas with existing populations			4	2	4		3.33333	1.1547	2	66.6667	3	2
	Baits in trap cages should be pre-baited with a sedative such as midazalom to ensure calmness in the trap cage			5	3	4		4	1	3	100	3	2
	Translocation feedback should be part of conditions to collect data about translocation success, failures etc.			3	5	4		4	1	3	100	3	2
	Introduce a fashion as through hunting return forms in which return information about translocation of "problem" leopard, use of sedative for trap cages, translocation feedback etc.				3	5		4	1.41421	2	100	2	3
	Damage causing animals may be translocated by certified persons		1	3	2	5		2.75	1.70783	2	50	4	1
	Leg hold traps (even "humane" ones) should not be used to capture leopard		4		1	5		3.33333	2.08167	2	66.6667	3	2

## Sheet: LeT COMM
LEOPARD TRANSLOCATION COMMENTS
MODIFICATION	ISSUE	SPECIFIC PROVISION	ID EXPERT (number) + MOTIVATION
			ID 7	ID 8	ID 10	ID 13	ID 15
AMENDMENTS	Amend in line with latest science translocation only allowed in line with DCA framework and guidelines	NA		DCAs should not be translocated to protetced areas &amp;lt;1000 km2	There must be evidentiary basis for any policy and research results must be examined, especially local research in SA
	A criteria for translocation should be that a proper scientific assessment has been conducted by the authority to determine if there are viable release sites. Translocation can only be considered if these sites are pre-determined and pre-selected based on individual characteristics required.	Norms and standards for the management of damage-causing animals in South Africa, Part 2, Criteria for the translocation of damage-causing animals		This is a good and supported idea. It may also help in prevention of leopard displacement by the continual &amp;quot;dumping&amp;quot; of leopard into a limited number of PAs	This should be taken more seriously, and a proper adjudication is made based on sound science etc
	Translocation brings many risks to the animals involved and the people at the receiving environment, as well as costs. In the legislation should be specified that translocation should be a last resort generally.	Norms and standards for the management of damage-causing animals in South Africa, Part 2, Criteria for the translocation of damage-causing animals		Lethal control should be the last resort. A decision tree for DC leopards could be developed.	Yes, there should be an understanding that its one notch under lethal control, and proper checks and balances in place - maybe conditions under permits can adress this..
	Cage traps can be used to translocate, euthanize or release on site. Add release on site to the legislation.	Norms and standards for the management of damage-causing animals in South Africa, Part 3, section 9i Minimum requirements for use of cage traps		Surely a release on site would only be in relation to the non-target animal?	Release on site if possible is the best option anyhow, cant see how legislation could prohibit this anyway, obviously the landowner has to consent to this...
ADDITIONS	Limit translocation of single individuals			Leopard are generally solitary in nature. I'm not sure how transporting multiple individuals would be of benefit?	Single individuals are normally translocated as leopard are solitary.. only if with a cub(s) will there be >1
	Regulate translocation of "problem" leopard into areas with existing populations			Placing &amp;quot;problen&amp;quot; animals into existing populations must have soem impact. I dont believe we know what that impact is so such translocation must be done with consideration.	This is hard to have at higher legislative level, as it is hard also to measure this actually, and no if a population is saturated or not, can perhaps be in N&S, and the knowledge of this, is with best available knowledge... it would be hard to enforce, as an official/practitioner can always say they thought it was unsaturated, but they were wrong and they only human..
	Baits in trap cages should be pre-baited with a sedative such as midazalom to ensure calmness in the trap cage			This is critical for the well being of a very stressed animal.	This is a good idea, but the drugs are Scheduled drugs - to my understanding, and vets must prescribe these,,,this may be limiting then..
	Translocation feedback should be part of conditions to collect data about translocation success, failures etc.			Agreed	True, this can easily be taken up in permit conditions, also to the provincial authorities who routinely do this, and are under the radar alot..
	Introduce a fashion as through hunting return forms in which return information about translocation of "problem" leopard, use of sedative for trap cages, translocation feedback etc.				Reporting on outcomes of translocation success are important, while as much information as possible is encouraged, one should prescribe the minimum, perhaps even to go as far as all the locational data, then one independent people can examine it, as it is easy for someone to alter the books so as to speak..
	Damage causing animals may be translocated by certified persons			Or someone with the necessary issued permits.	This will need to be validated somehow, translocating may simply be driving, so someone with a drivers licence.
	Leg hold traps (even "humane" ones) should not be used to capture leopard			The catching of leopards with leg hold traps is extremely stressfull for the animal and immobilisation remains complicated. They are not suitable for humane leopard capture.	These leg-holds have been used successfully before, when used correctly, so dont think this holds water, as critics of this, keep referring to steel-jawed gin traps when they refer to this....so they cloud judgment on this..

## Sheet: LeW
LEOPARD WELFARE
MODIFICATION	ISSUE	SPECIFIC PROVISION	ID EXPERT (number) + RELEVANCE (1 Not relevant, 2 Slightly relevant, 3 Moderately relevant, 4 Quite relevant, 5 Extremely relevant, EMPTY= No answer)						AVERAGE	STANDARD DEV.	N° AGREEMENT (>2)	% AGREEMENT	TOTAL RESPONDENTS/ISSUE	TOTAL NO RESPONDENTS/ISSUE
			ID 5	ID 7	ID 12	ID 13	ID 15	ID 16
AMENDMENTS	Gin traps should be made illegal not only for use, but also the sale, purchase and possession of them as they pose a serious risk to leopard welfare.	TOPS Regulations	5	4	5	5	5	5	4.83333	0.408248	6	100	6	0
ADDITIONS	Minimum enclosure size should be established at country level, not provincialy, whether animals are held temporarily or for long term.		5	5	5	4	5	5	4.83333	0.408248	6	100	6	0
	There should be Norms and Standards for captive leopards caring.		5	5	5	5	5	5	5	0	6	100	6	0
	Wild-caught leopards should not be kept in permanent captivity, unless they are incapable of surviving in the wild.		3	5	5	5	5	5	4.66667	0.816497	6	100	6	0
	Leg hold traps (even "humane" ones) should not be used to capture leopard			5	3	5	5	5	4.6	0.894427	5	100	5	1
	Baits in trap cages should be pre-baited with a sedative, such as midazalom, in order to ensure calmness in the trap cage.		2	3	4	4	5	4	3.66667	1.0328	5	83.3333	6	0
	Welfare assessment under the wellbeing portfolio of DFFE		1	3		5	5	5	3.8	1.78885	4	80	5	1
	Amend definition of wellbeing to duty of care principles			5		4	1	1	2.75	2.06155	2	50	4	2
	Clear actions established for dealing with damage causing individuals		5	5		4	5	5	4.8	0.447214	5	100	5	1
REMOVALS	There is little justification for the captive breeding of African leopards in South Africa from a conservation perspective, and captive breeding of leopards should thus not be permitted	NA	3	3	5	4	5	1	3.5	1.51658	5	83.3333	6	0

[truncated: 1 more sheets: LeW COMM]
