# Supplementary material for: Wildlife management and conservation in South Africa: informing legislative reform through expert consultation using the Policy Delphi methodology
Source: Front Vet Sci. 2025 Jun 30;12:1549222. doi: 10.3389/fvets.2025.1549222 (PMC12258392; doi:10.3389/fvets.2025.1549222)
Supplement: Supplementary file 14 [file Data_Sheet_9.xlsx]

## Sheet: Legend
	Code	Description
	EM	Elephant Management
	EH	Elephant Hunting
	ET	Elephant Translocation
	ER	Elephant Research
	EW	Elephant Welfare

## Sheet: EM
ELEPHANT MANAGEMENT
MODIFICATION	ISSUE	% AGREEMENT R2	ID2	ID3	ID4	ID5	ID6	ID7	ID8	ID9	ID11	ID13	ID14	ID15	ID16	N° YES	N° NO	N° I AM NOT SURE	N° EMPTY	% YES
AMENDEMENTS > 70%	Ownership of elephants, taking into account res nulius elephant. Specific provision: NA (72,73%)	72.73	I am not sure	I am not sure	Yes	I am not sure	No	Yes	Yes	Yes	Yes	I am not sure	Yes	Yes		7	1	4	1	58.3333
	Processes linked to different contrasting laws, and provincial concurrent competency introduce excessive bureaucracy that prevents efficiency, a key governance criterium. Specific provision: NEMPA, NEMBA (85,71%)	85.71		No	Yes	Yes	Yes	Yes	Yes	Yes	Yes	Yes	Yes	Yes		10	1	0	2	90.9091
	Measures regarding "damage-causing animals". TOPS definition needs refining to reflect interaction with human activities and exhaustion of all non-lethal methods as per Annex VI (flow diagram) and is imminent threat to human life. Specific provision: Paragraph 20 (1)(b)(i) about TOPS pertaining damage-causing animals (78,57%)	78.57	I am not sure	Yes	No	Yes	Yes	Yes	Yes	Yes	Yes	Yes	Yes	Yes		10	1	1	1	83.3333
	Give in the legislation as much weight to adaptive management as science, which has to reflect reality in elephant ranges, produce accurate data, and support good management practices. Specific provision: Guiding principles elephant Norms and Standards, TOPS, Chapter 7, CITES Regulation.4 Scientific Authority (76,92%)	76.92	Yes	No	Yes	I am not sure	No	Yes	No	Yes	Yes	Yes	Yes	Yes		8	3	1	1	66.6667
	There should be definitions for the terms "ethical" and "humane", as there is limited agreement on what these mean. Specific provision: Elephant N&S - Purpose and application 2. (2) a (vi), page 11 (100%)	100
	The time frame for keeping an elephant in a release camp should be accompanied by a reason, rather than just having a limit of 6 months. Expecially, if an elephant is kept for more than 3 months, a valid reason must be supplied why animal is being kept for extended period of time in release Bhoma. Specific provision: Elephant Norms & Standards Gazetted February 2023 - 13 (3) , page 92 (84,62%)	84.62	Yes	Yes	Yes	I am not sure	Yes	Yes	Yes	Yes	Yes	Yes	Yes	Yes	Yes	12	0	1	0	92.3077
	Immunocontraceptive vaccines should also be done by an expert who has been working with specific populations for an extended period of time, not just veterinarians. This could decrease identification time and reduce stress on animals. The vet could just be present, considering that not all vets know how to sex and age elephants out of a helicopter. Specific provision: Elephant Norms & Standards G…	76.92		No	Yes	I am not sure	Yes	Yes	Yes	Yes	Yes	Yes	No	Yes	Yes	9	2	1	1	75
	Vasectomies in elephants should be performed by veterinarians with experience only, not just generic veterinarians, as written in N&S. Specific provision: Elephant Norms & Standards Gazetted February 2023 - 17 (8) c , page 95 (72,73%)	72.73		No	Yes	I am not sure	Yes	Yes	Yes	Yes	Yes	Yes	Yes	Yes		9	1	1	2	81.8182
	For smaller fenced areas, the N&S should allow for the introduction as well as the removal of elephants after a certain period of time, in order to simulate scenarios where elephants occur in an area or periods where there are no elephants in an area. Ecological periods of rest. Specific provision: Generally, applies to the N&S of 2008, specific to more than one section (71,43%)	71.43	Yes	Yes	Yes	Yes	Yes	No	No	No	Yes	I am not sure	No	Yes		7	4	1	1	58.3333
	Situations where release camps are not required should be addressed in Elephant N&S. Specific provision: N&S section 13, page 20 (91,67%)	91.67	I am not sure	Yes	Yes	I am not sure	No	Yes	Yes	Yes	Yes	Yes	Yes	Yes		9	1	2	1	75
	The panel of specialists should include an elephant welfare, or social behaviour specialist. Specific provision: N&S 2023 PArt 1 Management Plans 6, 4, page 88 (73,33%)	73.33	No	I am not sure	No	Yes	Yes	Yes	Yes	Yes	No	I am not sure	Yes	No	Yes	7	4	2	0	53.8462
	Very important that premonitoring define exactly which elephant unit to be moved, in order to limit impact on remaining population. Specific provision: N&S 2023 Part 1 Initial assessment 7 (b) (v), page 90 (75%)	75	I am not sure	Yes	No	I am not sure	Yes	Yes	Yes	Yes	No	I am not sure	Yes	Yes		7	2	3	1	58.3333
	Circus elephants must be phased out and not permitted. Specific provision: N&S 2023 Part 1 translocation, import and export of elephants 12 (6), page 92 (92,86%)	92.86	Yes	I am not sure	Yes	Yes	Yes	Yes	No	Yes	Yes	Yes	Yes	No	Yes	10	2	1	0	76.9231
	An elephant may not be kept in a release camp for a period exceeding 1 month. Specific provision: N&S 2023 Part 1 Release camps 13 (3), page 92 (72,73%)	72.73	Yes	Yes	No	No	Yes	Yes	No	Yes	Yes	Yes	Yes	No		8	4	0	1	66.6667
	GnRH vaccines should not be allowed in any elephant, wild or captive, only under specific circumstances and with permits. Specific provision: N& S 2023 Part 2 Contraception of wild elephants 17 (4), page 94 (80%)	80	Yes	Yes	Yes	I am not sure	Yes	Yes	Yes	Yes	Yes	Yes	Yes	No		10	1	1	1	83.3333
	Definitions of critical terms meanings such as: "sustainable", "ecological integrity", "sustainable consumptive and non-consumptive use", "well-being", "biologically healthy population" are needed for the achievement of the N&S purpose. Specific provision: The National Norms and Standards for the Management of Elephant in South Africa, Chapter 1, 1. Definitions and 2 (1), page 85 (78,57%)	78.57	I am not sure	I am not sure	No	Yes	Yes	Yes	Yes	Yes	Yes	Yes	Yes	Yes	Yes	10	1	2	0	76.9231
	The most important 'Guiding Principle' in the management of a recovering mammal population, that of exponential growth and carrying capacity overshoot is not articulated. The recognition of this principle is fundamental to the management of elephant populations in particular. Specific provision: The National Norms and Standards for the Management of Elephant in South Africa, Chapter 1, 3 Guiding …	90.91	Yes	I am not sure	No	I am not sure	Yes	No	Yes	No		Yes	Yes	Yes		6	3	2	2	54.5455
	The principle around what constitutes "biodiversity loss" (spatial, structural, temporal, functional, species and its certainty) is not articulated in N&S Guiding Principles and should be addressed. Specific provision: The National Norms and Standards for the Management of Elephant in South Africa, Chapter 1, 3 (e) Guiding Principles, page 86 (84,62%)	84.62	Yes	I am not sure	No	Yes	Yes	Yes	Yes	Yes	Yes	Yes	Yes	Yes		10	1	1	1	83.3333
	Among N&S Guiding Principles, there should be one about how management, where possible, should first attempt to emulate natural processes. Specific provision: The National Norms and Standards for the Management of Elephant in South Africa, Chapter 1, 3 Guiding Principles, pages 86-87 (75%)	75	Yes	Yes	Yes	Yes	Yes	Yes	Yes	Yes	Yes	Yes	Yes	Yes		12	0	0	1	100
	The current definition of 'sustainable use' in TOPS is not explicit enough for it to be useful for management purposes. Specific provision: TOPS Regulations, “sustainable use”, page 10 (72,73%)	72.73	I am not sure	No	No	Yes	Yes	Yes	Yes	Yes	Yes	Yes	No	Yes		8	3	1	1	66.6667
	Elephants introduction assessment should also consider the surrounding community and possible threats. Specific provision: N&S - Chapt 2 - 7, pages 89-90 (92,31%)	92.31	Yes	Yes	Yes	Yes	Yes	Yes	Yes	Yes	Yes	Yes	Yes	Yes		12	0	0	1	100
	Among N&S Duty of Care, the responsible person should include demographics of elephant population when reporting the total number estimation and the number of unnatural mortalities of elephants. Specific provision: N&S - Chapt 2 - 8(3) - (b) (ii), pages 90 (76,92%)	76.92	I am not sure	Yes	No	Yes	Yes	Yes	Yes	Yes	Yes	No	Yes	Yes		9	2	1	1	75
	There should be an explicit requirement for responsible persons to sign acknowledgment of an Elephant Management Plan content understanding/undertaking. Specific provision: N&S 8 Duty of Care (1 – 3) referencing responsibilities of owners, page 90 (71,43%)	71.43	I am not sure	Yes	Yes	I am not sure	Yes	Yes	Yes	Yes	Yes	Yes	Yes	Yes		10	0	2	1	83.3333
	Incorrect reference to "rehabilitation". “Rehabilitation” must be changed to “rewilding” of elephants. Rewilding refers to the process of habituating domesticated/tame/previously captive animals back to extensive wildlife systems without the need/limited need for human intervention. Specific provision: 16 (1) (b) Establishment of new populations of wild elephants, pages 93-94 (100%)	100	I am not sure	Yes		I am not sure	Yes	Yes	Yes	Yes	Yes	Yes	Yes	No	Yes	9	1	2	1	75
	GnRH Immunocontraceptive vaccines should not be used as fertility control measures in wild female elephants until more scientific information becomes available. There is not enough peer-reviewed science on the methodology in females. Long-term use in males has serious effects and shouldn't be used. Specific provision: Contraception of Wild Elephants 17 (4) GnRh in wild elephants, page 94 (72,73%)	72.73	Yes	Yes	Yes	Yes	Yes	Yes	Yes	Yes	Yes	Yes	Yes	No		11	1	0	1	91.6667
	The time given (48 h) to manage escaped elephants is not enough and it is inconsistent with owner of elephant and owner of property to where elephants roam. Specific provision: Escaped Roaming elephants Clause 26 (4), page 99 (83,33%)	83.33	No	No	No	Yes	Yes	Yes	Yes	Yes	Yes	Yes	Yes	Yes		9	3	0	1	75
	Where lethal measures are necessary to manage an elephant or a group of elephants or to manage elephant population size, it should be add that the killing and management thereof must avoid unnecessary suffering and be as human as possible. Specific provision: National N&S Elephant 2023 3.Guiding Principles (i), page 86 (78,57%)	78.57	Yes	Yes	Yes	I am not sure	Yes	Yes	Yes	Yes	Yes	Yes	Yes	Yes	Yes	12	0	1	0	92.3077
	The definition of sanctuary needs to be expanded in TOPs, in order to include indications about no breeding and no interaction other than for veterinary or management purposes. Specific provision: National N&S Elephant 2023 Introduction or keeping of elephants 5 (e) and TOPS definitions (100%)	100		No	No	I am not sure	Yes	Yes	Yes	Yes	Yes	Yes	Yes	No	Yes	8	3	1	1	66.6667
	The responsible person must sign off on the Management Plan stating that they understand and accept the contents thereof. Specific provision: National N&S Elephant 2023 Management Plans 6 (1), pages 87-88 (100%)	100	Yes	Yes	Yes	Yes	Yes	Yes	Yes	Yes	Yes	Yes	Yes	Yes		12	0	0	1	100
	The management plan should be reviewed at least 10 years, or sooner if circumstances on the property \ population considered in the Management Plan change. Specific provision: National N&S Elephant 2023 Management Plans 6 (8), page 89 (100%)	100	Yes	Yes	Yes	Yes	Yes	Yes	Yes	Yes	Yes	Yes	Yes	No		11	1	0	1	91.6667
	Replace this clause - With elephant may not be kept, trained, exhibited or transported by circuses. Reason > The use of elephants in circuses should be prohibited based on research that indicates high levels of cruelty, stereotypic behaviours. Specific provision: National N&S Elephant 2023 Translocation, import and export of elephants (6), pages 91-93 (92,31%)	92.31	Yes	I am not sure	Yes	I am not sure	Yes	Yes	Yes	Yes	Yes	Yes	Yes	No	Yes	10	1	2	0	76.9231
	The draft N&S for the management of elephants in captivity should be reviewed and reinstated (23) would require an additional point referring to Keeping of elephants in captivity must be in accordance with the N&S for the care and management of elephants in captivity. Specific provision: National N&S Elephant 2023 23 Keeping elephants in captivity, page 97 (87,5%)	87.5	Yes	I am not sure	Yes	I am not sure	No	Yes	Yes	Yes	Yes	Yes	Yes	Yes	Yes	10	1	2	0	76.9231
	Immunocontraception vaccines can be admisitered by any experienced person, not necessarily a vet. Specific provision: Elephant N&S 2023 Part 2 Contraception of wild elephants 17 (2) (b) (83,33%)	83.33		No	Yes	I am not sure	Yes	Yes	Yes	Yes	Yes	Yes	No	Yes	Yes	9	2	1	1	75
	The evaluation method to establish the necessity of culling requires amendment. Specific provision: Elephant N&S 2023, Ch 2 section 19, pages 95-96 (71,43%)	71.43	I am not sure	I am not sure	Yes	I am not sure	Yes	Yes	No	Yes	Yes		Yes	Yes		7	1	3	2	63.6364
	Method/s of culling requires amendment in terms of updated research. Specific provision: Elephant N&S 2023, Ch 2 section 19, pages 95-96 (84,62%)	84.62	I am not sure	I am not sure	Yes	I am not sure	Yes	Yes	Yes	Yes	Yes	Yes	Yes	Yes	Yes	10	0	3	0	76.9231
	The definition of 'sustainable use' needs to be expanded upon in the Elephant N&S. Specific provision: National N&S Elephant 2023 (90,91%)	90.91	I am not sure	I am not sure	No	I am not sure	Yes	Yes	No	Yes	Yes	Yes	Yes	Yes		7	2	3	1	58.3333
	Adequate enclosure 9. (4) The minimum standard for a perimeter fence currently stipulated is outdated given the progress in experimentation and implementation in East Africa. This needs amending. Specific provision: National N&S Elephant 2023 (92,31%)	92.31		No	Yes	I am not sure	Yes	Yes	Yes	Yes	Yes	Yes	I am not sure	Yes		8	1	2	2	72.7273
	Transportation, import and export of elephants 12. (1) (c) - these are too restrictive and a time since first translocated (e.g. 10 yr) should rather be stipulated. Specific provision: National N&S Elephant 2023 (72,73%)	72.73	I am not sure	Yes	Yes	I am not sure	No	No	No	No	Yes		Yes	Yes		5	4	2	2	45.4545
	Transportation, import and export of elephants 12. - there is no mention of how elephants will be managed from a metapopulation and genetic perspective. Specific provision: National N&S Elephant 2023 (75%)	75		No	Yes	Yes	Yes	Yes	No	Yes	Yes		Yes	Yes		8	2	0	3	80
	The format proposed for such a plan has a lot of redundancy and misses key sections such as key indicators, monitoring, reporting and evaluation and adaptive management. Specific provision: Appendix 1 Management Plans for Wild elephant (91,67%)	91.67	I am not sure	I am not sure	Yes	I am not sure	Yes	Yes	Yes	Yes	Yes	Yes	Yes	Yes		9	0	3	1	75
	Any causes of non-testosterone aggressive behaviour in wild male elephants should be identified and mitigated by consulting experts in this field. Specific provision: N&S - Chapt 2 - Part 2-17(5) (72,73%)	72.73	I am not sure	I am not sure		I am not sure	Yes	Yes	Yes	Yes	Yes	Yes	Yes	Yes		8	0	3	2	72.7273
	Vasectomies should be considered only in very small and descreet wild elephant populations where no alternative non-lethal option is available. Specific provision: N&S - Chapt 2 - Part 2- 17(8)(b) (70%)	70		Yes	No	I am not sure	Yes	Yes	Yes	Yes	Yes	I am not sure	Yes	Yes		8	1	2	2	72.7273
	Vasectomies must be performed by experienced veterinary surgeons in the elephant vasectomy procedure. Specific provision: N&S - Chapt 2 - Part 2- 17(8)(b) (77,78%)	77.78		Yes	Yes	I am not sure	Yes	Yes	Yes	Yes	Yes	Yes	Yes	Yes		10	0	1	2	90.9091
	Immunocontraceptive vaccines should not include the use of GnRH vaccines. this should only be used to control musth after consultation with an elephant behaviour expert. Specific provision: N&S - Chapt 2 - Part 4- 25(2)(a) (77,78%)	77.78		Yes		I am not sure	Yes	Yes	Yes	Yes	Yes	Yes	Yes	No		8	1	1	3	80
	A management plan for a wild elephant shall include the demographics of elephant population. Specific provision: Elephant N&S Annexure I - (4) 4.2 (84,62%)	84.62	I am not sure	Yes	No	Yes	Yes	Yes	Yes	Yes	No	Yes	Yes	Yes		9	2	1	1	75
	Remove the conflation of animal rights with out of date animal welfare criteria and replace with a duty of care concept that is inclusive of all biodiversity - it essentially provides opportunities for evolved coping strategies to play out. Specific provision: NA (91,67%)	91.67	I am not sure	Yes	Yes	Yes	No	Yes	No	No	Yes	Yes	Yes	Yes	Yes	9	3	1	0	69.2308
	No accountability for non-compliance to EMP’s by responsible persons. Must sign acknowledgment of understanding/undertaking for EMP. No provisions/legal framework within TOPS/permit conditions to account for non-compliance of EMP’s by the responsible persons. Specific provision: N&S 8 Duty of Care (1 – 3) referencing responsibilities of owners (83,33%)	83.33	Yes	Yes	Yes	I am not sure	Yes	Yes	Yes	Yes	Yes	Yes	Yes			10	0	1	2	90.9091
	Whilst not new legislation - the Draft Minimum Standards For the Management of Captive Elephant should be reviewed and gazetted for implementation , now that there a NEMLA Wellbeing clause that addresses responsibility towards wellbeing of animals - this can be addressed. Specific provision: N&S 8 Duty of Care (1 – 3) referencing responsibilities of owners (77,78%)	77.78	I am not sure	I am not sure	Yes	I am not sure	Yes	Yes	Yes	Yes	Yes	I am not sure	Yes	I am not sure		7	0	5	1	58.3333
	Guides should have extensive elephants interaction training to properly handle elephant interactions properly. There have been numerous incidents of late where it can be clearly seen that this level of training is lacking. Specific provision: Elephant N&S 2023, Annexure III, page 106 (76,92%)	76.92	Yes	Yes	Yes	I am not sure	Yes	Yes	Yes	Yes	Yes		Yes	Yes		10	0	1	2	90.9091
	Very onerous and outdated in many instances. Specific provision: Elephant N&S 2023, Annexure IV, page 106 (87,5%)	87.5		I am not sure	Yes	I am not sure	Yes	I am not sure	Yes	I am not sure	Yes		Yes	Yes		6	0	4	3	60
AMENDEMENTS < 70%	Legislation needs to be changed so that it is economically viable to own elephant in wildlife areas. Hense the range of elephant ins SA will increase. Specific provision: NA (64,29%)	64.29	Yes	No	Yes	I am not sure	No	Yes	Yes	Yes	Yes	I am not sure	No	Yes		7	3	2	1	58.3333
	Elephant management should be conducted to avoid unsustainable environmental degradation where elephants occur to the detriment of other biodiversity, recognizing the role of man as a predator. Specific provision: NA (57,14%)	57.14	Yes	Yes		Yes	I am not sure	Yes	Yes	Yes	Yes	Yes	Yes	Yes		10	0	1	2	90.9091
	Elephants in captivity should be phased out, no further permits should be given. Specific provision: N &S 2023 Part 1, Introduction or keeping of elephants 5, 2 (c), page 87 (69,23%)	69.23	Yes	I am not sure	No	Yes	Yes	No	No	No	Yes	Yes	Yes	No		6	5	1	1	50
	Management according to a maximum elephants determined for a specific property. Specific provision: Norms and Standards of elephant 2(a)ii promotes broader biodiversity and socio-economic goals (61,54%)	61.54	I am not sure	Yes	No	I am not sure	I am not sure	Yes	Yes	Yes	No	No	No	Yes		5	4	3	1	41.6667
	National Department does not comply with Biodiversity according to Norms and Standards on properties such as the Kruger National Park. Specific provision: Norms and Standards of elephant 2(a)iii does not interrupt ecological integrity (45,45%)	45.45	Yes	I am not sure	No	I am not sure		Yes	Yes	Yes	Yes	No	Yes	Yes		7	2	2	2	63.6364
	National assets such as the meat of surplus animals do not reach poor people. In contrast with regulations. Specific provision: Norms and Standards of elephant 2(a)v ensures their sustainable consumptive and non-consumptive use (53,85%)	53.85		I am not sure	No	I am not sure		Yes	Yes	Yes	No	Yes	No	Yes		5	3	2	3	50
	The advisory committee must have a majority of scientists to guarantee sustainable utilization. Specific provision: NA (15,38%)	15.38	No	I am not sure	No	I am not sure	Yes	Yes	Yes	Yes	No	No	Yes	Yes		6	4	2	1	50
	Rules and regulations do not align with elephant biology - elephant population control is through mortalities of weaned calves, yet contraception focuses on controlling breeding, the evolutionary reason why a cow exists. Specific provision: Elephant Norms and Standards (57,14%)	57.14	Yes	Yes	Yes	Yes	No	Yes	Yes	Yes	No	Yes	Yes	No		9	3	0	1	75
	Primary influencers dictating elephant policies are primarily stakeholders with no accountability, that don't experience impacts of elephants, or have no management mandate. Specific provision: Elephant Norms and Standards, White Paper on Sustainable Use, CITES resolutions and Decisions (64,29%)	64.29	Yes	No	Yes	Yes	No	Yes	Yes	Yes	Yes	Yes	Yes	Yes		10	2	0	1	83.3333
	GnRH Immunocontraceptive vaccines should be administered by vet. GnRH vaccine is a scheduled domestic pig drug for off-license use in elephants. As such, a subparagraph should be added that GnRh vaccines must be administered by a veterinarian. Specific provision: Paragraph 17 (4) GnRh vaccines, page 94 (63,64%)	63.64		Yes	Yes	I am not sure	Yes	Yes	Yes	No	No	No	Yes	No		6	4	1	2	54.5455
	Rehabilitation of orphaned calves should be stopped. It is not fully aligned with subsection (a) of N&S Guiding Principles about avoiding groups disruption. Specific provision: Introduction or keeping of elephants 5 (d) and (e), page 87 (41,67%)	41.67	Yes	I am not sure	No	Yes	No	Yes	Yes	Yes	No	Yes	Yes	No		7	4	1	1	58.3333
	The definition of adaptive management does not include management action. Specific provision: Elephant N&S - Definitions, page 5 (40%)	40	I am not sure	No		Yes		No	Yes	No	Yes	Yes	Yes	No		5	4	1	3	50
	"ensures the sustainable use of hair, skin, meat and ivory products; and" should include "live elephants". Specific provision: Elephant N&S - Purpose and application 2. (2) a (v), page 11 (40%)	40	Yes	I am not sure	No	Yes	No	Yes	Yes	Yes	Yes		No	No		6	4	1	2	54.5455
	"while efforts should be made to ensure that elephants continue to play an important role in an already well established nature-based tourism sector this should not occur in an inappropriate, inhumane or unethical form or manner;" - remove and replace with ecological principle of natural regulation. Specific provision: Elephant N&S - Guiding principles. 3 (j), page 13 (42,86%)	42.86	Yes	Yes	Yes	I am not sure	No	Yes	Yes	Yes	Yes	Yes	Yes	Yes		10	1	1	1	83.3333
	The responsible person must prepare a management plan with the assistance of a veterinarian with expertise in dealing with elephants. The veterinarian must have experience with wildlife for a minimum of certain years. Specific provision: Elephant Norms & Standards Gazetted February 2023 - 6a 1 (ii), page 87 (8,33%)	8.33	I am not sure	No	No	I am not sure	No	Yes	Yes	Yes	No	No	No	No		3	7	2	1	25
	The 60 days time frame for approving management plans might not always be to the best interest of the animals. A shorter time limit for extreme situations and special situations must be considered. Specific provision: Elephant Norms & Standards Gazetted February 2023 - 6a 3 a, page 88 (64,29%)	64.29	I am not sure	No	No	I am not sure	Yes	Yes	Yes	Yes	Yes	Yes	Yes	Yes		8	2	2	1	66.6667
	The size of the property and situation must be taken into consideration as an animal darted for management might get lost darting from a motorised vehicle and a helicopter as minimum requirement must be on stand-by at the very least or a spotter airplane. Specific provision: Elephant Norms & Standards Gazetted February 2023 10 (2), page 91 (50%)	50	Yes	I am not sure	No	I am not sure	Yes	No	Yes	No	No	No	Yes	Yes		5	5	2	1	41.6667
	Legislation in general should make elephant management easier for managers/owners of elephant. Specific provision: Generally, applies to the N&S of 2008 (69,23%)	69.23	Yes	Yes	Yes	I am not sure	No	Yes	Yes	Yes	Yes	Yes	Yes	Yes		10	1	1	1	83.3333
	Restricted activities should include driving elephants for instance with a helicopter. This needs better regulation. Specific provision: section 4&10 of N&S (69,23%)	69.23	I am not sure	Yes	No	No	Yes	Yes	No	I am not sure	No	I am not sure	Yes	No		4	5	3	1	33.3333
	It is impractical to include a culling plan with the initial Elephant Management Plan, as requested by N&S. Culling often takes place only after the EMP is prepared. There should be the opportunity to submit the culling plan later than the initial EMP. Specific provision: Section 6, 2(h) of N&S, page 15 (53,85%)	53.85	I am not sure	Yes	Yes	Yes		Yes	No	Yes	Yes	Yes	No	No		7	3	1	2	63.6364
	The Contingency Plan requested in N&S to be included in an Elephant Management Plan can work for captive elephants but not for wild populations. Specific provision: Elephant N&S, Section 6, 2(h), page 15 (50%)	50
	The definition of "carrying capacity" and its different forms in N&S are needed. Specific provision: The National Norms and Standards for the Management of Elephant in South Africa, Chapter 1, 1. Definitions, page 83 (69,23%)	69.23	Yes	I am not sure	Yes	Yes	Yes	No	Yes	No	Yes	Yes	Yes	Yes		9	2	1	1	75
	In N&S Guiding Principles, the principle that any management action causes stress to an elephant population and that management actions' choices should proceed from the least stressful upwards should be well articulated. Specific provision: The National Norms and Standards for the Management of Elephant in South Africa, Chapter 1, 3 (h) (i) Guiding Principles, page 86 (64,29%)	64.29	I am not sure	Yes	No	I am not sure	Yes	No	Yes	No	Yes	Yes	Yes	No		6	4	2	1	50
	The 'management option' flow diagram is garbled but also has no underlying principles which it is adhering to and lacks scientific rigor. Specific provision: Elephants N&S Annexure VI Flow diagram relating to management options, page 110 (62,5%)	62.5	I am not sure	I am not sure	Yes	Yes		Yes	Yes	Yes	Yes	Yes	Yes	Yes		9	0	2	2	81.8182
	Adequate enclosure should be objective or outcome based, rather than specification based, considering that terrain and context could make fence specification variables. Specific provision: Elephant N&S - Ch 2 section 9 and Annexure V, page 90,91 and 109 (66,67%)	66.67	I am not sure	No	Yes	Yes	Yes	Yes	No	Yes	Yes	Yes	No	Yes		8	3	1	1	66.6667
	The minimum standard for a perimeter fence should be a height of 2.2 meters instead of 1.8 meters. Specific provision: N&S - Chapt 2 - 9(4) - (a), pages 91 (64,29%)	64.29	I am not sure	Yes	No	I am not sure	I am not sure	No	I am not sure	No	Yes	No	Yes	Yes		4	4	4	1	33.3333
	PZP immunocontraceptive vaccines should be administered to females from 10 years old to older. Specific provision: N&S - Chapt 2 - 17(3)(b), pages 94 (60%)	60		Yes	No	I am not sure	No	No	Yes	No	No	Yes	No	Yes		4	6	1	2	36.3636
	Culling elephants in groups does not align with natural processes. Elephants don't die in groups and have evolved coping strategies to deal with stresses such as a family member. Specific provision: Elephant Norms and Standards, reg 19, pages 95-96 (69,23%)	69.23	I am not sure	Yes	Yes	Yes	No	Yes	Yes	Yes	No	No	Yes	No		7	4	1	1	58.3333
	Review process of an Elephant Management Plan should be every 5 years. 10 year review will include up and coming breeding cohorts and maturing bulls; could change population management interventions/strategies & on-going 5 yr assessments Consistent with Duty of Care. Specific provision: N&S - 6 Management Plans (8) about 10 yr period review; 8 Duty of Care (3) (a) where management authority must …	63.64	I am not sure	No	No	I am not sure	Yes	Yes	Yes	No	No	No	No	No		3	7	2	1	25
	At present the theme of legislation is such that elephant are not desirable to own. Elephant where they occur in South Africa are not endangered, yet if you look at where they occur to where other species occur it is abundantly clear that the very few landowners are prepared to risk owning elephant. Specific provision: NA (58,33%)	58.33	Yes	Yes	Yes	I am not sure	No	Yes	Yes	Yes	Yes	Yes	Yes	Yes		10	1	1	1	83.3333
	Legislation wrt to management ie. culling and hunting of elephant need to become less restrictive. Specific provision: NA (57,14%)	57.14	Yes	Yes	No	I am not sure	No	Yes	Yes	Yes	Yes	Yes	Yes	Yes		9	2	1	1	75
	The 'Guiding Principle' that pre-emptive management measures which dampen the exponential phase of population recovery is not articulated, and ignores the importance of this in a species that is long-lived, and thus has long delays in density-dependent regulation taking effect. Specific provision: Elephant N&S 2023, Chapter 1, 3 Guiding Principles, pages 86-87 (69,23%)	69.23	I am not sure	Yes		Yes	Yes	Yes	Yes	Yes	Yes	Yes	Yes	No		9	1	1	2	81.8182
	National Department Environmental Affairs in conflict with this regulation. Specific provision: Elephant N&S 2023, Management Plan 6.4 Panel of experts must have at least one scientific expert, page 88 (20%)	20	I am not sure	I am not sure	No	I am not sure		Yes	Yes	Yes	Yes		Yes	I am not sure		5	1	4	3	50
	PZP immunocontraception should not only be administered by vet. The PZP vaccine isn't scheduled and doesn't require immobilisation for administration. Not a restricted activity in terms of TOPS. Specific experience needed to sex and age animals, under off-site vet supervision. Specific provision: Paragraph 17 (2) (b) PZP Immunocontraceptive vaccines, page 94 (66,67%)	66.67		Yes	Yes	I am not sure	No	No	No	No	Yes	Yes	No	Yes		5	5	1	2	45.4545
	The administration of immune-contraceptive vaccines must be administered by a veterinarian and suitably experienced person. The reason for this is the scheduling of PZP. Specific provision: National N&S Elephant 2023 Contraception of wild elephant 17 (2) (b), page 94 (25%)	25		Yes	Yes	Yes	No	No	Yes	No	No	No	Yes	No		5	6	0	2	45.4545
	GnRH immuno-contraceptive vaccines should not be used in wild elephants; and must be administered by a veterinarian. Specific provision: National N&S Elephant 2023 Contraception of wild elephant 17 (4), page 94 (66,67%)	66.67		Yes	Yes	I am not sure	Yes	Yes	Yes	No	No	No	Yes	No		6	4	1	2	54.5455
	Transportation, import and export of elephants 12. (2) (a) - this is too restrictive as it requires a very intimate knowledge of the social structure of the elephant population which is only achieved in < 10 % of populations. Specific provision: National N&S Elephant 2023 (50%)	50		I am not sure	Yes	I am not sure	No	No	Yes	No	Yes	Yes	Yes	Yes		6	3	2	2	54.5455
	Management of wild elephant populations Part 2 - there is no mention of how elephants will be managed from a metapopulation and genetic perspective - there is no mention of how elephant will be managed from a metapopulation and genetic perspective. Specific provision: National N&S Elephant 2023, Chapter 15. Management of wild elephant populations - Part 2 (66,67%)	66.67		No	Yes	Yes	Yes	No	Yes	No	Yes	Yes	Yes	Yes		8	3	0	2	72.7273
	All breeding bulls should be treated to prevent unintended breeding: more behavioural and scientific info needed (b) cost prohibitive, questionable viability, unknown behavioural effects. Specific provision: N&S - Chapt 2 - Part 2-17(7) (50%)	50	No	No	No	No	No	Yes	Yes	Yes	No	No	No	Yes		4	8	0	1	33.3333
	"an elephant may not be cullied if it's part of a social unit, unless the entire social unit, including the matriarch, calves and all juveniles, are culled" is up to discretion and contradictory. Specific provision: N&S - Chapt 2 - Part 2- 19(1)(c) (58,33%)	58.33	Yes	No	No	No	No	Yes	Yes	Yes	Yes	Yes	Yes	No		7	5	0	1	58.3333
	"The culling plan must contain the evidence that all other population management options have been rejected by the professional natural scientist after appropriate consideration and evaluation" is vague. Specific provision: N&S - Chapt 2 - Part 2- 19(3)(ii) (69,23%)	69.23	No	No	No	I am not sure	Yes	No	Yes	No	Yes	Yes	Yes	Yes		6	5	1	1	50
	Vasectomies performed by trained and experienced veterinary surgeons. Specific provision: N&S - Chapt 2 - Part 4- 25(2)(a) (66,67%)	66.67		Yes		I am not sure	Yes	No	Yes	No	Yes	Yes	Yes	Yes		7	2	1	3	70
ADD > 70%	There should be incentive for good management through tax rebait. (71,43%)	71.43	Yes	Yes	Yes	Yes	No	I am not sure	Yes	I am not sure	Yes	Yes	Yes	Yes		9	1	2	1	75
	Good decision making and expansion of elephant range should be enabled through inclusivity. Landowners should have more voice in policy. (85,71%)	85.71	Yes	I am not sure	Yes	I am not sure	Yes	Yes	Yes	Yes	Yes	Yes	Yes	Yes		10	0	2	1	83.3333
	Given elephant sentience and complexity, and given changes to S1 and S2 of NEMBA, the issue of elephants held in captivity needs to be addressed. Keeping elephants in captivity in SA must be prevented. (84,62%)	84.62	Yes	I am not sure	No	I am not sure	Yes	Yes	No	Yes	Yes	Yes	Yes	No	Yes	8	3	2	0	61.5385
	It must be mandatory and subject to a hefty fine - whether private or state - for reserves to ensure that all fencing is properly maintained and elephant proof. Where elephants escape they must be returned to the reserve and must be the responsibility of reserves i with help from authorities. (78,57%)	78.57	Yes	Yes	Yes	I am not sure	Yes	Yes	Yes	Yes	Yes	Yes	No	Yes		10	1	1	1	83.3333
	N&S for elephants in captivity are needed. (80%)	80		I am not sure	Yes	Yes	Yes	Yes	Yes	Yes	Yes	Yes	Yes	Yes	Yes	11	0	1	1	91.6667
	TOPS registration for veterinarians should be a national permit, not just a provincial permit. (72,73%)	72.73	I am not sure	Yes	Yes	Yes	Yes	Yes	Yes	Yes	Yes	Yes	No	Yes		10	1	1	1	83.3333
	Veterinarians should have at least 5 years of wildlife experience before being considered to advise on elephant matters. (72,73%)	72.73	I am not sure	No	Yes	Yes	Yes	Yes	Yes	Yes	Yes	Yes	Yes	Yes	Yes	11	1	1	0	84.6154
	Management plans for elephants that are free-roaming (res nullius) i.e. not fenced in. (81,82%)	81.82	Yes	Yes	Yes	Yes	Yes	Yes	Yes	Yes	Yes	Yes	I am not sure	Yes		11	0	1	1	91.6667
	DCA control of elephant by non-state officials (90,91%)	90.91	Yes	No		Yes	Yes	Yes	Yes	Yes	Yes	Yes	Yes	Yes		10	1	0	2	90.9091
	Include metapopulation management concepts and thinking into elephant norms and standards (84,62%)	84.62	I am not sure	I am not sure	Yes	Yes	I am not sure	Yes	Yes	Yes	Yes	Yes	Yes	Yes		9	0	3	1	75
	Equitable access to all elephant products and derivatives i.e. elephant dung (83,33%)	83.33		Yes	Yes	I am not sure	No	Yes	Yes	Yes	No	Yes	Yes	Yes		8	2	1	2	72.7273
	Insufficient emphasis has been given to the pre-monitoring of any elephant before capture operation. It is important that social associations are known and proper knowledge of the family structure is ensured, before any capture operation. (76,92%)	76.92	I am not sure	Yes		Yes	Yes	Yes	Yes	Yes	No	No	Yes	Yes	Yes	9	2	1	1	75
	Too often capturers target the first available group, herd them with the helicopter and hope to get the entire family, but too often this has not been the case, creating huge social disruption issues in the source population and in the new population (72,73%)	72.73	I am not sure	I am not sure		I am not sure	Yes	Yes	Yes	Yes	No	Yes	Yes	Yes	Yes	8	1	3	1	66.6667
	Selective culling of elephants or disturbance culling. (76,92%)	76.92	Yes	Yes	Yes	Yes		Yes	No	Yes	Yes	Yes	Yes	Yes		10	1	0	2	90.9091
	GnRH should not be allowed in any elephant unless under specific circumstances and with permits. The welfare impact is huge on the entire population. Too many reserves are using it uncontrolled on wild and captive elephants. (100%)	100		Yes	Yes	I am not sure	Yes	Yes	Yes	Yes	Yes	I am not sure	Yes	No		8	1	2	2	72.7273
	A Biodiversity Management Plan for Elephant in South Africa must be developed to give the context and guidance for elephant management in the country (92,31%)	92.31	I am not sure	I am not sure	Yes	Yes	Yes	Yes	Yes	Yes	Yes	Yes	Yes	Yes		10	0	2	1	83.3333
	A specific section which stipulates that the criteria implemented for managing an elephant population should be ranked around minimising stress to the population as a whole not individuals. (75%)	75	Yes	Yes	No	I am not sure	Yes	No	No	No	Yes	Yes	Yes	Yes		7	4	1	1	58.3333
	The protection of iconic plants should be considered (for example the Von Willigh's baobab in the Kruger National Park, putting rocks around the base so elephants cannot destroy it). (71,43%)	71.43	Yes	Yes	No	Yes	I am not sure	Yes	Yes	Yes	Yes	I am not sure	Yes	Yes		9	1	2	1	75
	Action how to do culling of elephants (76,92%)	76.92	Yes	I am not sure		I am not sure	No	Yes	Yes	Yes	No	Yes	Yes	Yes	Yes	8	2	2	1	66.6667
	No breeding should be allowed in Captive facilities at all. (80%)	80	Yes	Yes	No	I am not sure	Yes	Yes	Yes	Yes	Yes	I am not sure	Yes	No	Yes	9	2	2	0	69.2308
	Accountability for the inaction of proactive management of their elephant population (76,92%)	76.92	Yes	I am not sure	Yes	I am not sure	Yes	Yes	Yes	Yes	Yes	I am not sure	Yes	Yes	Yes	10	0	3	0	76.9231
	Consolidated legislation should have key principles of maintaining elephant's role in intact systems, restore elephant's role, or mimic the outcomes of elephants. (81,82%)	81.82	Yes	Yes	Yes	Yes		Yes	Yes	Yes	Yes	Yes	Yes	Yes	Yes	12	0	0	1	100
	Legislation should have explicit procedures of bottom-up development that facilitate meaningful participation, co-management and co-accountability (91,67%)	91.67	Yes	Yes	Yes	Yes	Yes	Yes	Yes	Yes	Yes	I am not sure	Yes	Yes		11	0	1	1	91.6667
	Reference to introduction or keeping of wild elephants should explicitly refer to national AND in-situ in extensive systems only. (Outcry regarding recent translocations of cheetah and rhino subject to int. agreements resulting in deaths of both species). (72,73%)	72.73	I am not sure	Yes	No	I am not sure	Yes	Yes	Yes	Yes	No		Yes	No	Yes	7	3	2	1	58.3333
	Reference to introduction or keeping of wild elephants in captivity in "exceptional circumstances" based on current criteria are extremely vague. “Conservation” of elephants is not properly defined and no parameters on how to guide this are provided. (88,89%)	88.89	I am not sure		No	I am not sure		Yes	Yes	Yes	Yes	Yes	Yes	Yes	Yes	8	1	2	2	72.7273
	Moratorium on breeding of elephants in captivity. These captive facilities should be phased out in line with vision of HLP and PP objectives. Each facility should submit a rewilding plan within 5 years. (72,73%)	72.73	Yes		No	I am not sure		Yes	No	Yes	Yes	I am not sure	Yes	No	Yes	6	3	2	2	54.5455
	The amendment of legislation can not be done in isolation of newly promulgated/approved legislation/policies that have direct bearing on elephants e.g. White Paper on the Conservation and Sustainable Use of South Africa’s Biodiversity, the Policy Position on the Conservation and Sustainable Use, NBES Strategy, NISWT, etc. (90%)	90	I am not sure	Yes	Yes	I am not sure		Yes	Yes	Yes	Yes	Yes	Yes	Yes	Yes	10	0	2	1	83.3333
	The marking/registration of elephant ivory in TOPS should be dealt acknowledged in N&S. No ref currently. Note that commercial trade in ivory is currently illegal but what needs to be done with ivory from hunted/deceased elephants? Also concern re domestic markets and NBES strategy. (72,73%)	72.73	Yes	I am not sure	Yes	Yes	Yes	Yes	No	Yes	Yes	Yes	Yes	Yes		10	1	1	1	83.3333
	The amended TOPS Regulations public comment in October 2023 need to be finalised and promulgated urgently as this has direct bearing on elephant management and restricted activities. (80%)	80	Yes	I am not sure	Yes	I am not sure		Yes	Yes	Yes	Yes	Yes	Yes	No	Yes	9	1	2	1	75
	N&S for relocation of elephant needs to developed. (76,92%)	76.92		I am not sure	No	Yes	Yes	Yes	Yes	Yes	Yes	I am not sure	Yes	Yes	Yes	9	1	2	1	75
	Accountability for the inaction of proactive management of their elephant population by elephant owners. (75%)	75	Yes	Yes	Yes	I am not sure	Yes	Yes	Yes	Yes	Yes	I am not sure	Yes	Yes	Yes	11	0	2	0	84.6154
ADD < 70%	Current N&S are about management of populations, but they do not set national goals for elephant management. This is necessary, because a Biodiversity Management Plan is the best legislative mechanism. (50%)	50	I am not sure	No	Yes	Yes	I am not sure	No	Yes	Yes	No	I am not sure	Yes	Yes		6	3	3	1	50
	Management of a landscape of fear for elephants (69,23%)	69.23	Yes	Yes	Yes	Yes	No	No	Yes	No	No	Yes	Yes	Yes		8	4	0	1	66.6667
	Methods to manage spatial use of elephants (60%)	60	I am not sure	Yes	Yes	Yes	No	No	Yes	No	No		Yes	No		5	5	1	2	45.4545
	Captive commercial facilities must be phased out and no more permits given for captive elephants (53,85%)	53.85	Yes	I am not sure	No	Yes	Yes	No	Yes	No	Yes	Yes	Yes	No	Yes	8	4	1	0	61.5385
	TOPS does not explicitly define 'carrying capacity' or its various forms. This is a fundamental flaw in this legislation which hampers any attempt at rational management and sustainable utilisation particularly for elephant. (69,23%)	69.23	Yes	No	No	Yes		Yes	Yes	Yes	Yes	Yes	Yes	Yes		9	2	0	2	81.8182
	Action of licensing culling teams (69,23%)	69.23	Yes	I am not sure		I am not sure	No	No	Yes	No	No	Yes	Yes	Yes		5	4	2	2	45.4545
	Action of where culling must be implemented according to managements plans that does not get implemented (40%)	40	Yes	I am not sure		I am not sure	No	No	Yes	Yes	No		Yes	Yes		5	3	2	3	50
	Identify properties with over abundance (for example, 200 elephant introduced in Madikwe Game Reserve - today they are more than 1100). It could be a huge threat to black rhinoceros population. (23,08%)	23.08	Yes	No		Yes	No	Yes	Yes	Yes	No	No	Yes	Yes		7	4	0	2	63.6364
	Culling plan must be addressed for private properties (54,55%)	54.55	Yes	I am not sure		Yes	No	Yes	Yes	Yes	No	Yes	Yes	Yes		8	2	1	2	72.7273
	Demonstrable proof as to why other management options are not viable must be provided. Many alternate options need to be exercised with minimum periods and with consistency. Cannot be a tick-box exercise without real effort. (69,23%)	69.23	I am not sure	Yes	Yes	I am not sure	Yes	No	No	No	Yes	No	Yes	I am not sure		5	4	3	1	41.6667
	Guidelines, or N&S or SABS Code to be developed for tour guides, and tourism activities and management relevant to elephant tourism (63,64%)	63.64	Yes	I am not sure		I am not sure	Yes	No	No	No	Yes	Yes	Yes	Yes	Yes	7	3	2	1	58.3333
	Guides should have extensive elephants interaction training to properly handle elephant interactions p[roperly. There have been numerous incidents of late where it can be clearly seen that this level of training is lacking. (50%)	50	Yes	I am not sure		I am not sure	Yes	No	No	No	Yes	Yes	Yes	Yes	Yes	7	3	2	1	58.3333
	The approved management plan must stipulate that the elephant biomass must not exceed more than 15% of the total biomass. (36,36%)	36.36	I am not sure	No	No	I am not sure	No	No	Yes	No	No	No	Yes	Yes		3	7	2	1	25
REMOVE > 70%	Remove "within the ecosystem in which they occur or may occur in future" or remove reference to captive elephants. Specific provision: Elephant N&S - Purpose and application 2. (2) a (I), page 11 (87,5%)	87.5	I am not sure	Yes		I am not sure	Yes	Yes	No	Yes	Yes	Yes	Yes	I am not sure		7	1	3	2	63.6364
	"careful conservation management has ..." - remove the word careful it is confusing and likely incorrect. Specific provision: Elephant N&S - Guiding principles. 3 (e), page 12 (91,67%)	91.67	I am not sure	Yes	Yes	Yes	Yes	Yes	Yes	Yes	Yes	Yes	Yes	I am not sure		10	0	2	1	83.3333
	Remove ability to keep elephants on property less than some scientifically established value (use a BMP to argue this case). N&S are not adequate to guide elephant management nationally a BMP (Biodiversity Management Plan) is needed. Specific provision: Elephant N&S (85,71%)	85.71	I am not sure	I am not sure	Yes	Yes		Yes	Yes	Yes	Yes	Yes	No	No		7	2	2	2	63.6364
	Completely delete elephant norms and standards and revise to best practice guidelines. Specific provision: Elephant N&S 2023 (80%)	80	Yes	No		Yes	No	No	No	No	Yes	Yes	No	Yes	No	5	7	0	1	41.6667
	Registration of captive facilities should be stopped. No new registrations. Specific provision: Elephant N&S 2023, Chapter 2 - Part 4 -24, page 97 (75%)	75	Yes	I am not sure	No	I am not sure	Yes	Yes	Yes	Yes	Yes	Yes	Yes	No	Yes	9	2	2	0	69.2308
REMOVE < 70%	Remove - "elephants are intelligent, have strong family bonds and operate within highly socialised groups and unnecessary disruption of these groups by human intervention should be minimised" - this is not a principle but a statement of perception with some supporting science. Specific provision: Elephant N&S - Guiding principles. 3 (a), page 12 (61,54%)	61.54	Yes	No	No	Yes	No	Yes	Yes	Yes	Yes	Yes	Yes	Yes	No	9	4	0	0	69.2308
	"be based on measures to avoid stress and disturbance to elephants" - remove as the notion is unfounded in ecology where elephants are regularly stressed - in fact stress is key to their natural regulation. Specific provision: Elephant N&S - Guiding principles. 3 (h) (ii), page 13 (64,29%)	64.29	Yes	Yes	Yes	Yes	No	Yes	Yes	Yes	Yes	Yes	Yes	I am not sure	No	10	2	1	0	76.9231
	Ivory sales and stockpiling must be banned. Specific provision: Elephant N&S 2008, purpose and application 2 (2) (a) (v), page11 (50%)	50	No	No	No	No	Yes	Yes	Yes	Yes	No	No	No	No		4	8	0	1	33.3333
	In N&S it should be removed the part asking to provide, in a culling plan, the evidence that all other management options have been rejected after appropriate consideration and evaluation. Culling is valid (in cases better than contraception) and not a last resort. Specific provision: Elephant N&S 2008, Elephant N&S - Culling. 19 b (ii), page 24 (61,54%)	61.54	Yes	No	No	I am not sure	No	Yes	Yes	Yes	Yes	Yes	No	No	No	6	6	1	0	46.1538
	Without a Biodiversity Management Plan for Elephant in South Africa, the current legislation around the management of elephant (ie the norms and standards) has no context, and is therefore redundant. I therefore it should be with drawn totally, until a Biodiversity management plan has been developed. Specific provision: Elephant N&S 2008 (54,55%)	54.55	I am not sure	No	No	Yes	No	Yes	Yes	Yes	Yes	I am not sure	No	Yes	Yes	7	4	2	0	53.8462
	The use of contraception to manage elephant populations is still experimental, may be unethical, cause high degrees of stress, has not been proven to be successful and the PZP vaccine is not registered for this use - and therefore cannot be included as a management option. Specific provision: Elephant N&S 2023, Management of wild elephant populations Part 2, 15(1)(a) and 17, pages 93-94 (63,64%)	63.64	Yes	No	Yes	I am not sure	No	Yes	Yes	Yes	Yes	I am not sure	No	No	No	6	5	2	0	46.1538
	Not to introduce captive elephants in the wild - they are going to become human killers. Specific provision: Elephant N&S 2023, 16(b) introduction of captive elephants in an extensive wildlife system, page 94 (50%)	50	Yes	No	No	Yes	No	Yes	Yes	Yes	No	No	No	Yes	No	6	7	0	0	46.1538
	An end to captive elephants for entertainment purposes. As recently approved by cabinet for captive lions & rhinos, there should be an end to confined captive elephants for entertainment purposes. There should be a phase-out period incl. moratorium on breeding & new facilities & rewilding program. Specific provision: Elephant N&S 2023, Part 4 Elephants in Controlled Environments, 23 4(b), Registr…	66.67	Yes	I am not sure	No	Yes	Yes	Yes	Yes	No	Yes	Yes	Yes	No	Yes	9	3	1	0	69.2308

## Sheet: EM SUGGESTIONS
ELEPHANT MANAGEMENT
MODIFICATION	ISSUE	ID2	ID3	ID4	ID5	ID6	ID7	ID8	ID9	ID11	ID13	ID14	ID15	ID16
AMENDMENTS >70%	Ownership of elephants, taking into account res nulius elephant. Specific provision: NA (72,73%)		Elephant which are introduced and managed within a fenced area should be the property of the land-owner who introduced it. However being the owner of such elephant does not mean the owner can do as he/she wishes. Some form of regulation is still required. Unless identifiable free roaming elephant can only be regarded as res nulius.	Include a subsection in Elephant Norms and Standards on what management actions can be done for elephants considered res nullius i.e what conditions should be in place for trophy hunting.	It is not clear what is being advocated here			All elephants should be classed as res nulius, with the owner of the land (state and private) on which an elephant occurs having user rights, with permits required for restricted activities. For elephants occuring on Traditional Authority land, the Traditional Leader responsible for that land can assign user rights to in individual or entity.	A definition of ownership should be provided and how that ownership changes in the event of an elephant/elephants breaching a fence, become free-roaming etc. The above makes specific reference to "res nullius" therefore this should be defined, together with "res publicae" and "res direlectae" as these have direct bearing on ownership terms and cos.	ownership of elephants including res nulius elephants		Agreed	Relevant that some one must be responsible
	Processes linked to different contrasting laws, and provincial concurrent competency introduce excessive bureaucracy that prevents efficiency, a key governance criterium. Specific provision: NEMPA, NEMBA (85,71%)		For elephants the National Norms & Standards are the primary guideline for regulation and I really don't think that contrasting laws play a significant role.	Undergo a process to assess and align various provincial and national legislation to improve efficiency and reduce redundancy	What is the legislative issue?			National Legislation regarding elephants should take precedence over provincial legislation in terms of S146. Any additional legislation required at provincial level should be harmonised across provinces.	Create a flow chart illustrating how the processes are linked and how these provincial concurrencies can be sun-setted to create smoother system and process flows.	Processes linked to different contrasting laws introduce excessive bureaucracy that prevents efficient provincial governance.		Agreed - except most of the bureaucracy comes from a national level.	Important to coordinate different laws
	Measures regarding "damage-causing animals". TOPS definition needs refining to reflect interaction with human activities and exhaustion of all non-lethal methods as per Annex VI (flow diagram) and is imminent threat to human life. Specific provision: Paragraph 20 (1)(b)(i) about TOPS pertaining damage-causing animals (78,57%)		TOPS paragraph 20 deals with validity of permits?? not measures to deal with DCA's??	Current definition correct, no revision required.	What is the legislative issue?					OPS definition needs refining to reflect interaction with human activities and exhaustion of all non-lethal methods as per Annex VI (flow diagram) particularly where there is imminent threat to human life.		Agreed - DCA caused by man-made causes should not apply	DCA must be address to compenstae people
	Give in the legislation as much weight to adaptive management as science, which has to reflect reality in elephant ranges, produce accurate data, and support good management practices. Specific provision: Guiding principles elephant Norms and Standards, TOPS, Chapter 7, CITES Regulation.4 Scientific Authority (76,92%)		Adaptive management is already recognized in the N&S under section 3 (g and h). In my view that is sufficient weight.	One of the elements of adaptive management is science but another element is learn by doing. A too strong a focus on science will hamper the adaptive element of adaptive management - reduce the learn by doing.	What is the legislative issue?							Agreed	Important
	There should be definitions for the terms "ethical" and "humane", as there is limited agreement on what these mean. Specific provision: Elephant N&S - Purpose and application 2. (2) a (vi), page 11 (100%)		Define these terms and then try to get consensus amongst all role players is what needs to be done. Finding consensus will be the difficult part. I don't have a solution.	Ethical and humane terms should be removed from the legislation, specifically elephant norms and standards. Should focus on the duty of care concept	This is a simple insertion in legislation as applicable			Humane is defined in the White Paper, and that wording should be used. Use of the word ethical should be avoided, and replaced by specific words appropriate to the use, such as responsible, humane, etc.				Agreed	Important for forensic purposes	There are standard accepted definitions but important ro differentiate and not confuse ethics, welfare, and humane. But we should use definitions that are accepted principles in the treatment of animals and the ethics of conservation - not make up definitions construct purpose suited ones to avoid taking responsibility for duty of care and wellbei
	The time frame for keeping an elephant in a release camp should be accompanied by a reason, rather than just having a limit of 6 months. Expecially, if an elephant is kept for more than 3 months, a valid reason must be supplied why animal is being kept for extended period of time in release Bhoma. Specific provision: Elephant Norms & Standards Gazetted February 2023 - 13 (3) , page 92 (84,62%)		Consider reducing the 6 months to 1 month with the provision that should the need arise for an extension of this period the permit holder needs to apply for an extension supported by a full motivation with the reasons of why tis is necessary.		What is the legislative issue? Weight is give the the word "valid" that may not be shared	In a genral translocation there is no need for keeping elephants in a release camp. However some exeptions may occur and the time each elepahnt has to spend in the release camp will depend on the situation: a) if an elephant has been wounded and requires medical attention b) during a reintegratrion/rehabilitation process			An elephant may not be kept in a release camp or other area of confinement for longer than a month unless a veterinary report and prognosis has been supplied.	Elephants should only be kept in a boma when there is a valid reason. This action should only be considered when motivated by a veterinarian or elephant expert. or elephant expert.		Agreed	@4 hours enough to introduce the animal to respect electric fences	The impact on the welfare and wellbeing of the elephant should be a major consideration determining period of keeping in a release camp
	Immunocontraceptive vaccines should also be done by an expert who has been working with specific populations for an extended period of time, not just veterinarians. This could decrease identification time and reduce stress on animals. The vet could just be present, considering that not all vets know how to sex and age elephants out of a helicopter. Specific provision: Elephant Norms & Standards G…	Immunocontraceptive activities should be banned in light of social intricacies.	I think you need to check with the vets if this would be legal before implementing any amendments.		What is the legislative issue?		Immunocontraceptive vaccines should be administered by a vet or non-vet with extensive experience in aging & sexing from both the ground & air. This will minimize stress & ensure the ultimate successful implementation of the immunocontraception of the elephant population in concern.		pZP immunocontraceptive vaccines must be administered by a veterinarian or through off-site supervision by a vet of an expert who has demonstrable expertise in sexing and aging elephants from the ground and from the air for the purposes of fertility control management.	immunocontraceptive vaccines should only be administered by a veterinarian or elephant expert		Disagree - the veterinarian should do the darting but can be advised by those who know elephants	As long as under instructions of a veterinarian	Agree with above wording - if immunocontraception is not administered properly it has significant welfare and wellbeing concerns ; in addition to possibly being ineffective.
	Vasectomies in elephants should be performed by veterinarians with experience only, not just generic veterinarians, as written in N&S. Specific provision: Elephant Norms & Standards Gazetted February 2023 - 17 (8) c , page 95 (72,73%)	Vasectomies should be banned as a management option in light of social intricacies.	I think you need to check with the vets if this would be legal before implementing any amendments.	Vasectomies not in line with metapopulation principles, does not mimic a natural process in elephants and for that reason should not be included in N&S as a management action	What does this mean? who defines "experience" ?	Vasectomies are to be done by experienced veterianians only			Vasectomies should be performed by veterinary surgeons specialized in laproscopic surgery with demonstrable experience in elephant vasectomies.	Elephant Vasectomies should be performed only by veterinarians who have experience with this procedure.		Agreed - but this is very invasive and should be a last resort	Agree	Agree with above wording
	For smaller fenced areas, the N&S should allow for the introduction as well as the removal of elephants after a certain period of time, in order to simulate scenarios where elephants occur in an area or periods where there are no elephants in an area. Ecological periods of rest. Specific provision: Generally, applies to the N&S of 2008, specific to more than one section (71,43%)	absolutely! Elephant are not more important than the environment	Suggest putting it in as a guiding principle under section 3. Also make provision for it as a management action/approach under section 15 of the N&S as Managing for ecological periods of rest.	Elephants in South Africa should be managed along metapopulation principles and guidelines.	This should be in the N& S and in management plans				Disagree - where will the elephants be moved to?			Disagree - this is unrealistic given the restrictions on how to deal with excess elephants or those to be translocated. This will result in unethical behaviour.	Agree	agree with wording
	Situations where release camps are not required should be addressed in Elephant N&S. Specific provision: N&S section 13, page 20 (91,67%)		a section could be included under 13 with conditions where a release camp would not be required. We first need to get these conditions sorted out before including it as a specific amendment	Remove specific provision on must require release camp and change to may require	Simple insertion of text	General translocations within the country			Veld to veld relocations are preferable and release camps are recommended only in specific circumstances.	The use of release camps is not obligatory when introducing elephants.		Agreed	Agree
	The panel of specialists should include an elephant welfare, or social behaviour specialist. Specific provision: N&S 2023 PArt 1 Management Plans 6, 4, page 88 (73,33%)		Section 4 states that the issuing authority may appoint a panel of specialists. Appointments with the exception of a professional natural scientist is at the discretion of the authority	Do not think this is needed.	What is the context?	The panel of specialists should include an elephant welfare - or social behaviour specialist						Agreed	Must have an academic qualification otherwise no	Agree with above wording
	Very important that premonitoring define exactly which elephant unit to be moved, in order to limit impact on remaining population. Specific provision: N&S 2023 Part 1 Initial assessment 7 (b) (v), page 90 (75%)		This does not really fit under 7 Introduction assessment. It is an action that needs to take place before capture and translocation. More relevant to section 11. Could include something such as "All capture operations needs to be well planned and executed with due consideration to the well-being of the remaining elephant" that remaining elephants	In practice this is not always possible. Focus should be to reduce regulations not increase regulations and difficulty in complying.	What is the legislative issue?	...and must include a pre monitoring phase to determine which individuals form part of the social unit				Small populations might require specific candidate groups to be selected for translocation so as not to impact the remaining population.		Agreed	Agree	agree with above statement
	Circus elephants must be phased out and not permitted. Specific provision: N&S 2023 Part 1 translocation, import and export of elephants 12 (6), page 92 (92,86%)	yes	Circus elephants must first be prohibited before 12(6) can be amended.		Simple insertion of text	6) Circus elephants must be phased out and no further permits permitted			The use of captive elephants for entertainment purposes in circuses and other public displays must be phased out and prohibitted.	circus elephants should be phased out		Agreed	Disagree - important role in education	The use of elephant in circuses should be prohibited in terms of the NEMLA Wellbeing as an activity that has significant wellbeing risks ;and the same should apply to elephant riding and interactions
	An elephant may not be kept in a release camp for a period exceeding 1 month. Specific provision: N&S 2023 Part 1 Release camps 13 (3), page 92 (72,73%)		Consider reducing the 6 months to 1 month with the provision that should the need arise for an extension of this period the permit holder needs to apply for an extension supported by a full motivation with the reasons of why tis is necessary.		Simple insertion of text	(3) An elephant may not be kept in a release camp longer than one month excepting for a specific reason a) medical care b) rewilding program			An elephant may not be kept in a release camp or other area of confinement for longer than a month unless a veterinary report and prognosis has been supplied.	Elephants should not be kept in a camp unless recommended by a wildlife expert or veterinarian		Agreed	Agree
	GnRH vaccines should not be allowed in any elephant, wild or captive, only under specific circumstances and with permits. Specific provision: N& S 2023 Part 2 Contraception of wild elephants 17 (4), page 94 (80%)		Use just as suggested above		Simple insertion of text	GnRH vaccines should not be used in any elephant except under specific circumstances, which require a permit and professional assessment by an elephant specialsit			The use of GnRH vaccines in wild and captive elephants is to be used in specific circumstances supported by an independent veterinarian, behavior and welfare specialist. and adminstered by a veterinarian.	GnRH vaccines should not be administered to any wild or captive elephants unless prescribed by a veterinarian who should consider the circumtances.cumstances. circumstances and with permits.		Agreed	Disagree	agree with above statement & wording
	Definitions of critical terms meanings such as: "sustainable", "ecological integrity", "sustainable consumptive and non-consumptive use", "well-being", "biologically healthy population" are needed for the achievement of the N&S purpose. Specific provision: The National Norms and Standards for the Management of Elephant in South Africa, Chapter 1, 1. Definitions and 2 (1), page 85 (78,57%)		??		Simple insertion of text			Sustainable use is defined in the White Paper, and that definitions should be used. Well-being is defined in NEMBA and that definition should apply.				Agreed	Review of all definitions	All of these definitions should be aligned throughout out the regulations, definition, N&S , strategies, Bills and BMPs
	The most important 'Guiding Principle' in the management of a recovering mammal population, that of exponential growth and carrying capacity overshoot is not articulated. The recognition of this principle is fundamental to the management of elephant populations in particular. Specific provision: The National Norms and Standards for the Management of Elephant in South Africa, Chapter 1, 3 Guiding …	yes	??		Simple insertion of text					Exponential growth and carrying capacity overshoot should be considered and articulated in an elephant management plan.		Agreed	Do not understand the statement
	The principle around what constitutes "biodiversity loss" (spatial, structural, temporal, functional, species and its certainty) is not articulated in N&S Guiding Principles and should be addressed. Specific provision: The National Norms and Standards for the Management of Elephant in South Africa, Chapter 1, 3 (e) Guiding Principles, page 86 (84,62%)		??		Simple insertion of text							Agreed - this should be quantified at least in broad terms	Do not understand the statement
	Among N&S Guiding Principles, there should be one about how management, where possible, should first attempt to emulate natural processes. Specific provision: The National Norms and Standards for the Management of Elephant in South Africa, Chapter 1, 3 Guiding Principles, pages 86-87 (75%)		??		Simple insertion of text							Agreed - the N&S will have to change to accommodate this	Do not understand the statement
	The current definition of 'sustainable use' in TOPS is not explicit enough for it to be useful for management purposes. Specific provision: TOPS Regulations, “sustainable use”, page 10 (72,73%)		continued use of a natural resource that is naturally sustained should be the basis of the definition. Put and take hunting would for instance not be sustainable use. Hunting an old elephant bull that lived its entire life in a large area such as the Greater Kruger Landscape will be sustainable use.Landscape that		Simple insertion of text			Sustainable use is defined in the White Paper, and that definitions should be used.	All references to sustainable use must refer to "ecological sustainable use" as referred to in S24 of the Constitution.			Disagree - except that some products are excluded from use which is not correct	Agree
	Elephants introduction assessment should also consider the surrounding community and possible threats. Specific provision: N&S - Chapt 2 - 7, pages 89-90 (92,31%)		add under 7 a the broader landscape surrounding the property. and than under 7b. add the potential impact of the introduction to surrounding communities as well as a Threat analysis.		Simple insertion of text					agreed as is..		Agreed	Agree
	Among N&S Duty of Care, the responsible person should include demographics of elephant population when reporting the total number estimation and the number of unnatural mortalities of elephants. Specific provision: N&S - Chapt 2 - 8(3) - (b) (ii), pages 90 (76,92%)		just add the demographics part		Simple insertion of text					Include as is...		Agreed	Agree
	There should be an explicit requirement for responsible persons to sign acknowledgment of an Elephant Management Plan content understanding/undertaking. Specific provision: N&S 8 Duty of Care (1 – 3) referencing responsibilities of owners, page 90 (71,43%)		This should in my view be dealt with under the management plan section 6 (2) or alternatively include the sign acknowledgement as part of Annexure 1.		Simple insertion of text				It is a compulsory requirement that the responsible person must sign the EMP as an acknowledgement of the understanding and acceptance of the contents therein.	Include as is..		Agreed	Agree
	Incorrect reference to "rehabilitation". “Rehabilitation” must be changed to “rewilding” of elephants. Rewilding refers to the process of habituating domesticated/tame/previously captive animals back to extensive wildlife systems without the need/limited need for human intervention. Specific provision: 16 (1) (b) Establishment of new populations of wild elephants, pages 93-94 (100%)		Change rehabilitation to rewilding.		???	...provided that such introduction and rewilding of the elephants are done.....						Agreed	Disagree; YOU CANNOT REWILD A TAME ANIMAL. IT WILL KILL POEPLE. Somebody will get sued.	Rehabilitation should be sued where elephant have been orphaned, injured or displaced and go through a process of treatment and care ( in or ex situ ) to restore state of health and viability
	GnRH Immunocontraceptive vaccines should not be used as fertility control measures in wild female elephants until more scientific information becomes available. There is not enough peer-reviewed science on the methodology in females. Long-term use in males has serious effects and shouldn't be used. Specific provision: Contraception of Wild Elephants 17 (4) GnRh in wild elephants, page 94 (72,73%)		Just put "May not be used without a permit"		???	GnRH immunocontraceptive vaccines should not be used in either male or female elephants until more scientific information is available			GnRH Immunocontraceptive vaccines should not be used as fertility control measures in wild female elephants until more scientific information becomes available.			Agreed	Disagree the decision belongs to the owner,
	The time given (48 h) to manage escaped elephants is not enough and it is inconsistent with owner of elephant and owner of property to where elephants roam. Specific provision: Escaped Roaming elephants Clause 26 (4), page 99 (83,33%)		It is enough time to apply for a permit and to take steps. The 48 hr's does not mean the situation needs to be resolved in 48 hours. It means steps needs to be taken within 48 hrs.		Simple insertion of text							Agreed	Agree
	Where lethal measures are necessary to manage an elephant or a group of elephants or to manage elephant population size, it should be add that the killing and management thereof must avoid unnecessary suffering and be as human as possible. Specific provision: National N&S Elephant 2023 3.Guiding Principles (i), page 86 (78,57%)		just include "be as humane as possible".		Simple insertion of text	..... or to manage the size of elephant populations, this must be done as humanely as possible and any unnecessary suffering must be avoided						Agreed - this will require a change of methods allowed in the N&S	Agree	note should be humane as possible and not human
	The definition of sanctuary needs to be expanded in TOPs, in order to include indications about no breeding and no interaction other than for veterinary or management purposes. Specific provision: National N&S Elephant 2023 Introduction or keeping of elephants 5 (e) and TOPS definitions (100%)				Simple insertion of text							Agreed	Disagree - elephant must life a normal live as far as possible even in a sanctuary	Sanctuaries should refer to facilities that provide permanent life long care for elephant that cannot be released to the wild and are maintained in a controlled as close to natural as possible situation, with no breeding, or interaction other than for veterinary or management purposes
	The responsible person must sign off on the Management Plan stating that they understand and accept the contents thereof. Specific provision: National N&S Elephant 2023 Management Plans 6 (1), pages 87-88 (100%)		Make provision for sign off in the format of the management plan in Annexure 1 instead of writing it in the text under section 6		Simple insertion of text				It is a compulsory requirement that the responsible person must sign the EMP as an acknowledgement of the understanding and acceptance of the contents therein.	Insert as is		Agreed	Agree
	The management plan should be reviewed at least 10 years, or sooner if circumstances on the property \ population considered in the Management Plan change. Specific provision: National N&S Elephant 2023 Management Plans 6 (8), page 89 (100%)		OK as proposed		Simple insertion of text				The management plan should be reviewed every 5 years, or sooner if the ownership of custodianship details listed change.			Agreed	Every eight years
	Replace this clause - With elephant may not be kept, trained, exhibited or transported by circuses. Reason > The use of elephants in circuses should be prohibited based on research that indicates high levels of cruelty, stereotypic behaviours. Specific provision: National N&S Elephant 2023 Translocation, import and export of elephants (6), pages 91-93 (92,31%)				Simple insertion of text	(6) Elephants may not be kept, trained, exhibited or transported by circuses and other captive entertainement facilities			The use of captive elephants for entertainment purposes in circuses must be phased out and prohibited.			Agreed	Disagree	Agree with above wording
	The draft N&S for the management of elephants in captivity should be reviewed and reinstated (23) would require an additional point referring to Keeping of elephants in captivity must be in accordance with the N&S for the care and management of elephants in captivity. Specific provision: National N&S Elephant 2023 23 Keeping elephants in captivity, page 97 (87,5%)				Simple insertion of text	This entire section must be deleated, so elephants should be allowed to be kept in a controlled environment other than for medical purposes, caring for an orphan, or during a rewilding program						Disagree - no elephants should be kept in captivity other than in a bona fide sanctuary	Agree as long as not phased out cap[tive populations.	Agree with above wording and statement
	Immunocontraception vaccines can be admisitered by any experienced person, not necessarily a vet. Specific provision: Elephant N&S 2023 Part 2 Contraception of wild elephants 17 (2) (b) (83,33%)		This needs to checked out with legislation that regulates veterinarians before we can suggest any ammendments.		Simple insertion of text	(b) can be administered by an experienced qualified person not necessarily a veterinarian			pZP immunocontraceptive vaccines must be administered by a veterinarian or through off-site supervision by a vet of an expert who has demonstrable expertise in sexing and aging elephants from the ground and from the air for the purposes of fertility control management.			Disagree - the vaccine is not yet even registered	Agree	Immunocontraceptive vaccines should also be done by an expert who has been working with specific populations for an extended period of time, not just veterinarians. This could decrease identification time and reduce stress on animals. The vet could just be present, considering that not all vets know how to sex and age elephants out of a helicopter.
	The evaluation method to establish the necessity of culling requires amendment. Specific provision: Elephant N&S 2023, Ch 2 section 19, pages 95-96 (71,43%)				Simple insertion of text							Agreed	Total revision
	Method/s of culling requires amendment in terms of updated research. Specific provision: Elephant N&S 2023, Ch 2 section 19, pages 95-96 (84,62%)				Simple insertion of text							Agreed - the N&S needs to be amended	Agree	More research is necessary into methods used for culling
	The definition of 'sustainable use' needs to be expanded upon in the Elephant N&S. Specific provision: National N&S Elephant 2023 (90,91%)				Simple insertion of text			Sustainable use is defined in the White Paper, and that definitions should be used.	All references to sustainable use must refer to "ecological sustainable use" as referred to in S24 of the Constitution.			Agreed - currently only certain products may be used	Agree
	Adequate enclosure 9. (4) The minimum standard for a perimeter fence currently stipulated is outdated given the progress in experimentation and implementation in East Africa. This needs amending. Specific provision: National N&S Elephant 2023 (92,31%)				Simple insertion of text							No comment	Agree
	Transportation, import and export of elephants 12. (1) (c) - these are too restrictive and a time since first translocated (e.g. 10 yr) should rather be stipulated. Specific provision: National N&S Elephant 2023 (72,73%)		"except under extraordinary circumstances" is best way to deal with this.		Simple insertion of text					There should be no timeline restriction since first translocation.		Agreed - but cases should be evaluated on their own merits	Agree
	Transportation, import and export of elephants 12. - there is no mention of how elephants will be managed from a metapopulation and genetic perspective. Specific provision: National N&S Elephant 2023 (75%)				Simple insertion of text							Agreed	Agree
	The format proposed for such a plan has a lot of redundancy and misses key sections such as key indicators, monitoring, reporting and evaluation and adaptive management. Specific provision: Appendix 1 Management Plans for Wild elephant (91,67%)				???							Agreed	Agree
	Any causes of non-testosterone aggressive behaviour in wild male elephants should be identified and mitigated by consulting experts in this field. Specific provision: N&S - Chapt 2 - Part 2-17(5) (72,73%)				???	Any causes of non-testosterone aggressive behaviour in wild male elephants should be identified and mitigated by consulting experts in this field.			Any causes of non-testosterone aggressive behaviour in wild male elephants should be identified and mitigated by consulting experts in this field.			Agreed	Agree
	Vasectomies should be considered only in very small and descreet wild elephant populations where no alternative non-lethal option is available. Specific provision: N&S - Chapt 2 - Part 2- 17(8)(b) (70%)				Simple insertion of text				Vasectomies should be considered only in very small and discreet wild elephant populations where no alternative non-lethal option is available, where the population has no young, up-and-coming bulls that would need to be treated at a later date and when the population does not qualify as a part of meta-population management.			Agreed	Agree
	Vasectomies must be performed by experienced veterinary surgeons in the elephant vasectomy procedure. Specific provision: N&S - Chapt 2 - Part 2- 17(8)(b) (77,78%)					(c) Vasectomies must be performed by experienced veterinary surgeons in the elephant vasectomy procedure.			Vasectomies should only be performed by veterinary surgeons specialized in laproscopic surgery with demonstrable experience in elephant vasectomies.			Agreed	Agree
	Immunocontraceptive vaccines should not include the use of GnRH vaccines. this should only be used to control musth after consultation with an elephant behaviour expert. Specific provision: N&S - Chapt 2 - Part 4- 25(2)(a) (77,78%)					(a) - should not include the use of GnRH vaccines, but only used to control musth induced aggression following consulation with an elephant behaviourexpert			The use of GnRH vaccines in wild and captive elephants is to be used in specific circumstances supported by a veterinarian, behaviour and welfare specialist.			Agreed	Disagree
	A management plan for a wild elephant shall include the demographics of elephant population. Specific provision: Elephant N&S Annexure I - (4) 4.2 (84,62%)					4.2 Number and demographics of elephants to be introduced						Agreed	Agree
	Remove the conflation of animal rights with out of date animal welfare criteria and replace with a duty of care concept that is inclusive of all biodiversity - it essentially provides opportunities for evolved coping strategies to play out. Specific provision: NA (91,67%)								Duty of care and well-being/welfare have different legal imperatives. Well-being is already included in NEMLA. Both Duty of Care and well-being must remain and are applicable.			Agreed	Agree
	No accountability for non-compliance to EMP’s by responsible persons. Must sign acknowledgment of understanding/undertaking for EMP. No provisions/legal framework within TOPS/permit conditions to account for non-compliance of EMP’s by the responsible persons. Specific provision: N&S 8 Duty of Care (1 – 3) referencing responsibilities of owners (83,33%)								Non-compliance of EMP's by responsible persons and owners will result in the failure to renew EMP's in the future.			Agreed	?? Dont know what an EMP is
	Whilst not new legislation - the Draft Minimum Standards For the Management of Captive Elephant should be reviewed and gazetted for implementation , now that there a NEMLA Wellbeing clause that addresses responsibility towards wellbeing of animals - this can be addressed. Specific provision: N&S 8 Duty of Care (1 – 3) referencing responsibilities of owners (77,78%)								Draft Minimum Standards for the Management of Captive Elephant must be revised and circulated for public participation and review.			Agreed - but this should read for Elephants in a Sanctuary as captive elephants must be phase dout.	? Dont know what NEMLA is	Agree with above wording
	Guides should have extensive elephants interaction training to properly handle elephant interactions properly. There have been numerous incidents of late where it can be clearly seen that this level of training is lacking. Specific provision: Elephant N&S 2023, Annexure III, page 106 (76,92%)					Annex III delas with wild elephants, so NO handling is required, however point 4 should read: Guides must be adequately trained,qualified and experienced to adequatly protect the guests and handle any dangerous situtation						Agreed - but interactions should be limited	Agree
	Very onerous and outdated in many instances. Specific provision: Elephant N&S 2023, Annexure IV, page 106 (87,5%)					Annex IV can be deleated, realease camps are only reuiqre4dfor medical care or rewilding and the requirements are situation dependant						Agreed	Agree
AMENDMENTS <70%	Legislation needs to be changed so that it is economically viable to own elephant in wildlife areas. Hense the range of elephant ins SA will increase. Specific provision: NA (64,29%)	yes										Agreed - this speaks to the biodiversity economy and sustainable resource use	Agree
	Elephant management should be conducted to avoid unsustainable environmental degradation where elephants occur to the detriment of other biodiversity, recognizing the role of man as a predator. Specific provision: NA (57,14%)	yes										Agreed	Agree
	Elephants in captivity should be phased out, no further permits should be given. Specific provision: N &S 2023 Part 1, Introduction or keeping of elephants 5, 2 (c), page 87 (69,23%)	yes				Elephants in captivity should be phased out, no further permits should be given			The use of captive elephants for entertainment purposes in circuses and other public displays must be phased out and prohibited.			Agreed		Agree with above wording
	Management according to a maximum elephants determined for a specific property. Specific provision: Norms and Standards of elephant 2(a)ii promotes broader biodiversity and socio-economic goals (61,54%)											Disagree - a density should be determined to allow for natural fluctuations	Agree
	National Department does not comply with Biodiversity according to Norms and Standards on properties such as the Kruger National Park. Specific provision: Norms and Standards of elephant 2(a)iii does not interrupt ecological integrity (45,45%)	yes										Agreed - and this over-population is now affecting other reserves and countries	Agree
	National assets such as the meat of surplus animals do not reach poor people. In contrast with regulations. Specific provision: Norms and Standards of elephant 2(a)v ensures their sustainable consumptive and non-consumptive use (53,85%)											Disagree - if an economic value is being placed on keeping elephants then products must be sold to best advantage, unless it is a DCA	Agree
	The advisory committee must have a majority of scientists to guarantee sustainable utilization. Specific provision: NA (15,38%)	No. To be fair, most of the elephant issues has scientist responsible. Have them, but majority must be managers. Experience is key.										Agreed	Agree
	Rules and regulations do not align with elephant biology - elephant population control is through mortalities of weaned calves, yet contraception focuses on controlling breeding, the evolutionary reason why a cow exists. Specific provision: Elephant Norms and Standards (57,14%)	yes, totally agree							Contraception lengthens inter-calving intervals i.e. mimicking natural episodic events which aligns strongly with elephant biology.			Agreed - culling may be more humane than contraception	Agree
	Primary influencers dictating elephant policies are primarily stakeholders with no accountability, that don't experience impacts of elephants, or have no management mandate. Specific provision: Elephant Norms and Standards, White Paper on Sustainable Use, CITES resolutions and Decisions (64,29%)	totally agreed										Agreed	Agree
	GnRH Immunocontraceptive vaccines should be administered by vet. GnRH vaccine is a scheduled domestic pig drug for off-license use in elephants. As such, a subparagraph should be added that GnRh vaccines must be administered by a veterinarian. Specific provision: Paragraph 17 (4) GnRh vaccines, page 94 (63,64%)					GnRH Immunocontraceptive vaccines should only be administered by a veterinarian following consultation with an elephant specialist			The use of GnRH vaccines in wild and captive elephants is to be used in specific circumstances supported by an independent veterinarian, behaviour and welfare specialist and should only be administered by a veterinarian.			Agreed	Disagree
	Rehabilitation of orphaned calves should be stopped. It is not fully aligned with subsection (a) of N&S Guiding Principles about avoiding groups disruption. Specific provision: Introduction or keeping of elephants 5 (d) and (e), page 87 (41,67%)											Agreed - they may need to be culled	Disagree	Rehabiitation should not be stopped but should be allowed under controlled and monitored circumstances to develop techniques , treatments etc
	The definition of adaptive management does not include management action. Specific provision: Elephant N&S - Definitions, page 5 (40%)											Agreed	agree
	"ensures the sustainable use of hair, skin, meat and ivory products; and" should include "live elephants". Specific provision: Elephant N&S - Purpose and application 2. (2) a (v), page 11 (40%)											Disagree - moving live elephants to new properties is a mangement action, not a use	Disagree
	"while efforts should be made to ensure that elephants continue to play an important role in an already well established nature-based tourism sector this should not occur in an inappropriate, inhumane or unethical form or manner;" - remove and replace with ecological principle of natural regulation. Specific provision: Elephant N&S - Guiding principles. 3 (j), page 13 (42,86%)											Agreed	Agree
	The responsible person must prepare a management plan with the assistance of a veterinarian with expertise in dealing with elephants. The veterinarian must have experience with wildlife for a minimum of certain years. Specific provision: Elephant Norms & Standards Gazetted February 2023 - 6a 1 (ii), page 87 (8,33%)											Disagree - other individuals are elephant experts, not just certain veterinarians	Agree
	The 60 days time frame for approving management plans might not always be to the best interest of the animals. A shorter time limit for extreme situations and special situations must be considered. Specific provision: Elephant Norms & Standards Gazetted February 2023 - 6a 3 a, page 88 (64,29%)											Agreed	Agree
	The size of the property and situation must be taken into consideration as an animal darted for management might get lost darting from a motorised vehicle and a helicopter as minimum requirement must be on stand-by at the very least or a spotter airplane. Specific provision: Elephant Norms & Standards Gazetted February 2023 10 (2), page 91 (50%)											Agreed	Agree
	Legislation in general should make elephant management easier for managers/owners of elephant. Specific provision: Generally, applies to the N&S of 2008 (69,23%)											Agreed	Agree
	Restricted activities should include driving elephants for instance with a helicopter. This needs better regulation. Specific provision: section 4&10 of N&S (69,23%)											Agree - the applicable uses should be stipulated	Disagree	Agree with above wording
	It is impractical to include a culling plan with the initial Elephant Management Plan, as requested by N&S. Culling often takes place only after the EMP is prepared. There should be the opportunity to submit the culling plan later than the initial EMP. Specific provision: Section 6, 2(h) of N&S, page 15 (53,85%)											Disagree	Disagree
	The Contingency Plan requested in N&S to be included in an Elephant Management Plan can work for captive elephants but not for wild populations. Specific provision: Elephant N&S, Section 6, 2(h), page 15 (50%)											Disagree	Agree
	The definition of "carrying capacity" and its different forms in N&S are needed. Specific provision: The National Norms and Standards for the Management of Elephant in South Africa, Chapter 1, 1. Definitions, page 83 (69,23%)											Agreed - replace with preferred density	Agree
	In N&S Guiding Principles, the principle that any management action causes stress to an elephant population and that management actions' choices should proceed from the least stressful upwards should be well articulated. Specific provision: The National Norms and Standards for the Management of Elephant in South Africa, Chapter 1, 3 (h) (i) Guiding Principles, page 86 (64,29%)											Agreed	Agree	Agree with above wording and statement
	The 'management option' flow diagram is garbled but also has no underlying principles which it is adhering to and lacks scientific rigor. Specific provision: Elephants N&S Annexure VI Flow diagram relating to management options, page 110 (62,5%)											Agreed	Not sure
	Adequate enclosure should be objective or outcome based, rather than specification based, considering that terrain and context could make fence specification variables. Specific provision: Elephant N&S - Ch 2 section 9 and Annexure V, page 90,91 and 109 (66,67%)											Agree - but within reason, certain standards should still apply	Agree
	The minimum standard for a perimeter fence should be a height of 2.2 meters instead of 1.8 meters. Specific provision: N&S - Chapt 2 - 9(4) - (a), pages 91 (64,29%)											Agreed	Agree
	PZP immunocontraceptive vaccines should be administered to females from 10 years old to older. Specific provision: N&S - Chapt 2 - 17(3)(b), pages 94 (60%)								pZP immunocontraceptive vaccines should be administered to females from 10 years old to older.			Disagree - they should be older	Agree
	Culling elephants in groups does not align with natural processes. Elephants don't die in groups and have evolved coping strategies to deal with stresses such as a family member. Specific provision: Elephant Norms and Standards, reg 19, pages 95-96 (69,23%)											Agreed - but culling a group may be necessary, not a requirement	Disagree
	Review process of an Elephant Management Plan should be every 5 years. 10 year review will include up and coming breeding cohorts and maturing bulls; could change population management interventions/strategies & on-going 5 yr assessments Consistent with Duty of Care. Specific provision: N&S - 6 Management Plans (8) about 10 yr period review; 8 Duty of Care (3) (a) where management authority must …								An EMP mist be reviewed every 5 years or sooner if land ownership or custodianship details listed in the EMP change.			Disagree - it should be every 10yrs	* years before bull can cover his heifer calf
	At present the theme of legislation is such that elephant are not desirable to own. Elephant where they occur in South Africa are not endangered, yet if you look at where they occur to where other species occur it is abundantly clear that the very few landowners are prepared to risk owning elephant. Specific provision: NA (58,33%)											Disagree - it is an ecological issue, not a beneficiation issue	Agree
	Legislation wrt to management ie. culling and hunting of elephant need to become less restrictive. Specific provision: NA (57,14%)											Agreed	Agree
	The 'Guiding Principle' that pre-emptive management measures which dampen the exponential phase of population recovery is not articulated, and ignores the importance of this in a species that is long-lived, and thus has long delays in density-dependent regulation taking effect. Specific provision: Elephant N&S 2023, Chapter 1, 3 Guiding Principles, pages 86-87 (69,23%)											Agreed - if density-dependance ever occurs	Agree
	National Department Environmental Affairs in conflict with this regulation. Specific provision: Elephant N&S 2023, Management Plan 6.4 Panel of experts must have at least one scientific expert, page 88 (20%)											Agreed	Agree most of the p[anel must be scientists
	PZP immunocontraception should not only be administered by vet. The PZP vaccine isn't scheduled and doesn't require immobilisation for administration. Not a restricted activity in terms of TOPS. Specific experience needed to sex and age animals, under off-site vet supervision. Specific provision: Paragraph 17 (2) (b) PZP Immunocontraceptive vaccines, page 94 (66,67%)								Immunocontraceptive vaccines must be administered by a veterinarian or through off-site supervision by a vet of an expert who has demonstrable expertise in sexing and aging elephants from the ground and from the air for the purposes of fertility control management.			Disagree - the vaccine is still not a registered drug for elephant and so can only be administered by a vet.	Disagree	Agree with above wording and statement
	The administration of immune-contraceptive vaccines must be administered by a veterinarian and suitably experienced person. The reason for this is the scheduling of PZP. Specific provision: National N&S Elephant 2023 Contraception of wild elephant 17 (2) (b), page 94 (25%)								Immunocontraceptive vaccines must be administered by a veterinarian or through off-site supervision by a vet of an expert who has demonstrable expertise in sexing and aging elephants from the ground and from the air for the purposes of fertility control management.			Agree - but only by a vet	Disagree
	GnRH immuno-contraceptive vaccines should not be used in wild elephants; and must be administered by a veterinarian. Specific provision: National N&S Elephant 2023 Contraception of wild elephant 17 (4), page 94 (66,67%)								The use of GnRH vaccines in wild and captive elephants is to be used in specific circumstances supported by an independent veterinarian, behaviour and welfare specialist, and administered by a veterianarian.			Agreed	Disagree
	Transportation, import and export of elephants 12. (2) (a) - this is too restrictive as it requires a very intimate knowledge of the social structure of the elephant population which is only achieved in < 10 % of populations. Specific provision: National N&S Elephant 2023 (50%)											Disagree - a stipulated level of monitoring is required in elephant populations given their social structure	Agree
	Management of wild elephant populations Part 2 - there is no mention of how elephants will be managed from a metapopulation and genetic perspective - there is no mention of how elephant will be managed from a metapopulation and genetic perspective. Specific provision: National N&S Elephant 2023, Chapter 15. Management of wild elephant populations - Part 2 (66,67%)											Agreed	Agree
	All breeding bulls should be treated to prevent unintended breeding: more behavioural and scientific info needed (b) cost prohibitive, questionable viability, unknown behavioural effects. Specific provision: N&S - Chapt 2 - Part 2-17(7) (50%)											Disagree - this is unethical and unnatural	Disagree
	"an elephant may not be cullied if it's part of a social unit, unless the entire social unit, including the matriarch, calves and all juveniles, are culled" is up to discretion and contradictory. Specific provision: N&S - Chapt 2 - Part 2- 19(1)(c) (58,33%)											Disagree - this should be evaluated on a case by case basis	Disagree
	"The culling plan must contain the evidence that all other population management options have been rejected by the professional natural scientist after appropriate consideration and evaluation" is vague. Specific provision: N&S - Chapt 2 - Part 2- 19(3)(ii) (69,23%)								"The culling plan must contain demonstrable evidence that all other population management options have been tried and/or are unsuccessful/rejected by the professional natural scientist after appropriate consideration and evaluation.			Agreed - culling should not be a last resort given the reserve objectives	Agree
	Vasectomies performed by trained and experienced veterinary surgeons. Specific provision: N&S - Chapt 2 - Part 4- 25(2)(a) (66,67%)					Vasectomies must only be performed by a veterinary surgeon experienced with elephants			Vasectomies should be performed by veterinary surgeons specialized in laproscopic surgery with demonstrable experience in elephant vasectomies.			Agreed	Agree
ADD > 70%	There should be incentive for good management through tax rebait. (71,43%)		1. Establish criteria for good management, 2. Put a system in place to measure compliance to criteria (such as annual reports) 3. reward through possible tax rebaits.									Agreed - but what about the management of other species	Agree
	Good decision making and expansion of elephant range should be enabled through inclusivity. Landowners should have more voice in policy. (85,71%)											Agreed	Agree
	Given elephant sentience and complexity, and given changes to S1 and S2 of NEMBA, the issue of elephants held in captivity needs to be addressed. Keeping elephants in captivity in SA must be prevented. (84,62%)								The use of captive elephants for entertainment purposes in circuses and other public displays must be phased out and prohibited.			Agreed	Disagree
	It must be mandatory and subject to a hefty fine - whether private or state - for reserves to ensure that all fencing is properly maintained and elephant proof. Where elephants escape they must be returned to the reserve and must be the responsibility of reserves i with help from authorities. (78,57%)		Agreed. Address under permit conditions. Address as condition when approving elephant management plan. Fines probably needs to be addressed through regulations.									Agreed	Agree also apply for government reserves
	N&S for elephants in captivity are needed. (80%)								Draft Minimum Standards for the Management of Captive Elephant must be revised and circulated for public participation and review.			Disagree - captive elephants must be phased out other than in bona fide sanctuaries	Agree must be part of norms and standards of wild elephant top prevent contradiction	The draft N&S for elephant in captivity should be promulgated - can now be done in terms of NEMLA Wellbeing clause
	TOPS registration for veterinarians should be a national permit, not just a provincial permit. (72,73%)					TOPS registration for veterinarians should be a national permit, not just a provincial permit						Disagree - Provinces are the implementers of national legislation	Agree
	Veterinarians should have at least 5 years of wildlife experience before being considered to advise on elephant matters. (72,73%)		Who will decide what kind of wildlife experience is valid.			Veterinarians should have at least 5 years of wildlife experience before being considered to advise on elephant matters						Agreed	Agree	agree with above wording
	Management plans for elephants that are free-roaming (res nullius) i.e. not fenced in. (81,82%)		Required if any form of utilization is planned such as hunting. Content of such a plan will be different from plans of fenced populations because management options will be extremely limited due to res nulius status. Such a plan would focus more on monitoring the elephants, their distribution, impact etc.									Disagree - who will write those plans and take responsibility other than DFFE, unless it can be proved where those elephants originated from	Agree
	DCA control of elephant by non-state officials (90,91%)		Should in my view only be done by state officials. Will close the door on possible abuse of system for hunting.									Agreed - with clear vetting and processes	Agree
	Include metapopulation management concepts and thinking into elephant norms and standards (84,62%)		Covered in National Elephant Heritage Strategy and metapopulation guidelines									Agreed	Agree one N&S for everybody including government
	Equitable access to all elephant products and derivatives i.e. elephant dung (83,33%)											Agreed	Agree
	Insufficient emphasis has been given to the pre-monitoring of any elephant before capture operation. It is important that social associations are known and proper knowledge of the family structure is ensured, before any capture operation. (76,92%)					Pre monitoring of any group of elepahnts to be translocated is essential, to ensure the correct individuals and all members of the socail unit are captured.						Agreed	Disagree not always practical	Agree with wording
	Too often capturers target the first available group, herd them with the helicopter and hope to get the entire family, but too often this has not been the case, creating huge social disruption issues in the source population and in the new population (72,73%)					Capture helicopers must only target a pre defined group of elephants, which has been monitored and pre selected to ensure all memebrs are captured						Agreed	Disagree the good pilot will keep a family together
	Selective culling of elephants or disturbance culling. (76,92%)		include						The selctive culling and discturbance culling of elephants must be prohibited until further peer-reviewed research has been published and the well-being implications to the remaining herd considered.			Agreed	Depends on the property
	GnRH should not be allowed in any elephant unless under specific circumstances and with permits. The welfare impact is huge on the entire population. Too many reserves are using it uncontrolled on wild and captive elephants. (100%)					GNRH vaccine should not be allowed on any elephant, except in specific circumstnacers defined by an elephant expert , and subject to a permit			The use of GnRH vaccines in wild and captive elephants is to be used in specific circumstances supported by an independent veterinarian, behaviour and welfare specialist only and administered by a veterinarian.			Agreed	Disagree
	A Biodiversity Management Plan for Elephant in South Africa must be developed to give the context and guidance for elephant management in the country (92,31%)								Not all reserves have elephant for biodiversity purposes so the above will not direct these reserves.			Agreed	Agree
	A specific section which stipulates that the criteria implemented for managing an elephant population should be ranked around minimising stress to the population as a whole not individuals. (75%)					Anyh menagement action must follow the least stressful application for the elephants						Agreed	Agree
	The protection of iconic plants should be considered (for example the Von Willigh's baobab in the Kruger National Park, putting rocks around the base so elephants cannot destroy it). (71,43%)											Agreed	Agree
	No breeding should be allowed in Captive facilities at all. (80%)					No breeding shold be allowed in any captive facility to prevent perpetuation of captive elephants			A moratorium on breeding in captive elephant facilities should be implemented immediately.			Agreed - and these should be phase out	Disagree
	Accountability for the inaction of proactive management of their elephant population (76,92%)					Managerswho have negelcted any proactive management action and face issues, shoiuld be held accoountable						Agreed	Agree
	Consolidated legislation should have key principles of maintaining elephant's role in intact systems, restore elephant's role, or mimic the outcomes of elephants. (81,82%)											Agreed	Agree
	Legislation should have explicit procedures of bottom-up development that facilitate meaningful participation, co-management and co-accountability (91,67%)											Agreed	Agree
	Reference to introduction or keeping of wild elephants should explicitly refer to national AND in-situ in extensive systems only. (Outcry regarding recent translocations of cheetah and rhino subject to int. agreements resulting in deaths of both species). (72,73%)					Any intorduction of elephants should only be permitted into extensive in-situ situations			Elephant can only be introduced to ex-situ range states with current elephant populations.			Agreed	Disagree
	Reference to introduction or keeping of wild elephants in captivity in "exceptional circumstances" based on current criteria are extremely vague. “Conservation” of elephants is not properly defined and no parameters on how to guide this are provided. (88,89%)											Agreed	Agree
	Moratorium on breeding of elephants in captivity. These captive facilities should be phased out in line with vision of HLP and PP objectives. Each facility should submit a rewilding plan within 5 years. (72,73%)					Keeping elephants in captivity will be phase out and a moratorium placed on this. EAcg facility will submit aewildinf plan within 5 years			A moratorium on breeding in captive elephant facilities should be implemented immediately.			Agreed	Disagree
	The amendment of legislation can not be done in isolation of newly promulgated/approved legislation/policies that have direct bearing on elephants e.g. White Paper on the Conservation and Sustainable Use of South Africa’s Biodiversity, the Policy Position on the Conservation and Sustainable Use, NBES Strategy, NISWT, etc. (90%)											Agreed	Disagree White paper out of line
	The marking/registration of elephant ivory in TOPS should be dealt acknowledged in N&S. No ref currently. Note that commercial trade in ivory is currently illegal but what needs to be done with ivory from hunted/deceased elephants? Also concern re domestic markets and NBES strategy. (72,73%)								Norms and Standards for the marking of ivory from all sources need to be urgently developed.			Agreed	Agree
	The amended TOPS Regulations public comment in October 2023 need to be finalised and promulgated urgently as this has direct bearing on elephant management and restricted activities. (80%)											Agreed	Disagree
	N&S for relocation of elephant needs to developed. (76,92%)											Agreed	Agree
	Accountability for the inaction of proactive management of their elephant population by elephant owners. (75%)											Agreed	Agree
ADD < 70%	Current N&S are about management of populations, but they do not set national goals for elephant management. This is necessary, because a Biodiversity Management Plan is the best legislative mechanism. (50%)		This is something you put in a conservation strategy type document such as a BMP. This is not legislation and not used for regulatory purposes.						Not all reserves have elephant for biodiversity reasons - therefore BMP at a national level will be meaningless to them.			Agreed	Agree
	Management of a landscape of fear for elephants (69,23%)		Should create space for this in the N&S as a possible management option						Management methodologies that are inclusive of "landscape of fear" techniques are not prohibited until further peer-reviewed research on the gaps on the social and well-being implications of the herds are published.			Agreed	Agree
	Methods to manage spatial use of elephants (60%)		Could incorporate as possible management options within the N&S									Agreed	Not practical
	Captive commercial facilities must be phased out and no more permits given for captive elephants (53,85%)					Captive commercial facilities must be phased out and no more permits given for captive elephants			The use of captive elephants for entertainment purposes in circuses and other public displays must be phased out and prohibited, and no new permits will be issued for new entrants into the market.			Agreed	Disagree	Agree with above wording and statement
	TOPS does not explicitly define 'carrying capacity' or its various forms. This is a fundamental flaw in this legislation which hampers any attempt at rational management and sustainable utilisation particularly for elephant. (69,23%)		I do not think it is necessary to define . It is a well known concept as well as the fact that people interpret it in different ways.									Agreed - use a preferred density with upper and lower limits	Agree
	Action of licensing culling teams (69,23%)		First need to establish criteria for registration and/or licensing									Agreed	Agree
	Action of where culling must be implemented according to managements plans that does not get implemented (40%)											Agreed	Agree
	Identify properties with over abundance (for example, 200 elephant introduced in Madikwe Game Reserve - today they are more than 1100). It could be a huge threat to black rhinoceros population. (23,08%)		Not something you do in legislation									Agreed	Agree
	Culling plan must be addressed for private properties (54,55%)								Unclear what this means?			Agreed	Agree
	Demonstrable proof as to why other management options are not viable must be provided. Many alternate options need to be exercised with minimum periods and with consistency. Cannot be a tick-box exercise without real effort. (69,23%)					Demonstrable proof as to why other management options are not viable must be provided						Agreed	Agree
	Guidelines, or N&S or SABS Code to be developed for tour guides, and tourism activities and management relevant to elephant tourism (63,64%)					Guidelines for tour guides must be developed						Agreed	Agree	Agree with above wording but should be N&S not SANS Code which cannot be enforced
	Guides should have extensive elephants interaction training to properly handle elephant interactions p[roperly. There have been numerous incidents of late where it can be clearly seen that this level of training is lacking. (50%)											Agreed - but this must be phased out		Agree with above wording
	The approved management plan must stipulate that the elephant biomass must not exceed more than 15% of the total biomass. (36,36%)		Can at best be a guideline. Cannot specify such things in legislation.									Agreed - depending on the make-up of species in the reserve	Agree
REMOVE > 70%	Remove "within the ecosystem in which they occur or may occur in future" or remove reference to captive elephants. Specific provision: Elephant N&S - Purpose and application 2. (2) a (I), page 11 (87,5%)		within the ecosystem or facility									Agreed
	"careful conservation management has ..." - remove the word careful it is confusing and likely incorrect. Specific provision: Elephant N&S - Guiding principles. 3 (e), page 12 (91,67%)		Agree									Agreed
	Remove ability to keep elephants on property less than some scientifically established value (use a BMP to argue this case). N&S are not adequate to guide elephant management nationally a BMP (Biodiversity Management Plan) is needed. Specific provision: Elephant N&S (85,71%)		Not sure where to put this									Disagree - but the BMP is needed
	Completely delete elephant norms and standards and revise to best practice guidelines. Specific provision: Elephant N&S 2023 (80%)		Do not agree with this						Guidelines are not suitable or legally binding. Must be N&S.			Disagree - but it must support management requirements	Agree but for all elephants om all properties	Best practice guidelines are not enforceable - should be N&S
	Registration of captive facilities should be stopped. No new registrations. Specific provision: Elephant N&S 2023, Chapter 2 - Part 4 -24, page 97 (75%)					Rehistration of new captiove facilities must be stopped and current facilties must be phased out			The use of captive elephants for entertainment purposes in circuses and other public displays must be phased out and prohibited, and the registration and permitting of new facilities will be stopped.			Agreed	Disagree
REMOVE < 70%	Remove - "elephants are intelligent, have strong family bonds and operate within highly socialised groups and unnecessary disruption of these groups by human intervention should be minimised" - this is not a principle but a statement of perception with some supporting science. Specific provision: Elephant N&S - Guiding principles. 3 (a), page 12 (61,54%)		do not agree. this line of argument could be applied to almost all guiding principles. Should remain as is.									Agreed	Agree
	"be based on measures to avoid stress and disturbance to elephants" - remove as the notion is unfounded in ecology where elephants are regularly stressed - in fact stress is key to their natural regulation. Specific provision: Elephant N&S - Guiding principles. 3 (h) (ii), page 13 (64,29%)		perhaps amend to "avoid unnecessary stress"? or minimize stress and disturbance.									Agreed	Not always practical
	Ivory sales and stockpiling must be banned. Specific provision: Elephant N&S 2008, purpose and application 2 (2) (a) (v), page11 (50%)		Do not agree with this									Disagree	Disagree
	In N&S it should be removed the part asking to provide, in a culling plan, the evidence that all other management options have been rejected after appropriate consideration and evaluation. Culling is valid (in cases better than contraception) and not a last resort. Specific provision: Elephant N&S 2008, Elephant N&S - Culling. 19 b (ii), page 24 (61,54%)		Do not agree									Disagree - but culling should be more objectively evaluated and could be the preferred management intervention	Disagree
	Without a Biodiversity Management Plan for Elephant in South Africa, the current legislation around the management of elephant (ie the norms and standards) has no context, and is therefore redundant. I therefore it should be with drawn totally, until a Biodiversity management plan has been developed. Specific provision: Elephant N&S 2008 (54,55%)		Do not agree									Disagree	Agree
	The use of contraception to manage elephant populations is still experimental, may be unethical, cause high degrees of stress, has not been proven to be successful and the PZP vaccine is not registered for this use - and therefore cannot be included as a management option. Specific provision: Elephant N&S 2023, Management of wild elephant populations Part 2, 15(1)(a) and 17, pages 93-94 (63,64%)		Do not agree									Disagree - it has been proven to be effective but not necessarily ethical. Research should be published and the drug registered asap	Disagree
	Not to introduce captive elephants in the wild - they are going to become human killers. Specific provision: Elephant N&S 2023, 16(b) introduction of captive elephants in an extensive wildlife system, page 94 (50%)		There may be cases where this needs to and can happen. Unwise to put a total prohibition.									Disagree - this is the fundamental concept of rewilding	Agree
	An end to captive elephants for entertainment purposes. As recently approved by cabinet for captive lions & rhinos, there should be an end to confined captive elephants for entertainment purposes. There should be a phase-out period incl. moratorium on breeding & new facilities & rewilding program. Specific provision: Elephant N&S 2023, Part 4 Elephants in Controlled Environments, 23 4(b), Registr…											Agreed	Disagree

## Sheet: EH
ELEPHANT HUNTING
MODIFICATION	ISSUE	% AGREEMENT R2	ID2	ID4	ID6	ID7	ID8	ID9	N° YES	N° NO	N° I AM NOT SURE	N° EMPTY	% YES
AMENDMENT >70%	Too many older bulls are allowed to be hunted without consideration of the impact to the remaining population and the genetics. Large bulls could be hunted out of existence. Specific provision: Elephant N& S 2023 Part 3 Hunting of elephants 20 (1) (a), page 96 (83,33%)	83.33	No	No	Yes	Yes	Yes	Yes	4	2	0	0	66.67
AMENDMENT<70%	Collared elephant with no recent forthcoming (presented to management authority) must have collars removed at soonest possible occasion and should be open to hunting. Specific provision: Elephant N&S 2023, Hunting of Elephant 20, 2(b) and Research, page 96 (28,57%)	28.57	Yes	No	No	Yes	Yes	Yes	4	2	0	0	66.67
	Collared elephants should be allowed to be hunted if data from that elephant (or research project) has not been received by management, or has not been a contribution towards decision making in the management plan of the reserve. Specific provision: Elephant Norms & Standards 2023, 20 (2) (b), page 96 (33,33%)	33.33	Yes	No	No	Yes	Yes	Yes	4	2	0	0	66.67
ADD>70%	There should be more consideration about hunting older bulls, as often there are none or vey few left in the source population. (71,43%)	71.43	I am not sure	No	Yes	Yes	Yes	Yes	4	1	1	0	66.67
	There should be stricter rules applied for the hunt clients. The professional hunter must be allowed to give the 'coup de grace' without waiting for the client to try and kill the bull with unnecessary pain and multiple tries, just because the hunt was paid. (85,71%)	85.71	Yes	Yes	Yes	Yes	Yes	Yes	6	0	0	0	100
ADD<70%	There should be a clearer distinction between local hunting (where no trophy or product is exported i.e. no CITES relevance) and trophy hunting where there is CITES relevance (50%)	50	I am not sure	No	I am not sure	No	No	No	0	4	2	0	0
	Better control on how many times a specific outfitter shoots problematic animals. In certain situations a president is set that animals are shot without even being problematic animals. (57,14%)	57.14	Yes	No	Yes	No	No	No	2	4	0	0	33.33

## Sheet: EH SUGGESTIONS
ELEPHANT HUNTING
MODIFICATION	ISSUE	ID2	ID4	ID6	ID7	ID8	ID9
AMENDMENT >70%	Too many older bulls are allowed to be hunted without consideration of the impact to the remaining population and the genetics. Large bulls could be hunted out of existence. Specific provision: Elephant N& S 2023 Part 3 Hunting of elephants 20 (1) (a), page 96 (83,33%)			Hunting of elephants: Due consideration to the genetics must be given. As the older bulls are the ones with the best genes, no older bulls above the gae of 35 . may be hunted/	Establish a National quote for elephant bulls over 35years of age so they can be managed on a National level.		A national quota for bulls aged 35 to 45 years and 45 years and older should be established to maintain this demographic and genetic diversity at a national and metapopulation scale.
AMENDMENT<70%	Collared elephant with no recent forthcoming (presented to management authority) must have collars removed at soonest possible occasion and should be open to hunting. Specific provision: Elephant N&S 2023, Hunting of Elephant 20, 2(b) and Research, page 96 (28,57%)						Elephants should be collared for a demonstrable research purpose on a local, regional or global scale or human-elephant conflict management reason only to avoid unnecessary collaring excercises.
	Collared elephants should be allowed to be hunted if data from that elephant (or research project) has not been received by management, or has not been a contribution towards decision making in the management plan of the reserve. Specific provision: Elephant Norms & Standards 2023, 20 (2) (b), page 96 (33,33%)
ADD > 70%	There should be more consideration about hunting older bulls, as often there are none or vey few left in the source population. (71,43%)			Old bulls have the best genese, therefore these shold not be hunted, or e4lse there is a real threat to deplete the population of the best genes, which can lead to further negative consequesces, such as compromised immune system, side effects of genetic drift, or too little heterogeneity			A national quota for bulls aged 35 to 45 years and 45 years and older should be established to maintain this demographic and genetic diversity at a national and metapopulation scale.
	There should be stricter rules applied for the hunt clients. The professional hunter must be allowed to give the 'coup de grace' without waiting for the client to try and kill the bull with unnecessary pain and multiple tries, just because the hunt was paid. (85,71%)			The preofessional hunter accomapying the paying guest hunter must be allowed to give the 'coup de grace" if the guest hunter does not immedialty kill the elephant with the first shot, leaving the elephant to unnecessary cruel suffering.			If a hunting client does not successfully drop or kill an elephant on the first shot, the professional hunter must immediately fire a successive shot to kill the animal. The hunt must be conducted as quickly and as humanely as possible.
ADD < 70%	There should be a clearer distinction between local hunting (where no trophy or product is exported i.e. no CITES relevance) and trophy hunting where there is CITES relevance (50%)						A local trophy hunt for non-trophy hunt export must be differentiated from an international trophy hunt where the trophy will be exported. Furthermore, if the trophy is derived from a DCA or problem animal, this must be specified.
	Better control on how many times a specific outfitter shoots problematic animals. In certain situations a president is set that animals are shot without even being problematic animals. (57,14%)			Problematiuc elepahnts must only be tgaken out by profesional government officials with experience and following a srtict protocol to ensure the bhull is indeed a problem			A problem animal control register detailing outfitters and reserves must be maintained. "Problem animals" must meet defined criteria and be evaluated by the provincial authority and an independent assessor.

## Sheet: ER
ELEPHANT RESEARCH
MODIFICATION	ISSUE	% AGREEMENT R2	ID2	ID3	ID4	ID5	ID6	ID7	ID8	ID9	ID13	ID14	N° YES	N° NO	N° I AM NOT SURE	N° EMPTY	% YES
AMENDMENT >70%	Some activities can only be done under a research flag in the elephant N&S. This contrasts strategic adaptive management and South Africa's evidence-based environmental decision-making policies. Specific provision: Elephant Norms & Standards 2023 (70%)	70	I am not sure	I am not sure	No	I am not sure	I am not sure	Yes	No	Yes	Yes	Yes	4	2	4	0	40
	To achieve robust scientific outcomes, the composition of the Scientific Authority should feature independent scientists, academics, ethologists, zoologists, botanists, accredited welfare specialists, climate change experts, and environmentalists. Specific provision: TOPS Regulations, Chapter 7, Scientific Authority - Establishment, composition and operating procedures, page 38 (70%)	70		No	No	I am not sure	Yes	Yes	Yes	Yes	Yes	Yes	6	2	1	1	66.67
AMENDMENT <70%	Methods and techniques that are utilised for the protection and monitoring of elephant need to be appropriately researched, with research approved by a duly constituted AUUC in line with the SABS SANS Code 10386: 2008 (or subsequent version). Specific provision: Elephants N&S 2023 - additional clause to be added to Part 6 (40%)	40		I am not sure	No	I am not sure	No	No	Yes	No	No	No	1	6	2	1	11.11
	Create a mechanism where need and priority for urgent study topics can be seen by universities and researchers. Specific provision: Elephant Norms & Standards 28.1, page 100 - Part 6, 28. Research (55,56%)	55.56	Yes	Yes	No	Yes	Yes	Yes	Yes	Yes	Yes	Yes	9	1	0	0	90
ADD>70%	Non-invasive research methods such as dung collecting or observations should not need veterinary ethics approval. (90%)	90	Yes	Yes	Yes	Yes	Yes	Yes	Yes	Yes	Yes	Yes	10	0	0	0	100
	Research on overpopulation effects on biodiversity (77,78%)	77.78	Yes	Yes	Yes	Yes	Yes	Yes	No	Yes	Yes	Yes	9	1	0	0	90
	Animals are collared too regularly due to collar failure, as better technology is not used due to costs. (75%)	75	Yes	I am not sure		I am not sure	Yes	Yes	Yes	Yes	Yes	Yes	7	0	2	1	77.78
	A clear definition of what constitutes research (77,78%)	77.78	Yes	Yes	Yes	Yes	Yes	Yes	Yes	Yes	Yes	Yes	10	0	0	0	100
	Guidelines on the use of collars should be developed, for example, some collars can twist and create welfare problem. (77,78%)	77.78	Yes	Yes		I am not sure	Yes	Yes	Yes	Yes	Yes	No	7	1	1	1	77.78
	More consideration should be given to long-term negative effects of GnRH, particularly after the third dose. (75%)	75		I am not sure	Yes	Yes	Yes	Yes	Yes	Yes	Yes	Yes	8	0	1	1	88.89
	There is a need to develop welfare parameters for African elephants (Loxodonta africana) in fenced reserves in South Africa. (80%)	80	I am not sure	No	No	No	Yes	Yes	Yes	Yes	Yes	Yes	6	3	1	0	60

## Sheet: ER SUGGESTIONS
ELEPHANT RESEARCH
MODIFICATION	ISSUE	ID2	ID3	ID4	ID5	ID6	ID7	ID8	ID9	ID13	ID14
AMENDMENT >70%	Some activities can only be done under a research flag in the elephant N&S. This contrasts strategic adaptive management and South Africa's evidence-based environmental decision-making policies. Specific provision: Elephant Norms & Standards 2023 (70%)						agree but should inclue an ethics and welfare review				Agreed
	To achieve robust scientific outcomes, the composition of the Scientific Authority should feature independent scientists, academics, ethologists, zoologists, botanists, accredited welfare specialists, climate change experts, and environmentalists. Specific provision: TOPS Regulations, Chapter 7, Scientific Authority - Establishment, composition and operating procedures, page 38 (70%)				This should not be legislated - most important skill set is conservation ecology	To achieve robust scientific outcomes, the composition of the Scientific Authority should feature independent scientists, academics, ethologists, zoologists, botanists, accredited welfare specialists, climate change experts, and environmentalists.					Agreed
AMENDMENT <70%	Methods and techniques that are utilised for the protection and monitoring of elephant need to be appropriately researched, with research approved by a duly constituted AUUC in line with the SABS SANS Code 10386: 2008 (or subsequent version). Specific provision: Elephants N&S 2023 - additional clause to be added to Part 6 (40%)										Disagree
	Create a mechanism where need and priority for urgent study topics can be seen by universities and researchers. Specific provision: Elephant Norms & Standards 28.1, page 100 - Part 6, 28. Research (55,56%)										Agreed
ADD>70%	Non-invasive research methods such as dung collecting or observations should not need veterinary ethics approval. (90%)					Non-invasive research methods such as dung collecting or observations do not need veterinary ethics approval.					Agreed
	Research on overpopulation effects on biodiversity (77,78%)										Agreed
	Animals are collared too regularly due to collar failure, as better technology is not used due to costs. (75%)										Agreed
	A clear definition of what constitutes research (77,78%)										Agreed
	Guidelines on the use of collars should be developed, for example, some collars can twist and create welfare problem. (77,78%)										Disagree
	More consideration should be given to long-term negative effects of GnRH, particularly after the third dose. (75%)					GnRH vasccines should be prohibited in wild elephants, except in spefic situtaions following consultation with an elephant expert					Agreed
	There is a need to develop welfare parameters for African elephants (Loxodonta africana) in fenced reserves in South Africa. (80%)	Elephant in degraded environment must be compromised and welfare concerns are legit. Even though it was caused by mis management.				Welfare/well-being parameters must be developed for elephants on fenced reserves					Agreed

## Sheet: ET
ELEPHANT TRANSLOCATION
MODIFICATION	ISSUE	% AGREEMENT R2	ID2	ID6	ID7	ID8	ID9	ID11	ID13	ID15	N° YES	N° NO	N° I AM NOT SURE	N° EMPTY	% YES
AMENDMENT>70%	With regards the translocation of elephants, an additional clause/s need/s to be added requiring expert input. Too many elephants are being relocated without due consideration for impact on existing population and without the necessary introduction processes. Specific provision: National N&S Elephant 2023 Translocation, import and export of elephants, pages 91-92 (77,78%)	77.78	I am not sure	Yes	Yes	Yes	Yes	No	Yes	Yes	6	1	1	0	75
	Previously translocated elephants should be allowed to be translocated again based on strict criteria which must be documented. Specific provision: Elephant N&S 2008 (77,78%)	77.78	No	I am not sure	Yes	No	Yes	Yes	Yes	Yes	5	2	1	0	62.5
	Age limits and methods regarding translocation of calves require amending and specification. Specific provision: Elephant N&S 2023 Ch 2 section 12 (2) (a) (ii), page 92 (87,5%)	87.5		Yes	Yes	Yes	Yes	Yes	I am not sure	No	5	1	1	1	71.43
	Definition of social unit is still problematic as relatedness of females cannot be verified under field conditions. Under enough pressure by capture operators, herds can splinter and regroup into unrelated units that resemble “social units’ but are in fact, a product of pressure and stress. Specific provision: Elephant N&S 2023 Clause 12 (2) (a) (I), page 92 (88,89%)	88.89	I am not sure	Yes	Yes	Yes	Yes	No	Yes	No	5	2	1	0	62.5
	The minimum age for calves translocation in N&S (> 2 months old) needs to be revisited. Whilst no guidelines are referred to, this age conflicts with IATA guidelines that recommends an age > 6 months. This is important for international/cross-border translocations, which may require significant hours of confinement during travel. Specific provision: Elephant N&S 2023 Clause 12 (2) (a) (ii), page …	100		Yes	Yes	Yes	Yes	Yes	Yes	No	6	1	0	1	85.71
	N&S for translocation or minimum requirements for translocation \ relocation of elephants need to be developed and should consider latest research. Specific provision: Elephant N&S 2023 Translocation, import and export of elephant, pages 91-92 (100%)	100	I am not sure	Yes	Yes	Yes	Yes	Yes	Yes	Yes	7	0	1	0	87.5
AMENDMENT<70%	The present rules and regulations are not pragmatic - for instance, chasing an elephant from one place to another is a translocation. Translocations cannot be more than once of the same elephant - no-compliance results chasing a damage causing elephant more than once. Specific provision: Elephant Management Norms & Standards (55,56%)	55.56	I am not sure	No	No	Yes	Yes	No	No	No	2	5	1	0	25
	Regulations limiting translocations of a specific elephant are illogic and do not reflect elephant dynamics. Elephants regularly move through dispersion across hostile places and have evolved coping strategies. Specific provision: Elephant N&S 2023 Ch 2 section 12 (66,67%)	66.67	Yes	Yes	Yes	Yes	Yes	No	Yes	No	6	2	0	0	75
ADD>70%	Provinces and Nation should adhere to the same evaluation criteria for minimum property size, appropriate vegetation, climate, terrain to evaluate the translocation. (80%)	80	I am not sure	Yes	Yes	Yes	Yes	No	Yes	Yes	6	1	1	0	75
	When dealing with transboundary populations, there should be the need to compile Regional Elephant Management plans and SOPs. (87,5%)	87.5	I am not sure	Yes	Yes	Yes	Yes	No	Yes	Yes	6	1	1	0	75
	Transboundary populations need to have some individuals collared to determine extent and impact of migratory animals in the different range states. (77,78%)	77.78	I am not sure	Yes	Yes	Yes	Yes	No	I am not sure	Yes	5	1	2	0	62.5
	Translocation of wild elephants are not guided by any approved guidelines and are also contradictory to IATA guidelines regarding age of transport for elephant calves. Important based on translocations which may require long confinement based on destination. If no guidelines exist, must be developed. (75%)	75		Yes	Yes	Yes	Yes	Yes		Yes	6	0	0	2	100
ADD<70%	The size of the elephant to be transported should not exceed 4 meters shoulder height. The centre of gravity would be too high and the transport truck may overturn. (42,86%)	42.86	I am not sure	Yes	Yes	Yes	Yes	No	No	Yes	5	2	1	0	62.5
	Air and sea transport not addressed. (62,5%)	62.5			No	No	No	No		Yes	1	4	0	3	20

## Sheet: ET SUGGESTIONS
ELEPHANT TRANSLOCATION
MODIFICATION	ISSUE	ID2	ID6	ID7	ID8	ID9	ID11	ID13	ID15
AMENDMENT>70%	With regards the translocation of elephants, an additional clause/s need/s to be added requiring expert input. Too many elephants are being relocated without due consideration for impact on existing population and without the necessary introduction processes. Specific provision: National N&S Elephant 2023 Translocation, import and export of elephants, pages 91-92 (77,78%)		12. (1) Any translocation must be preceded by a pre-monitoring phase. A strict translocation protocol must be in place and adhered to, ensuring the correct elephants are captured and translocatetd, and ensuring that the minimum social impact on the existing and future populations will occur.			The application for translocation of elephants, specifically for trans-border relocations, must be evaluated by the provincial management authority and an independent team of experts including vets, behavioral and welfare specialists.			Agree
	Previously translocated elephants should be allowed to be translocated again based on strict criteria which must be documented. Specific provision: Elephant N&S 2008 (77,78%)					Previously translocated elephants can be translocated again based on strict criteria including no splitting of family groups, the age of youngest calf, the proposed destination and the evaluation of the translocation assessors.			Agree
	Age limits and methods regarding translocation of calves require amending and specification. Specific provision: Elephant N&S 2023 Ch 2 section 12 (2) (a) (ii), page 92 (87,5%)		The calves must be older than 6 months			Specification and methodology regarding the translocation of elephant calves is to be developed for consistency with global standards.			Disagree
	Definition of social unit is still problematic as relatedness of females cannot be verified under field conditions. Under enough pressure by capture operators, herds can splinter and regroup into unrelated units that resemble “social units’ but are in fact, a product of pressure and stress. Specific provision: Elephant N&S 2023 Clause 12 (2) (a) (I), page 92 (88,89%)		To ensure the entire social unit is translocated a pre-monitoring phase must be adhered to under the supervision of an elephant expert.						Disagree
	The minimum age for calves translocation in N&S (> 2 months old) needs to be revisited. Whilst no guidelines are referred to, this age conflicts with IATA guidelines that recommends an age > 6 months. This is important for international/cross-border translocations, which may require significant hours of confinement during travel. Specific provision: Elephant N&S 2023 Clause 12 (2) (a) (ii), page …		teh calves must be older than 6 months						Disagree
	N&S for translocation or minimum requirements for translocation \ relocation of elephants need to be developed and should consider latest research. Specific provision: Elephant N&S 2023 Translocation, import and export of elephant, pages 91-92 (100%)		Translocation guidelines for South Africa are not something to be amended but to be implemented by Government						Agree
AMENDMENT<70%	The present rules and regulations are not pragmatic - for instance, chasing an elephant from one place to another is a translocation. Translocations cannot be more than once of the same elephant - no-compliance results chasing a damage causing elephant more than once. Specific provision: Elephant Management Norms & Standards (55,56%)								Disagree
	Regulations limiting translocations of a specific elephant are illogic and do not reflect elephant dynamics. Elephants regularly move through dispersion across hostile places and have evolved coping strategies. Specific provision: Elephant N&S 2023 Ch 2 section 12 (66,67%)								Disagree
ADD>70%	Provinces and Nation should adhere to the same evaluation criteria for minimum property size, appropriate vegetation, climate, terrain to evaluate the translocation. (80%)								Agree
	When dealing with transboundary populations, there should be the need to compile Regional Elephant Management plans and SOPs. (87,5%)								Agree
	Transboundary populations need to have some individuals collared to determine extent and impact of migratory animals in the different range states. (77,78%)								Agree
	Translocation of wild elephants are not guided by any approved guidelines and are also contradictory to IATA guidelines regarding age of transport for elephant calves. Important based on translocations which may require long confinement based on destination. If no guidelines exist, must be developed. (75%)								Agree
ADD<70%	The size of the elephant to be transported should not exceed 4 meters shoulder height. The centre of gravity would be too high and the transport truck may overturn. (42,86%)								Agree
	Air and sea transport not addressed. (62,5%)								Agree

## Sheet: EW
ELEPHANT WELFARE
MODIFICATION	ISSUE	% AGREEMENT R2	ID2	ID6	ID7	ID8	ID9	ID16	N° YES	N° NO	N° I AM NOT SURE	N° EMPTY	% YES
AMENDMENT>70%	Must consider welfare aspects of interventions. Specific provision: Elephant N&S - Guiding Principles (h) & (l), pages 86-87 (83,33%)	83.33		Yes	Yes	Yes	Yes	Yes	5	0	0	1	100
	In N&S Duty of Care, the responsible person must consult with an elephant welfare expert. Specific provision: Elephant N&S - Chapt 2 - 8(1), page 90 (80%)	80	No	Yes	Yes	Yes	Yes	Yes	5	1	0	0	83.33
	Wellbeing Provision to be implemented and certain activities prohibited e.g use for elephants in circuses. Specific provision: NA (83,33%)	83.33		Yes	Yes	Yes	Yes	Yes	5	0	0	1	100
AMENDMENT<70%	Including an elephant welfare expert. Specific provision: Elephant N&S - Chapt 2 - 6 - (a) (I), page 87 (66,67%)	66.67	No	I am not sure	No	No	No	Yes	1	4	1	0	16.67
	In N&S Duty of Care, the responsible person in respect of an extensive wildlife system must consult with an elephant welfare expert. Specific provision: Elephant N&S - Chapt 2 - 8(2), page 90 (66,67%)	66.67	No	Yes	No	No	No	Yes	2	4	0	0	33.33
	Welfare is not addressed as a topic at all, not even a definition, in the Norms and Standards. Specific provision: Elephant N&S 2023 (66,67%)	66.67		Yes	No	Yes	No	Yes	3	2	0	1	60
	Poor and outdated laws cover the topic. Specific provision: Animal Protection Act (60%)	60		Yes	No	Yes	No	No	2	3	0	1	40
ADD>70%	Behaviour and conduct of tour guides, tourism operators and tourists around elephant. (100%)	100	Yes	Yes	Yes	Yes	Yes	Yes	6	0	0	0	100
	Animals are collared too regularly due to collar failure, as better technology is not used due to costs. Animal welfare is therefore compromised in the process. (80%)	80	Yes	Yes	Yes	Yes	Yes	Yes	6	0	0	0	100
	Animals used as guinea pigs to test new tracking technology in uncontrolled environment just to say costs. Animal welfare not considered. (80%)	80	Yes	Yes	Yes	Yes	Yes	Yes	6	0	0	0	100
	Numbers of animals are being pushed and not considering welfare in the process. (100%)	100	I am not sure	Yes	Yes	Yes	Yes	Yes	5	0	1	0	83.33
ADD<70%	Use a subsection (example capture) in each section on welfare (60%)	60		I am not sure	No	No	No		0	3	1	2	0
	Intact family groups are not always being translocated. (66,67%)	66.67		Yes	No	No	No		1	3	0	2	25
	There is not an official document that addressed welfare in elephants (60%)	60		Yes	No	No	No		1	3	0	2	25
REMOVE>70%	Delete "in terms of an international agreement". No wild elephant should go into captivity based on political favour or intent. Specific provision: Elephant N&S2023 2.1.b.1.bb, pages 85-86 (100%)	100	I am not sure	Yes	Yes	No	Yes	No	3	2	1	0	50
	Remove GnRH as a contraceptive vaccine. Specific provision: Elephant N&S 2023 Chapter 2 - Part 4 -25(2)(a), page 97 (100%)	100	Yes	Yes	Yes	Yes	Yes	Yes	6	0	0	0	100
REMOVE<70%	Captive facility should be phased out due to welfare concerns. Specific provision: Elephant N&S 2003, Chapt 2 - 11 - (b) (I), page 91 (50%)	50	I am not sure	Yes	No	Yes	No	Yes	3	2	1	0	50

[truncated: 1 more sheets: EW SUGGESTIONS]
