# Supplementary material for: Wildlife management and conservation in South Africa: informing legislative reform through expert consultation using the Policy Delphi methodology
Source: Front Vet Sci. 2025 Jun 30;12:1549222. doi: 10.3389/fvets.2025.1549222 (PMC12258392; doi:10.3389/fvets.2025.1549222)
Supplement: Supplementary file 15 [file Data_Sheet_10.xlsx]

## Sheet: Legend
	Code	Description
	RM	Rhino Management
	RH	Rhino Hunting
	RT	Rhino Translocation
	RR	Rhino Research
	RW	Rhino Welfare

## Sheet: RM
RHINO MANAGEMENT
MODIFICATION	ISSUE	% AGREEMENT R2	ID1	ID4	ID5	ID7	ID8	ID9	ID10	ID11	ID12	N° YES	N° NO	N° I AM NOT SURE	N° EMPTY	% YES
AMENDMENT>70%	Lift trade restrictions! Specific provision: CITES (87,5%)	87.5	Yes	I am not sure	Yes	I am not sure	Yes	No	Yes	No	No	4	3	2	0	44.4444
	Include methods to counter poaching and intelligence as a pre-requisite for owning rhino. Specific provision: Policy Position (75%)	75	Yes	No	Yes	Yes	No	Yes	Yes	Yes	Yes	7	2	0	0	77.7778
	Promote legal trade. Specific provision: Policy Position (93,33%)	93.33	Yes	Yes	Yes	I am not sure	Yes	No	Yes	I am not sure	No	5	2	2	0	55.5556
	The marking with microchips at every darting is impractical and a waste of resources as often microchips placed in the body are not found (migration in other parts of the body). It should be specified only during translocation to avoid marking multiple times an animal and for horns only if removed. Specific provision: Norms and Standards Rhino, Paragraph 3.1, pages 259-260 (71,43%)	71.43	Yes	I am not sure	Yes	No		No	Yes	No	Yes	4	3	1	1	50
	Strengthen reporting on mortalities, specifically regarding cause. Specific provision: Norms and Standards Rhino, Paragraph 3.2, page 260 (100%)	100		Yes	Yes	Yes	Yes	Yes	Yes	Yes	Yes	8	0	0	1	100
	Incorporate that these norms and standards must be read alongside Biodiversity Management Plan for white rhino and black rhino. Specific provision: Norms and Standards Rhino, Paragraph 3.2, page 259 (92,31%)	92.31		Yes	Yes	Yes	Yes	Yes	Yes	Yes	Yes	8	0	0	1	100
	The policy decision to limit captive/ intensive breeding is counter intuitive to other aspects of the policy and must be revisited. Specific provision: 6.2 Policy position on the conservation and sustainable use of elephant, lion, leopard and rhinoceros (84,62%)	84.62	I am not sure	Yes	No	I am not sure	Yes	No	No	No	No	2	5	2	0	22.2222
	The application of microchips can be done by a qualified person and not necessarily only by a veterinarian or issuing authority. Specific provision: 3.1 The N&S for the marking of rhinoceros and rhinoceros horn and for the hunting of rhinoceros for trophy hunting purposes, pages 259-260 (92,31%)	92.31	Yes	Yes	Yes	I am not sure	No	Yes	Yes	I am not sure	Yes	6	1	2	0	66.6667
	Incentives the ownership and custodianship of rhinos in the legislation. Specific provision: Policy Position (100%)	100	Yes	I am not sure	Yes	Yes	Yes	Yes	Yes	Yes	Yes	8	0	1	0	88.8889
	Make it more financially viable to own a rhino. Specific provision: Policy Position (85,71%)	85.71	Yes	I am not sure	Yes	Yes	Yes	Yes	Yes	Yes	No	7	1	1	0	77.7778
	The ''no-trade" approach has been tested long enough and rhino populations continue to decline. It has failed. It is now time to allow the trade in horn. Specific provision: Policy Position (87,5%)	87.5	Yes	I am not sure	Yes	I am not sure	Yes		I am not sure	No	No	3	2	3	1	37.5
	Trade of horn should only be permitted if the landowner fulfils certain biodiversity and conservation requirements - we cannot afford to incentivise canned operations. The incentivization needs to be for wild rhino. Specific provision: Policy Position (93,33%)	93.33	Yes	Yes	Yes	Yes	Yes	Yes	Yes	Yes	Yes	9	0	0	0	100
	Whilst there is a requirement for registration if facilities (captive breeding, rehabilitation facility, sanctuary - there are no established standards or minimum requirements. Specific provision: TOPS 2007 Chapter 3 Registration of facilities (91,67%)	91.67		Yes	Yes	Yes	Yes	Yes	Yes	Yes	Yes	8	0	0	1	100
	Permitting of facilities listed for required registration is done largely by provinces - requirements vary from province to province, need to be supported by criteria and N&S relevant to particular activity. Specific provision: TOPS 2007 Permitting of Registered facilities (100%)	100		Yes	Yes	Yes	Yes	Yes	Yes	Yes	Yes	8	0	0	1	100
	Non alignment between provincial permits and national registration which effectively weakens control and regulation of restricted activities and TOPs registered facilities. Specific provision: TOPS Regulations (100%)	100	Yes	Yes	Yes	Yes	Yes	Yes	Yes	Yes	Yes	9	0	0	0	100
	Referring again to provincial permitting - blanket permits are being issued for wide range of ToPS listed species and with a wide range of allowed activities. Norms and Standards, as with Elephant N&S -would be applicable nationally and would provide some form of consistency and uniformity. Specific provision: NA (90%)	90	I am not sure	Yes	Yes	Yes		Yes	No	Yes	Yes	6	1	1	1	75
	Provincial Permits for TOPS listed species frequently fail to specify particulars of registered activity, markings, etc. Specific provision: TOPS 2007 > 19 Contents of permits (92,86%)	92.86		Yes	Yes	Yes	Yes	Yes	Yes	Yes	Yes	8	0	0	1	100
	Definition of Sanctuary - too wide, needs further refinement. Specific provision: TOPS 2007 Chapter 1 (1) (80%)	80		Yes	Yes	Yes		Yes	Yes	Yes	Yes	7	0	0	2	100
	Trade in Rhino horns held by legitimate owners should be permitted to be traded. Specific provision: NA (78,57%)	78.57	Yes	I am not sure	Yes	I am not sure	Yes	No	Yes	I am not sure	No	4	2	3	0	44.4444
	Increased policing and sentencing of illegal trade and hunting of Rhino as a priority crime. Specific provision: NA (86,67%)	86.67	Yes	Yes	Yes	Yes		Yes	Yes	Yes	Yes	8	0	0	1	100
	Harvesting and sale of the horn from live Rhino should be permitted. Specific provision: NA (81,25%)	81.25	Yes	I am not sure	Yes	I am not sure	Yes	No	I am not sure	I am not sure	No	3	2	4	0	33.3333
	There is a no consistency and coordination of legislation and policy due to shared competencies across national and provincial frameworks, including permitting and biodiversity frameworks. Referred to as 9+1+1 (provinces/DFFE/DALLRD). Specific provision: TOPS Regs 17-22 & 24, Provincial Ordinances, HLP Report 2020 (100%)	100	I am not sure	Yes	Yes	Yes	Yes	Yes	Yes	Yes	Yes	8	0	1	0	88.8889
	Vita darting should be listed as restricted activities. Specific provision: TOPS 2007 Restricted activities (77,78%)	77.78		Yes	Yes	Yes	Yes	Yes	Yes	Yes	Yes	8	0	0	1	100
	Increase security for rhinos so that they don't have to be dehorned. Integrity testing for government officials. Specific provision: NA (75%)	75		I am not sure	Yes	Yes	No	Yes	Yes	Yes	Yes	6	1	1	1	75
	Stop exporting live rhinos outside of their natural range states for example to zoos in China. Specific provision: NA (86,67%)	86.67	Yes	No	Yes	Yes	No	Yes	Yes	Yes	Yes	7	2	0	0	77.7778
	The capacity, competency and minimum criteria (as included in proposed N&S) for TOPS registered facilities for different activities needs to be added as a factor to be considered by issuing authorities when considering permit applications. Specific provision: TOPS Regulations 2007 Reg 10 Factors to be considered, page 15 (77,78%)	77.78	I am not sure	I am not sure	Yes	Yes	Yes	Yes	Yes	Yes	Yes	7	0	2	0	77.7778
AMENDMENT<70%	The application of the microchip should be done into the hump and between the front legs to ensure maximum chance of recovery in areas where predators may feed on a carcass. Specific provision: 3.1 The N&S for the marking of rhinoceros and rhinoceros horn and for the hunting of rhinoceros for trophy hunting purposes, pages 259-260 (61,54%)	61.54		I am not sure	No	Yes	No	Yes	Yes	Yes	No	4	3	1	1	50
	White rhino should be uplifted to Appendix I CITES. Specific provision: CITES (61,54%)	61.54	Yes	No	No	Yes	No	Yes	Yes	I am not sure	Yes	5	3	1	0	55.5556
ADD>70%	The key issue is developing that national rhino database and acquiring the data to populate it on an annual basis and using this to guide decision-making (85,71%)	85.71	I am not sure	Yes	Yes	Yes	Yes	Yes	Yes	Yes	Yes	8	0	1	0	88.8889
	The permitting process can be used to contribute data to the issue above (national rhino database) (81,82%)	81.82	I am not sure	Yes	Yes	Yes	Yes	Yes	Yes	Yes	Yes	8	0	1	0	88.8889
	To establish a legal platform to do trade through a Central Bank -horn must be handle the same as gold -however horn is renewable (76,92%)	76.92	Yes	I am not sure	Yes	I am not sure	Yes	No	Yes	I am not sure	No	4	2	3	0	44.4444
	To promote legal ranching for horn (73,33%)	73.33	Yes	No	Yes	I am not sure	No	No	No	I am not sure	No	2	5	2	0	22.2222
	To punish employers that assist with poaching with severe penalties. Currently the assist and nothing is happening to them (85,71%)	85.71	Yes	No	Yes	Yes	No	Yes	Yes	Yes	No	6	3	0	0	66.6667
	Advisory committees appointed by the minister must be equally represented by the state and the private sector. (86,67%)	86.67		I am not sure	Yes	Yes	Yes	No	Yes	Yes	Yes	6	1	1	1	75
	Incorporate provisions that address genetic diversity concerns in closed system population management. (76,92%)	76.92	Yes	Yes	Yes	Yes	Yes	Yes	Yes	Yes	Yes	9	0	0	0	100
	Management of rhinos should be oriented towards wild -free roaming populations and not captive breeding. (86,67%)	86.67	Yes	Yes	No	Yes	Yes	Yes	Yes	Yes	Yes	8	1	0	0	88.8889
	Rhino owners should be financially compensated via tax incentives or tax breaks to secure their rhino (80%)	80										0	0	0	9
	All government officials should undergo integrity testing if they have access to rhino horn or live rhino, including game rangers, policemen and women, conservation agencies and management at all state owned game reserves in South Africa (81,25%)	81.25	Yes	No	Yes	Yes	No	Yes	Yes	Yes	Yes	7	2	0	0	77.7778
	All questions relating to the theft of rhino horn from stockpiles should be investigated (78,57%)	78.57	Yes	Yes	Yes	Yes		Yes	Yes	Yes	Yes	8	0	0	1	100
	Dehorning must never be compulsory, irrespective of the population size or "purpose" (93,33%)	93.33	Yes	Yes	Yes	Yes	Yes	Yes	Yes	Yes	Yes	9	0	0	0	100
	Single sex populations must be discouraged. This will also help reduce put and take hunting. (86,67%)	86.67	Yes	No	No	Yes	No	Yes	Yes	Yes	Yes	6	3	0	0	66.6667
	The amended TOPS Regulations public comment in October 2023 need to be finalised and promulgated urgently as these have a bearing all rhino management components (91,67%)	91.67	I am not sure	Yes	No	Yes	Yes	Yes	Yes	Yes	Yes	7	1	1	0	77.7778
	Creation of Norms and Standards for Wild and Captive-bred Rhinos considering phase out closure as per Policy Position Paper (70%)	70	Yes	I am not sure	No	Yes	No	Yes	Yes	Yes	Yes	6	2	1	0	66.6667
	Management, protection and commercial procedures like dehorning require guidelines and accepted practices (86,67%)	86.67	I am not sure	Yes	Yes	Yes	Yes	Yes	Yes	Yes	Yes	8	0	1	0	88.8889
	Investigation into the manipulation of stockpiles by government officials, the entrapment of innocent people by government officials in the Kruger National Park and in KwaZulu Natal must be fully investigated (75%)	75	Yes	Yes	Yes	Yes		Yes	Yes	Yes	Yes	8	0	0	1	100
	The trafficking of weapons from Mozambique, through the Kruger National Park to Kwa Zulu Natal must be investigated (84,62%)	84.62		Yes	Yes	Yes		Yes	Yes	Yes	Yes	7	0	0	2	100
	The amendment of legislation can not be done in isolation of newly promulgated/approved legislation/policies that have direct bearing on elephants e.g. White Paper on the Conservation and Sustainable Use of South Africa’s Biodiversity, the Policy Position on the Conservation and Sustainable Use, NBES Strategy, NISWT, etc (91,67%)	91.67	I am not sure	Yes	Yes	Yes	Yes	Yes	Yes	Yes	Yes	8	0	1	0	88.8889
	Use of traditional rhino horn medicine should be respected but not used as a motivation to allow environmental crime being seen as less important than crimes towards humans. (86,67%)	86.67	Yes	I am not sure	Yes	Yes	Yes	Yes	Yes	Yes	Yes	8	0	1	0	88.8889
	Security clearances, lifestyle audits, integrity tests are needed for all staff working in reserves with CITES species. (78,57%)	78.57	Yes	No	Yes	Yes	No	Yes	Yes	Yes	Yes	7	2	0	0	77.7778
ADD<70%	To take rhinos from government properties and conserve them on private properties. During 2023; 406 were poached on state property (81%) and 19 % on private property. (46,67%)	46.67	Yes	No	Yes	Yes	No	Yes	No	Yes	I am not sure	5	3	1	0	55.5556
	To financially assist the private sector to trade in horn; from 2008 (when moratorium was implemented) to 2023 for 15 years 10 276 animals were poached. 15 years prior to 2008 (69,23%)	69.23	Yes	No	Yes	Yes	Yes	Yes	No	Yes	No	6	3	0	0	66.6667
	People with no ownership of rhinos has no say how to manage the animals on private properties (53,33%)	53.33	I am not sure	No	Yes	Yes	No	Yes	Yes	Yes	No	5	3	1	0	55.5556
	Not to introduce animals (southern white rhino) north of the Zambezi - against Biodiversity Convention. They never occurred north of the Zambezi. They are not immune against tsetse fly and will die.. (66,67%)	66.67		I am not sure	Yes	I am not sure	No	Yes	Yes	No	Yes	4	2	2	1	50
	Trophy hunting of White and Black Rhino should be banned (37,5%)	37.5	No	No	No	I am not sure	No	Yes	No	No	Yes	2	6	1	0	22.2222
	Stockpiles of rhino horn in South Africa should be destroyed (21,43%)	21.43	No	No	No	Yes	No	Yes	No	No	Yes	3	6	0	0	33.3333
	If rhino are dehorned for security purposes the rhino horn should be immediately destroyed (21,43%)	21.43	No	No	No	Yes	No	Yes	No	No	Yes	3	6	0	0	33.3333
	Animals are currently classified as legal property or legal things in common law. This is very outdated based on rivers, animals etc been awarded non-human rights status in other parts of the world. Urgent review of status of animals is needed. (60%)	60	No	No	No	No	No	Yes	Yes	No	Yes	3	6	0	0	33.3333
REMOVE>70%	Intensive rhino ranching should not be phased out - 50 % of rhino is in private hands and the lose 19% against poaching vs government 81%. Specific provision: Policy Position objective 5 (86,67%)	86.67	I am not sure	No	Yes	Yes		No	Yes	No	Yes	4	3	1	1	50
	All measures that prohibit legal trade of Rhino horn should be removed. Specific provision: Policy Position objective 5 (80%)	80	Yes	No	Yes	No	Yes	No	No	Yes	No	4	5	0	0	44.4444
	Targeting of tourists for new domestic market for personal use & export of horns as personal effects - limited for international ban and against international. Specific provision: CITES Regs 2010, CITES Article III, draft NBES Strategy Action 10.4, Policy Position Paper Aims & 6 Policy Objectives (83,33%)	83.33		No		Yes	No	Yes	Yes	Yes	No	4	3	0	2	57.1429
REMOVE<70%	The legal trade of rhino horn in South Africa must be deleted. Specific provision: NA (23,08%)	23.08		No	No	Yes	No	Yes	Yes	I am not sure	Yes	4	3	1	1	50
	The stockpiling of rhino horn must be disallowed. Specific provision: NA (33,33%)	33.33		No	No	Yes	No	Yes	Yes	No	Yes	4	4	0	1	50
	Reference to rhinos and other key species in White Paper and Policy Position as "faunal biological resources" should be removed. This equates animals to innate objects expressly for purposes of commodification only doesn't consider their intrinsic value. Specific provision: Clause 45 of The National Environmental Management Laws Amendment Bill (NEMLA) which amends (Section 3 of NEMBA). (69,23%)	69.23		No	No	No	No	Yes	Yes	No		2	5	0	2	28.5714

## Sheet: RM SUGGESTIONS
RHINO MANAGEMENT
MODIFICATION	ISSUE	ID1	ID4	ID5	ID7	ID8	ID9	ID10	ID11	ID12
AMENDMENT>70%	Lift trade restrictions! Specific provision: CITES (87,5%)	yes	I would leave it out	100% support				Trade should be allowed under specific conditions		X
	Include methods to counter poaching and intelligence as a pre-requisite for owning rhino. Specific provision: Policy Position (75%)	yes. CDASS, with two ladies, in Hoedspruit for instance contributes greatly to curbing environmental crime. More so than all the private reserves with their änti poaching teams"	I would leave it out	100% support				Agreed - but if law enforcement were fulfilling their mandate then this can be minimised		Agree with above wording and should be provision if terms of NEMLA wellbeing clause and duty of care
	Promote legal trade. Specific provision: Policy Position (93,33%)	yes!	I would leave it out	100% support				Agreed - with conditions regarding origin, extensive nature of the property etc		X
	The marking with microchips at every darting is impractical and a waste of resources as often microchips placed in the body are not found (migration in other parts of the body). It should be specified only during translocation to avoid marking multiple times an animal and for horns only if removed. Specific provision: Norms and Standards Rhino, Paragraph 3.1, pages 259-260 (71,43%)	micro chips are a waste of time and money. Micro chip a horn when it is harvested then. Not animals	I would leave it out	Must have a second method of identification such as ear notches or tags if no microchip present				Agreed		agree with above wording plus intended purpose of microchipping has proved ineffective
	Strengthen reporting on mortalities, specifically regarding cause. Specific provision: Norms and Standards Rhino, Paragraph 3.2, page 260 (100%)		Simple provision in the legislation	100% support				Agreed		agree with above wording
	Incorporate that these norms and standards must be read alongside Biodiversity Management Plan for white rhino and black rhino. Specific provision: Norms and Standards Rhino, Paragraph 3.2, page 259 (92,31%)		Simple expression in the legislation	There may be a clash - the Biodiversity Management plan does not openly support sustainable utilization. One case 3.8.2.4 for bioprospecting not mention anything about the private sector				Agreed		agree with above wording
	The policy decision to limit captive/ intensive breeding is counter intuitive to other aspects of the policy and must be revisited. Specific provision: 6.2 Policy position on the conservation and sustainable use of elephant, lion, leopard and rhinoceros (84,62%)	Intensively bred (preservation) should compliment extensive or new populations/free roaming (conservation) otherwise it must be closed down.	OK	Captive Breeding Operations is the future of survival - the Government did not issue permits for Mr Hume that conserve 2000 rhinos originated from 95 gene pools with a six year no poaching incident. They rewild these animals in an area with a 15% incidence pf tuberculosis in rhinos - these people must be bring to court for Animal Cruelty.				Captive / intensive breeding should be banned		Controlled or managed breeding shock only be allowed for conservation purposes and with N&S and permit conditions that consider and ensure the welfare and wellbeing of the rhino
	The application of microchips can be done by a qualified person and not necessarily only by a veterinarian or issuing authority. Specific provision: 3.1 The N&S for the marking of rhinoceros and rhinoceros horn and for the hunting of rhinoceros for trophy hunting purposes, pages 259-260 (92,31%)		Simple provision in the legislation	100% agreement				Agreed	Animals need to be immobilised which requires a vet. Therefore, microchip application can only be done in presence of a vet.	agree with the above wording
	Incentives the ownership and custodianship of rhinos in the legislation. Specific provision: Policy Position (100%)	yes	Simple provision in the legislation	100% agreement				Agreed - but not through compensation type approaches rather trade opportunties		agree with the above wording
	Make it more financially viable to own a rhino. Specific provision: Policy Position (85,71%)	yes	This is non-specific and cannot be incorporated into legislation	100% agreement				Not through compensation-type approaches rather through trade opportunities
	The ''no-trade" approach has been tested long enough and rhino populations continue to decline. It has failed. It is now time to allow the trade in horn. Specific provision: Policy Position (87,5%)	similar approach to the diamond buying houses in Kimberly should be taken. Checks and balances with monthly audits should be implemented, but several buyers must be available	This is debatable	100% agreement				Agreed - under strict conditions		X
	Trade of horn should only be permitted if the landowner fulfils certain biodiversity and conservation requirements - we cannot afford to incentivise canned operations. The incentivization needs to be for wild rhino. Specific provision: Policy Position (93,33%)	yes, must have conservation value. Not just preservationist outcomes	Simple provision in the legislation	100% disagreement against the Biodiversity Act				Agreed		agree with above statement but concerned that a legal trade in horn may not necessarily stop the illegal trade and may result in two parallel markets
	Whilst there is a requirement for registration if facilities (captive breeding, rehabilitation facility, sanctuary - there are no established standards or minimum requirements. Specific provision: TOPS 2007 Chapter 3 Registration of facilities (91,67%)		Simple provision in the legislation	needs to be addressed				Agreed		All of these facilities should be regulated by N&S and guidelines for both welfare/ wellbeing and conservation reasons
	Permitting of facilities listed for required registration is done largely by provinces - requirements vary from province to province, need to be supported by criteria and N&S relevant to particular activity. Specific provision: TOPS 2007 Permitting of Registered facilities (100%)		Simple provision in the legislation	Must be done on a National Database				Agreed		Permitting criteria and conditions for facilities required for registration should be standardsised across all provinces and regulated by N&S
	Non alignment between provincial permits and national registration which effectively weakens control and regulation of restricted activities and TOPs registered facilities. Specific provision: TOPS Regulations (100%)		Simple provision in the legislation	Needs to be addressed				Agreed		Agree with above wording , regulation of restricted activities is also weakened by absence of N&S and guidelines
	Referring again to provincial permitting - blanket permits are being issued for wide range of ToPS listed species and with a wide range of allowed activities. Norms and Standards, as with Elephant N&S -would be applicable nationally and would provide some form of consistency and uniformity. Specific provision: NA (90%)		Simple provision in the legislation	Needs to implement an online permit system that will exclude corruption				Agreed - but not as restrictive and dictatorial as the Elephant N&S		The issuing of blanket permits for TOPS species weakens management and enforcement and contributes directly to poor welfare/ wellbeing and non compliance
	Provincial Permits for TOPS listed species frequently fail to specify particulars of registered activity, markings, etc. Specific provision: TOPS 2007 > 19 Contents of permits (92,86%)		Simple provision in the legislation	Needs to be addressed where applicable				Agreed - these should be listed on the permit as conditions		agree with above wording
	Definition of Sanctuary - too wide, needs further refinement. Specific provision: TOPS 2007 Chapter 1 (1) (80%)		Simple provision in the legislation	There will be different forma of sanctuaries with different motivations. Can be addressed				Agreed		Sanctuary is a facility that provides life long care in a controlled but as natural environment as possible for animals that cannot be released to the wild or be self sustaining.
	Trade in Rhino horns held by legitimate owners should be permitted to be traded. Specific provision: NA (78,57%)		I am not sure that I agree	100% agreement				Agreed		X
	Increased policing and sentencing of illegal trade and hunting of Rhino as a priority crime. Specific provision: NA (86,67%)		Not a legislative issue	100% agreement				Agreed		More effective prosecutions and no extensive and repeatedly delayed cases ; specialised courts in high risk areas
	Harvesting and sale of the horn from live Rhino should be permitted. Specific provision: NA (81,25%)		Simple provision in the legislation	100% agreement				Agreed - based on ethical handling of the rhino and just as a horn source		X
	There is a no consistency and coordination of legislation and policy due to shared competencies across national and provincial frameworks, including permitting and biodiversity frameworks. Referred to as 9+1+1 (provinces/DFFE/DALLRD). Specific provision: TOPS Regs 17-22 & 24, Provincial Ordinances, HLP Report 2020 (100%)		Simple provision in the legislation	100% agreement must be uniform between the provinces they must get their act together around a table with a National Policy.				Agreed		agree with above wording
	Vita darting should be listed as restricted activities. Specific provision: TOPS 2007 Restricted activities (77,78%)		Simple provision in the legislation	Not always for commercial reasons but must be allowed for educational purposes.				Agreed		Vita darting is an unnecessary veterinary procedure in most cases, and should only be allowed for veterinary purposes and not as a recreational activity
	Increase security for rhinos so that they don't have to be dehorned. Integrity testing for government officials. Specific provision: NA (75%)		This is nonsense	Will not be practical with the corruption in government				Agreed - integrity testing for private owners' staff also		Agree with above wording
	Stop exporting live rhinos outside of their natural range states for example to zoos in China. Specific provision: NA (86,67%)		This is a high level policy matter not a legislative one	No can go to safari park in /china but not in the wild in Africa outside their natural distribution range.				Agreed		agree with above wording
	The capacity, competency and minimum criteria (as included in proposed N&S) for TOPS registered facilities for different activities needs to be added as a factor to be considered by issuing authorities when considering permit applications. Specific provision: TOPS Regulations 2007 Reg 10 Factors to be considered, page 15 (77,78%)		Simple provision in the legislation	Why do you want to implement this in law where the government has failed to support the most successful breeder of rhinoceros with an annual 8% increase in population growth.				Agreed		agree with above wording
AMENDMENT<70%	The application of the microchip should be done into the hump and between the front legs to ensure maximum chance of recovery in areas where predators may feed on a carcass. Specific provision: 3.1 The N&S for the marking of rhinoceros and rhinoceros horn and for the hunting of rhinoceros for trophy hunting purposes, pages 259-260 (61,54%)	No more chips. Useless in extended areas, and not effective in crime investigation.	I would simply remove this suggestion - does not need modification	No at the base of the tail that you can read it when a rhino is in a crate	It doesn't make sense to change the location of the microchip placement at this stage.			Agree		The microchipping has not proved to be as successful as expected ; chips migrate, lack of compliance, multiple chipping, different types and chips and readers.
	White rhino should be uplifted to Appendix I CITES. Specific provision: CITES (61,54%)		I would simply remove this suggestion - does not need modification	No it will compromise trade in horn				Agree	IF white rhino qualify for Appendix 1 criteria, then the species should be uplifted to Appendix 1 due to severe anthropogenic threats.	Given the current poaching rates would propose uplifting White Rhino until poaching decreases and legislative & regulatory processes in South africa finalised and wellbeing clause operationalised.
ADD>70%	The key issue is developing that national rhino database and acquiring the data to populate it on an annual basis and using this to guide decision-making (85,71%)		Introduce a section on data and requirements for acquiring, verifying, curating, and reporting, along with resources to do this.	Very important. I got an sponsor from SABreweries for all species for R1 million and it was placed at Deloitte & Touché - the government turned their back on it				The database should be developed from the data required for current reporting purposes, and should be a permit condition for any restricted activity.		A national data base is a key issue ( that should have been done years ago) is critical to decision making around rhino management and trade issues.
	The permitting process can be used to contribute data to the issue above (national rhino database) (81,82%)		Only if it is directly electronically linked - there should be no need to enter the data twice	Part of the database was a permit online- De Loitte & Touche was prepared that a government official could sit their office in Pretoria.				Agreed		An aligned, consistent and standardised permitting system and conditions across all provinces would contribute to development and effectivity of a national data base.
	To establish a legal platform to do trade through a Central Bank -horn must be handle the same as gold -however horn is renewable (76,92%)		This should be done through a section in the new legislation that deals with the issue	100 percent support a one channel pipeline				Agreed - horn is not fully renewable though		X
	To promote legal ranching for horn (73,33%)		I do not support this - leave it out of the legislation	100 percent agreement				Disagree with this statement - you are domesticating a wild animal for commercial gain		X
	To punish employers that assist with poaching with severe penalties. Currently the assist and nothing is happening to them (85,71%)		Leave out of the legislation	100% support				Agreed		Employers or employees ? If employees, better working conditions, salaries, integrity testing etc would achieve better results
	Advisory committees appointed by the minister must be equally represented by the state and the private sector. (86,67%)	The state should have less than 25% representation on matters of private rhinos.	Leave out of the legislation	100% support				Agreed	Advisory committees appointed by the minister must be equally represented by the state, private sector and independent welfare and species and behavioural experts.	agree with above wording
	Incorporate provisions that address genetic diversity concerns in closed system population management. (76,92%)		This is already being incorporated into the revised BMP as part of the "Metapopulation management plan".	100% support				Agreed		agree with above wording
	Management of rhinos should be oriented towards wild -free roaming populations and not captive breeding. (86,67%)		This is in the policy statements and can be strengthened by incentives	Disagree each situation must be evaluated on sustainable utilization.				No captive breeding should be allowed unless the rhino is on the brink of extinction		agree with above wording
	Rhino owners should be financially compensated via tax incentives or tax breaks to secure their rhino (80%)	yes	They are	100% support				By whom? What about other biodiversity, are these less valuable?		Responsible rhino owners should be financially compensated via tax incentives and takes breaks if their rhino are adequately protected.
	All government officials should undergo integrity testing if they have access to rhino horn or live rhino, including game rangers, policemen and women, conservation agencies and management at all state owned game reserves in South Africa (81,25%)		Leave out of the legislation. What about private sector individuals?	100% support not always practical to impliment				Agreed - also for private rhino owners		Agree with above wording
	All questions relating to the theft of rhino horn from stockpiles should be investigated (78,57%)		They are	100% support				Agreed		Agree with wording
	Dehorning must never be compulsory, irrespective of the population size or "purpose" (93,33%)	Yes	It is not compulsory - so simply say nothing	100% support				Agreed		Dehorning should not be compulsory and should be dependent on the circumstances, risks, level of protection and security.
	Single sex populations must be discouraged. This will also help reduce put and take hunting. (86,67%)		I disagree - they can be very useful. The alternative is to hunt the animals - which is an acceptable practice.	Do not agree each case must be evaluated on sustainable utilization principles.				Agreed		Single sex populations should be discouraged, will not only reduce put and take hunting, but well managed population structuring contributes to wellbeing
	The amended TOPS Regulations public comment in October 2023 need to be finalised and promulgated urgently as these have a bearing all rhino management components (91,67%)		OK	No it must be well evaluated and not rushed through				Agreed		agree with above wording but adding that NEMLA Wellbeing clause needs to be operationalised
	Creation of Norms and Standards for Wild and Captive-bred Rhinos considering phase out closure as per Policy Position Paper (70%)		OK	Cannot phase out any case depends on the best for the survival of the species				Agreed - with strict time frames for phasing out of captive-bred rhinos		Norms and Standards for Wild, Captive bred, orphanages and other rhino activities should be regulated by Norms and Standards and permit conditions
	Management, protection and commercial procedures like dehorning require guidelines and accepted practices (86,67%)		Simply mention these adn draft guidelines	!00% support				Agreed		N&Sm regulations and/ or guidelines, or SOPS (depending on nature of activity) should be developed
	Investigation into the manipulation of stockpiles by government officials, the entrapment of innocent people by government officials in the Kruger National Park and in KwaZulu Natal must be fully investigated (75%)		OK	!00% support				Agreed		Agree with above statement
	The trafficking of weapons from Mozambique, through the Kruger National Park to Kwa Zulu Natal must be investigated (84,62%)		OK	!00% support				Agreed		agree with above wording
	The amendment of legislation can not be done in isolation of newly promulgated/approved legislation/policies that have direct bearing on elephants e.g. White Paper on the Conservation and Sustainable Use of South Africa’s Biodiversity, the Policy Position on the Conservation and Sustainable Use, NBES Strategy, NISWT, etc (91,67%)		It won't	!00% support				Agreed - but there are contradictions between the legislation / policies		There needs to alignment between various policies, legislating and strategies - there are contradictory components
	Use of traditional rhino horn medicine should be respected but not used as a motivation to allow environmental crime being seen as less important than crimes towards humans. (86,67%)		OK	!00% support				Agreed		agree with above wording
	Security clearances, lifestyle audits, integrity tests are needed for all staff working in reserves with CITES species. (78,57%)		I disagree	!00% support				Agreed		Add police clearance after security clearances and rest of sentence remains the same
ADD<70%	To take rhinos from government properties and conserve them on private properties. During 2023; 406 were poached on state property (81%) and 19 % on private property. (46,67%)	Incompetent custodians should not have rhinos.	This should not be current policy	100% support				To adequately resource government properties to enable them to conserve their rhinos.		integrity testing, reducing corruption and improved protection on goverment stocks
	To financially assist the private sector to trade in horn; from 2008 (when moratorium was implemented) to 2023 for 15 years 10 276 animals were poached. 15 years prior to 2008 (69,23%)	Lift the ban! I5 year trial shows it does not work.	I am not sure	100% support				No - the private sector will gain financially from the trade, they should not be double compensated.
	People with no ownership of rhinos has no say how to manage the animals on private properties (53,33%)		This is more complex and should not stand as stated	100% support				Agreed		All South Africans should have a say but there are many involved in rhino protection and conservation who do not own rhino but contribute to the overall protection and conservation and should have some say consistent with both NEMBA and Constitutional requirements
	Not to introduce animals (southern white rhino) north of the Zambezi - against Biodiversity Convention. They never occurred north of the Zambezi. They are not immune against tsetse fly and will die.. (66,67%)		This is a muddle of ideas some sensible and some speculative					Agreed		agree with above wording
	Trophy hunting of White and Black Rhino should be banned (37,5%)	no. This is ridiculous comment.	I disagree	Disagree 100%				If the population is large enough and sustainable then hunting should be allowed		agree with above wording
	Stockpiles of rhino horn in South Africa should be destroyed (21,43%)	another ridiculous comment	I disagree	Disagrees 100% clashes' head on with sustainable utilization and the Biodiversity Convention				Stockpiles can be traded in if legalised		agree with above wording
	If rhino are dehorned for security purposes the rhino horn should be immediately destroyed (21,43%)	another ridiculous comment	I disagree	Disagrees 100% clashes' head on with sustainable utilization and the Biodiversity Convention				Disagree		agree with above wording
	Animals are currently classified as legal property or legal things in common law. This is very outdated based on rivers, animals etc been awarded non-human rights status in other parts of the world. Urgent review of status of animals is needed. (60%)	animals being classified as legal property is the sole reason they are flourishing. No amendment needed	I disagree	Disagree must be in line with the Dame Theft Act				Agreed - biodiversity currently has no right to life or simply exist other than for financial gain		The recognition& acknowledgement of sentience should be part of environmental legislation& conservation management; & the welfare/ wellbeing of individual animals; the broader population wellbeing through good conservation management and practice and protection of biodiversity. Rights of ownership come with responsibilities and accountability
REMOVE>70%	Intensive rhino ranching should not be phased out - 50 % of rhino is in private hands and the lose 19% against poaching vs government 81%. Specific provision: Policy Position objective 5 (86,67%)	Intensive ranching (preservation) should compliment conservation . Government is not the gold standard, and quite frankly should privatize to improve the conservation efficacy.	Simple provision in the legislation	Intensive rhino ranching should not be phased out - Against sustainable utilization of the Biodiversity Convention				Intensive rhino ranching must be phased out immediately - extensive breeding promoted		Intensive rhino ranching should only be permitted under carefully regulated conditions for conservation purposes; whilst rhino farming does not have the same level of welfare risks as lion farming the manipulation of various processes for commercial purposes(calf pulling, voluntourism , green darting, etc have welfare, wellbeing and biodiversity ri
	All measures that prohibit legal trade of Rhino horn should be removed. Specific provision: Policy Position objective 5 (80%)	yes	I disagree	Disagree - Against sustainable utilization of the Biodiversity Convention				Agreed		X
	Targeting of tourists for new domestic market for personal use & export of horns as personal effects - limited for international ban and against international. Specific provision: CITES Regs 2010, CITES Article III, draft NBES Strategy Action 10.4, Policy Position Paper Aims & 6 Policy Objectives (83,33%)		??	Disagree - Against sustainable utilization of the Biodiversity Convention				This should be removed		X
REMOVE<70%	The legal trade of rhino horn in South Africa must be deleted. Specific provision: NA (23,08%)		I disagree	Disagree - see above - Biodiversity Convention and sustainable utilization				Domestic legal trade must be allowed
	The stockpiling of rhino horn must be disallowed. Specific provision: NA (33,33%)		I disagree	Disagree - see above - Biodiversity Convention and sustainable utilization				Stockpiling is a practical necessity and must be allowed
	Reference to rhinos and other key species in White Paper and Policy Position as "faunal biological resources" should be removed. This equates animals to innate objects expressly for purposes of commodification only doesn't consider their intrinsic value. Specific provision: Clause 45 of The National Environmental Management Laws Amendment Bill (NEMLA) which amends (Section 3 of NEMBA). (69,23%)		I disagree	Disagree - see above - Biodiversity Convention and sustainable utilization				This statement should be removed - animals and biodiversity has intrinsic value beyond objectification	Replace "resources" with "specimens".	Rhino should be recognised as sentient beings and for their intrinsic , cultural and heritage value and welfare and wellbeing considered

## Sheet: RH
RHINO HUNTING
MODIFICATION	ISSUE	% AGREEMENT R2	ID1	ID7	ID8	N° YES	N° NO	N° I AM NOT SURE	N° EMPTY	% YES
AMENDMENT>70%	Green darting/hunting should be listed as restricted activities ISSUE DIVISA IN DUE - Green darting \ hunting should be listed as restricted activities//Vita darting should be listed as restricted activities. Specific provision: TOPS 2007 Restricted activities (100%)	100		Yes	Yes	2	0	0	1	100
AMENDMENT<70%	Only females older as 25 years may be hunted or proof from a veterinarian that they are not fertile. Add to animals that can be hunted. Specific provision: Rhino N&S (50%)	50		No	No	0	2	0	1	0
	TOPS does not allow put-an-take but not all provinces are TOPS compliant. Is this managed on a national level? Specific provision: TOPS 2007 Regulations, page 24 - Paragraph 24, (1) (a) (66,67%)	66.67		Yes	Yes	2	0	0	1	100
	Hunting methods, preferred shot placement and need for as clean a kill as possible should be included in current legislation - ammunition type and weapon are listed but not required shot placement. Specific provision: NA (25%)	25		No	No	0	2	0	1	0
ADD>70%	Rhino Hunting policies and quotas should be based on clearly defined species conservation benefits grounded in sound science and robust non-detriment findings as opposed to economic incentives based on maximising profits. (75%)	75		Yes	Yes	2	0	0	1	100
ADD<70%	The National Norms and Standards for Hunting Methods in South Africa have not been finalized to date - direct bearing on rhino hunting. (50%)	50		No	Yes	1	1	0	1	50

## Sheet: RH SUGGESTIONS
RHINO HUNTING
MODIFICATION	ISSUE	ID1	ID7	ID8
AMENDMENT>70%	Green darting/hunting should be listed as restricted activities ISSUE DIVISA IN DUE - Green darting \ hunting should be listed as restricted activities//Vita darting should be listed as restricted activities. Specific provision: TOPS 2007 Restricted activities (100%)
AMENDMENT<70%	Only females older as 25 years may be hunted or proof from a veterinarian that they are not fertile. Add to animals that can be hunted. Specific provision: Rhino N&S (50%)
	TOPS does not allow put-an-take but not all provinces are TOPS compliant. Is this managed on a national level? Specific provision: TOPS 2007 Regulations, page 24 - Paragraph 24, (1) (a) (66,67%)
	Hunting methods, preferred shot placement and need for as clean a kill as possible should be included in current legislation - ammunition type and weapon are listed but not required shot placement. Specific provision: NA (25%)
ADD>70%	Rhino Hunting policies and quotas should be based on clearly defined species conservation benefits grounded in sound science and robust non-detriment findings as opposed to economic incentives based on maximising profits. (75%)
ADD<70%	The National Norms and Standards for Hunting Methods in South Africa have not been finalized to date - direct bearing on rhino hunting. (50%)

## Sheet: RR
RHINO RESEARCH
MODIFICATION	ISSUE	% AGREEMENT R2	ID4	ID7	ID9	ID10	ID11	N° YES	N° NO	N° I AM NOT SURE	N° EMPTY	% YES
AMENDMENT>70%	Provide more detail regarding sample preservation and courier instructions to a profiling facility, “as soon as possible” is not good enough for some analyses as it may lead to DNA degradation. Specific provision: Norms and Standards Rhino, Paragraph 5.5, PAGE 265 (90%)	90	I am not sure	Yes	Yes	Yes	Yes	4	0	1	0	80
	Strengthen reporting on mortalities, specifically regarding cause of death, but also carcass age, for more dependable statistics. Specific provision: Norms and Standards Rhino, Paragraph 3.2, page 260 (100%)	100	Yes	Yes	Yes	Yes	Yes	5	0	0	0	100
	Research into the number of government officials involved in the illegal trade of rhino horn. Specific provision: NA (90,91%)	90.91	No	Yes	Yes	Yes	Yes	4	1	0	0	80
	Research into the number of trophy hunters involved in the illegal trade of rhino horn. Specific provision: NA (81,82%)	81.82	No	Yes	Yes	Yes	Yes	4	1	0	0	80
ADD>70%	Non-invasive research (eg dung collection, observation) should not require veterinary ethics approval (90,91%)	90.91	No	Yes	Yes	Yes	Yes	4	1	0	0	80
	Impact of foraging/browsing on dehorned black rhino (81,82%)	81.82	No	Yes	Yes	Yes	Yes	4	1	0	0	80
	Impact of dehorning on genetic distribution. dominance is lost once the horn is removed (72,73%)	72.73	No	Yes	No	Yes	Yes	3	2	0	0	60

## Sheet: RR SUGGESTIONS
RHINO RESEARCH
MODIFICATION	ISSUE	ID4	ID7	ID9	ID10	ID11
AMENDMENT>70%	Provide more detail regarding sample preservation and courier instructions to a profiling facility, “as soon as possible” is not good enough for some analyses as it may lead to DNA degradation. Specific provision: Norms and Standards Rhino, Paragraph 5.5, PAGE 265 (90%)	??	The DNA sampling of rhino horn has been a mess since inception. Rhino horns not sampled - no DNA - doesn’t serve the purpose it was intended for. RHODIS is a waste of time u nless ALL horn are processed timeously. Horn samples not analysis for over 10yrs!!!		Agreed	Norms and Standards for genetic profiling and sample collection including a defined protocol with timeframes and detailed instructions must be developed.
	Strengthen reporting on mortalities, specifically regarding cause of death, but also carcass age, for more dependable statistics. Specific provision: Norms and Standards Rhino, Paragraph 3.2, page 260 (100%)	if it is known - Simple provision in the legislation			Agreed - should be a requirement to own rhino
	Research into the number of government officials involved in the illegal trade of rhino horn. Specific provision: NA (90,91%)	This is silly			Agreed - should also include private land owners and their staff
	Research into the number of trophy hunters involved in the illegal trade of rhino horn. Specific provision: NA (81,82%)	This is silly			Agreed
ADD>70%	Non-invasive research (eg dung collection, observation) should not require veterinary ethics approval (90,91%)	Simple provision in the legislation			Agreed
	Impact of foraging/browsing on dehorned black rhino (81,82%)	This should not be in legislation			Agreed
	Impact of dehorning on genetic distribution. dominance is lost once the horn is removed (72,73%)	This should not be in legislation			Agreed

## Sheet: RT
RHINO TRANSLOCATION
MODIFICATION	ISSUE	% AGREEMENT R2	ID5	ID7	ID11	N° YES	N° NO	N° I AM NOT SURE	N° EMPTY	% YES
AMENDMENT>70%	Rhinos should only be relocated, translocated within their natural range states. These relocations and translocations must be carried out by professionals. Specific provision: Policy Position (81,82%)	81.82	Yes	Yes	Yes	3	0	0	0	100
AMENDMENT<70%	Provide provisions for sub-species regarding permit refusal if a system falls outside the natural distribution range of a species. This shouldn’t apply for sub-species if there is no risk of hybridisation. Specific provision: ToPS section 23 (a) (b) (66,67%)	66.67	Yes	No	No	1	2	0	0	33.33
ADD>70%	Rhinos should only be translocated and or relocated within their natural range states. There should be no export of live rhino to Asia or zoos anywhere in the world. (81,82%)	81.82	Yes	Yes	Yes	3	0	0	0	100
	It should be preferable but NOT compulsory to trim, not dehorn, front horns before transport so as to prevent them leaning on the horn, breaking it off and potentially injuring themselves during transport (100%)	100	Yes	Yes	Yes	3	0	0	0	100
	If a dependent calf must be capture fro translocation it must be translocated at the same time and and to the same destination as its mother (100%)	100	Yes	Yes	Yes	3	0	0	0	100
REMOVE>70%	Rhinos should only be relocated within their natural range states no rhino should be translocated to zoos in china for instance. Specific provision: Policy Position (70%)	70	Yes	No	No	1	2	0	0	33.33

## Sheet: RT SUGGESTIONS
RHINO TRANSLOCATION
MODIFICATION	ISSUE	ID5	ID7	ID11
AMENDMENT>70%	Rhinos should only be relocated, translocated within their natural range states. These relocations and translocations must be carried out by professionals. Specific provision: Policy Position (81,82%)	Agree		The export and translocation of live rhinos is to be conducted by rhino veterinarians and experts with demonstrable experience in translocation; and is limited to natural range states, including those from which rhino were extirpated from the last 50 years. .
AMENDMENT<70%	Provide provisions for sub-species regarding permit refusal if a system falls outside the natural distribution range of a species. This shouldn’t apply for sub-species if there is no risk of hybridisation. Specific provision: ToPS section 23 (a) (b) (66,67%)	Needs a risk analysis in all aspects not genetics alone.
ADD>70%	Rhinos should only be translocated and or relocated within their natural range states. There should be no export of live rhino to Asia or zoos anywhere in the world. (81,82%)	Agree but exceptions for safari parks for educational reasons		The export and translocation of live rhinos is to be conducted by rhino veterinarians and experts with demonstrable experience in translocation; and is limited to natural range states, including those from which rhino were extirpated from the last 50 years. .
	It should be preferable but NOT compulsory to trim, not dehorn, front horns before transport so as to prevent them leaning on the horn, breaking it off and potentially injuring themselves during transport (100%)	Agree
	If a dependent calf must be capture fro translocation it must be translocated at the same time and and to the same destination as its mother (100%)	Time and destination and offloading		Dependent calves and cows with dependent calves must be captured and relocated at the same time.
REMOVE>70%	Rhinos should only be relocated within their natural range states no rhino should be translocated to zoos in china for instance. Specific provision: Policy Position (70%)	If well motivated for China for educational reasons they can go - it is not a conservation reason.		The export and translocation of live rhinos is to be conducted by rhino veterinarians and experts with demonstrable experience in translocation; and is limited to natural range states, including those from which rhino were extirpated from the last 50 years.

## Sheet: RW
RHINO WELFARE
MODIFICATION	ISSUE	% AGREEMENT R2	ID7	ID11	ID12	N° YES	N° NO	N° I AM NOT SURE	N° EMPTY	% YES
AMENDMENT>70%	Amend the definition of well-being to duty of care principles. Specific provision: NA (85,71%)	85.71	Yes	Yes	No	2	1	0	0	66.67
	Address in the CITES Regulations the complimentary law enforcement and budgetary constraints to make the banning trade in rhino and its products assist the species. Specific provision: CITES Regulations 2010 (71,43%)	71.43	Yes	Yes	No	2	1	0	0	66.67
	Permits should contain reference to the need to ensure welfare \ wellbeing as a condition on the permit condition. Specific provision: TOPS Regulations 2007 19 Contents of permits, page 21-22 (100%)	100	Yes	Yes	Yes	3	0	0	0	100
	The registration or, and permitting conditions/contents for rhino orphanages and rehabilitation facilities needs to specify genuine orphans. Forced removal is significant short and long term welfare implications. Specific provision: TOPS Regulations 2007 19 Contents of permits, page 21-22 (100%)	100	Yes	Yes	Yes	3	0	0	0	100
	The legislation needs to address wildlife crime and inappropriate management because they mostly affect rhino welfare. Specific provision: NA (83,33%)	83.33	Yes	Yes	Yes	3	0	0	0	100
	Rhinos should only be immobilised for scientific research and sound management interventions. A moratorium on Green hunts was initiated after individuals were darted numerous times. Now, "vita-darting" has evolved and same welfare concerns prevail. Specific provision: Restricted activities in TOPS 2007 and Amended TOPS 2023 (unfinalised) (85,71%)	85.71	Yes	Yes	Yes	3	0	0	0	100
	A horn of less than 5cm still has value and can be traded - this places in rhino orphanages at risk and also provides a loophole for trade in small horns when calves die - given the risks with calf rescue and fatalities at orphanages , a clause around requirements for marking and tracing this horn. Specific provision: N&S for Marking of rhino and rhino Horn 2018 3 (3) (4), page 260 (71,43%)	71.43	Yes	Yes	Yes	3	0	0	0	100
	Reference to well-being must be added in all legislation and policy referring to rhino management and utilisation. Specific provision: The National Environmental Management Laws Amendment Act 2 of 2022 (NEMLA) (85,71%)	85.71	Yes	Yes	Yes	3	0	0	0	100
AMENDMENT<70%	Exclude horse trading from CITES, it should be about biodiversity. Specific provision: CITES Regulations 2010 (66,67%)	66.67	Yes	No	Yes	2	1	0	0	66.67
	The requirements for microchipping neonatal and very young calves needs to be specified and exemption considered for very young or weakened calves but some other form of marking or traceable id needs to be included. Specific provision: N&S for Marking of rhino and rhino Horn 2018 3 (1), pages 259-260 (50%)	50	Yes	Yes	Yes	3	0	0	0	100
	Training and capacitation of EMIs to inspect and enforce the wellbeing mandate in NEMBA. Specific provision: NEMBA (57,41%)	57.14	No	No	Yes	1	2	0	0	33.33
ADD>70%	Farmed rhino for dehorning (held in captivity for the sole purpose of producing horns) should be banned or heavily regulated to ascertain rhino welfare. (85,71%)	85.71	Yes	Yes	Yes	3	0	0	0	100
	Add incentives for keeping rhinos to avoid seeing them just as a commodity for trade and consumptive use to have value within a third world context. (100%)	100	Yes	Yes	Yes	3	0	0	0	100
	The welfare of poorly managed rhino needs to be taken into account to affect rhino welfare - often in underfunded parks is where this is apparent. Legislation should allow for 3rd party oversight if can be shown that current management cannot address poor management of rhino (100%)	100	Yes	Yes	Yes	3	0	0	0	100
	Snaring is a major welfare risk to rhino and stringenet penalties should be put in place that associates the welfare compromise of rhino caught in snare in addition to the illegal act of snaring (85,71%)	85.71	Yes	Yes	Yes	3	0	0	0	100
	Wounding a rhino by wildlife criminals is by far the most serious offence that can lead to significant rhino wlefare and even death - this needs to be reflected in legislation (71,43%)	71.43	Yes	Yes	Yes	3	0	0	0	100
	Translocating rhino under poor conditions will result in serious welfare risks to a rhino hence legislation needs to address penalties that punish poor operators but enables good operators (100%)	100	Yes	Yes	Yes	3	0	0	0	100
	Add a definition of what is included and meant by "unnecessary suffering". (71,43%)	71.43	Yes	Yes	Yes	3	0	0	0	100
	Properly consider “precautionary principle” and "least harm principle" in the legislation. (85,71%)	85.71	Yes	Yes	Yes	3	0	0	0	100
	N&S for keeping managing rhino in captivity and semi - captivity, including all facilities types need to be developed asap, along same prescriptive terms as Draft N&S for Management of Seabirds in captivity (83,33%)	83.33	Yes	Yes	Yes	3	0	0	0	100
	Green hunting and vita -darting need to be addressed in relevant acts and supported by N&S as there are significant welfare\ wellbeing issues associated with these practices (85,71%)	85.71	Yes	Yes	Yes	3	0	0	0	100
	Voluntourism and the intentional pulling of calves for commercial purposes needs to be regulated through N&S which can be developed now that wellbeing clause has been enacted (85,71%)	85.71	Yes	Yes		2	0	0	1	100
	Rhino tracking and monitoring devices and techniques that are invasive, and may have an impact on the welfare \wellbeing of rhino must go through an ethics approved research protocol before being used (71,43%)	71.43	Yes	Yes	Yes	3	0	0	0	100
	Single-sex populations must be discouraged to preserve welfare. This will also help reduce put-and-take hunting. (100%)	100	No	Yes	Yes	2	1	0	0	66.67
	Major welfare/wellbeing issues activities that involve welfare/ wellbeing issues must be covered by existing legislation while N&S are developed (85,71%)	85.71	Yes	Yes	Yes	3	0	0	0	100
	PAPA (Performing Animals Protection Act) and 2016 Regulations which includes welfare monitoring must be properly enforced in all nine provinces. (71,43%)	71.43	Yes	Yes	No	2	1	0	0	66.67
	The responsibility of PAPA (Performing Animals Protection Act) animal welfare monitoring is delegated to state veterinarians which may be problematic as welfare is not limited to physiological states only. (71,43%)	71.43	Yes	Yes	No	2	1	0	0	66.67
ADD<70%	Ban the dehorning of rhino to preserve welfare. (28,57%)	28.57	Yes	Yes	No	2	1	0	0	66.67
	Ban the exporting of rhino to preserve welfare. (42,86%)	42.86	No	No	No	0	3	0	0	0
	Ban the trophy hunting of rhino to preserve welfare. (28,57%)	28.57	I am not sure	No		0	1	1	1	0
	Housing rhino in captive and semi-captive facilities is where welfare will paly a significant role on the well-being of rhino. There needs to eb a limit on how many rhino a semi-captive population should hold (max 20) and a finacial sustainability plan needs to be in place before a permit is issued (57,14%)	57.14	Yes	No	Yes	2	1	0	0	66.67
	Introduce penalties to discourage hunting practices that impact on rhino welfare because are unethical and substandard hunting practices. (57,14%)	57.14	No	No	Yes	1	2	0	0	33.33
REMOVE>70%	Remove the possibility to exports live rhinos out of range states. Specific provision: NA (85,71%)	85.71	Yes	Yes	Yes	3	0	0	0	100
REMOVE<70%	Do not permit to hunt rhinos in the legislation. Specific provision: NA (42,86%)	42.86	Yes	I am not sure		1	0	1	1	50

[truncated: 1 more sheets: RW SUGGESTIONS]
