# Supplementary material for: Wildlife management and conservation in South Africa: informing legislative reform through expert consultation using the Policy Delphi methodology
Source: Front Vet Sci. 2025 Jun 30;12:1549222. doi: 10.3389/fvets.2025.1549222 (PMC12258392; doi:10.3389/fvets.2025.1549222)
Supplement: Supplementary file 16 [file Data_Sheet_11.xlsx]

## Sheet: Legend
	Code	Description
	LM	Lion Management
	LH	Lion Hunting
	LT	Lion Translocation
	LR	Lion Research
	LW	Lion Welfare

## Sheet: LM
LION MANAGEMENT
MODIFICATION	ISSUE	% AGREEMENT R2	ID3	ID5	ID6	ID7	ID8	ID10	ID11	ID12	N° YES	N° NO	N° I AM NOT SURE	N° EMPTY	% YES
AMENDMENT>70%	Reconsider the recommendation to not rewild captive bred or captive lions. Specific provision: 7.2.2 of the MTT report (83,33%)	83.33		I am not sure	Yes	Yes	No		Yes	Yes	4	1	1	2	66.6667
	Lions are not included as a Listed large predator in the ToPs legislation. Specific provision: TOPs Chapter 1 - definitions, page 8 (91,67%)	91.67	Yes	I am not sure	Yes	Yes	I am not sure		Yes	No	4	1	2	1	57.1429
	Biodiversity Management Agreements need to talk closer to Protected Areas, i.e private reserves. Under NEMBA, section 44 & 45 – add subsection - compulsory to be a PA. Specific provision: NEMBA, section 44 & 45, page 19 (70%)	70	No	Yes	I am not sure	Yes	No		Yes	Yes	4	2	1	1	57.1429
	Biodiversity Management Agreements need to talk closer to fiscal incentives. Under NEMBA, section 44 & 45 – add subsection - a tie to the Income Tax Act, re the fiscal incentive, as it is not clear so it can be spoke to. Specific provision: NEMBA, section 44 & 45, page 19 (100%)	100	Yes	Yes	I am not sure	I am not sure	Yes		Yes	Yes	5	0	2	1	71.4286
	Biodiversity Management Agreements need for provincial ratification. Under NEMBA, section 44 & 45 – add subsection - scientific services must adjudicate applicant reserves and can add their own criteria. Specific provision: NEMBA, section 44 & 45, page 19 (90,91%)	90.91	Yes	Yes	Yes	I am not sure	I am not sure		I am not sure	Yes	4	0	3	1	57.1429
	Provincial agencies who manage parks are not reporting to provincial line departments. In TOPs regs, Under reg 5 (2) (c), address with: "management authority of a provincial agency, must report on all animal population statistics annually to the provincial Department, as part of oversight and reporting. No provincial agency may withhold any information." Specific provision: TOPs regs, Under reg 5…	91.67	Yes	Yes	Yes	Yes	Yes		Yes	Yes	7	0	0	1	100
	Consideration of national conservation status. In TOPSs, reg 10 (c) address with – Specify both the National and Global IUCN Red list status [Factors to take into account]. Specific provision: TOPSs, reg 10 (c), page 15 (80%)	80	No	Yes	Yes	Yes	Yes		Yes	Yes	6	1	0	1	85.7143
	DCA management of escaped lions. In TOPS, reg 14 (7), add “..capture, relocate or kill as control methods…”[provisions to damage causing animals]. Specific provision: TOPS, reg 14 (7), page 18 (90,91%)	90.91	Yes	Yes	Yes	Yes	No		Yes	Yes	6	1	0	1	85.7143
	Qualified persons to do risk assessments/management plans. In TOPSs, Reg 16 - add subsection - (c) Must be SACNASP accredited specialising in ecology, zoology, botany or nature conservation, not environmental sciences. [General requirements for EAPs]. Specific provision: TOPs, Reg 16, page 20 (90,91%)	90.91	Yes	Yes	Yes	Yes	Yes		Yes	Yes	7	0	0	1	100
	Wild managed lions are on game reserves not game farms. In TOPS, Chapter 3 – to add game reserves – not just game farms (regs 28)? To differentiate them. Compulsory conditions can be added, ie reporting animal numbers annually to authorities, links to metapopulations etc. Specific provision: TOPS, Chapter 3, reg 28, page 27 (92,32%)	92.31	Yes	Yes	Yes	I am not sure	No		Yes	Yes	5	1	1	1	71.4286
	NGOs and rehab facilities taking ownership of animals brought to them. In TOPS reg 35,where the provincial conservation authorities as part of management purposes, bring injured or orphaned specimens, or forensically obtained ones, there is an understanding with the rehabilitation facility that the authorities decide on eventual release sites of these specific animals. Specific provision: TOPS re…	70	No	I am not sure	I am not sure	Yes	No		I am not sure	Yes	2	2	3	1	28.5714
	TOPS: The appointment of the Scientific Authority - the current list should feature independent marine biologists, scientists, academics, ethologists, zoologists, botanists, accredited welfare specialists, climate change experts, and environmentalists. Specific provision: TOPS Chapter 10: scientific authority (72,73%)	72.73	No	I am not sure	Yes	Yes	I am not sure		Yes	Yes	4	1	2	1	57.1429
	To include the use of performing lions in circuses in the April 2024 POLICY POSITION regarding the implementation and phasing out of captive lions. Specific provision: Policy Position - Section 6.1: Actions for Implementation (100%)	100	No	Yes	Yes	No	I am not sure		Yes	No	3	3	1	1	42.8571
	TOPS - The definition of sanctuary: "facility that provides permanent care" should read "accredited, non-commercial facility with the objective to rehabilitate and release" and should include "where commercial interactions do not take place". Specific provision: TOPS - Chapter 1.1: Definitions (81,82%)	81.82	No	I am not sure	Yes	No	I am not sure		Yes	Yes	3	2	2	1	42.8571
	CITES - Exports should only take place on the base of scientifically sound and yearly updated Non-detriment Findings. Specific provision: Section 61 of NEMBA (72,73%)	72.73	No	Yes	Yes	Yes	No		Yes	Yes	5	2	0	1	71.4286
	TOPS is very restrictive around the management of lions in fenced reserves, management actions inline with approved management plans must be enabled. Specific provision: TOPS Regulations (72,73%)	72.73	Yes	Yes	Yes	No	I am not sure		Yes	No	4	2	1	1	57.1429
	There is a no consistency and coordination of legislation and policy due to shared competencies across national and provincial frameworks, including permitting and biodiversity frameworks. Referred to as 9+1+1 (provinces/DFFE/DALLRD). Specific provision: TOPS Regs 17-22 & 24, Provincial Ordinances, HLP Report 2020 (87,5%)	87.5	Yes	I am not sure	Yes	Yes	I am not sure			Yes	4	0	2	2	66.6667
	“Management plan” add d) in terms of these regulations, and provincial legislation, to manage and keep various listed species, and Annexure 2 or 3 as is applicable needs to be adhered to”. Specific provision: TOPS Regulations (83,33%)	83.33	Yes	Yes	I am not sure	I am not sure	I am not sure		Yes	Yes	4	0	3	1	57.1429
	“Management purposes” – Provincial conservation officials and State-owned Protected Area management that engage in restricted activities throughout their area of jurisdiction, whether province, or protected area, whichever is appropriate, and do so for the purposes of conservation management. Specific provision: TOPS Regulations (100%)	100	Yes	Yes	Yes	I am not sure	Yes		Yes	Yes	6	0	1	1	85.7143
	“National Red List status” – A regional red listing, which documents the Red list status of the species at the national level. Specific provision: TOPS Regulations (71,43%)	71.43	Yes	Yes	Yes	Yes	Yes		I am not sure	Yes	6	0	1	1	85.7143
	Managed Metapopulation reserve - “an enclosed reserve sufficient to accommodate at the very least the minimum sized social group of an animal species, and where immigration and emigration onto the reserve are mimicked through translocations which allow gene exchange. Specific provision: TOPS Regulations (83,33%)	83.33	Yes	Yes	Yes	I am not sure	Yes		Yes	Yes	6	0	1	1	85.7143
	‘Wild managed” – ‘A large mammal population that is actively managed as far as dispersal, and some aspects of reproduction and mortality, but they are still self-sustaining and wild living on an enclosed metapopulation reserve’. Specific provision: TOPS Regulations (81,82%)	81.82	Yes	Yes	Yes	I am not sure	Yes		Yes	Yes	6	0	1	1	85.7143
	Lions must be included in the list of Large Predators within the definition of TOPS, which would mean that provisions specific to large predators apply also to lions, such as clauses 24 and 26. Specific provision: TOPS Regulations (81,82%)	81.82									0	0	0	8	0
	Outdated Lion Biodiversity Management Plan 2015 - review is urgently required specifically of the subobjectives and objectives. Specific provision: Lion Biodiversity Management Plan 2015 (90,91%)	90.91	Yes	Yes	Yes	Yes	Yes		Yes	Yes	7	0	0	1	100
	The amended TOPS Regulations public comment in October 2023 need to be finalised and promulgated urgently. Specific provision: TOPS Regulations (100%)	100	Yes	I am not sure	Yes	Yes	Yes		Yes	Yes	6	0	1	1	85.7143
	Defining of metapopulations of wild animals is important. In NEMBA add the definition: Managed Metapopulation reserve - “an enclosed reserve sufficient to accommodate at the very least the minimum sized social group of an animal species, and where immigration and emigration onto the reserve are mimicked through translocations which allow gene exchange. Specific provision: NEMBA (100%)	100	No	Yes	Yes	Yes	Yes		Yes	Yes	6	1	0	1	85.7143
	Public to understand what are wild managed animals. In NEMBA add the definition: ‘Wild managed” – ‘A large mammal population that is actively managed as far as dispersal, and some aspects of reproduction and mortality, but they are still self-sustaining and wild living on an enclosed metapopulation reserve’. Specific provision: NEMBA (90%)	90	No	Yes	Yes	No	Yes		Yes	Yes	5	2	0	1	71.4286
	BMAs need scientific expertise to adjudicate. In NEMBA add, under section 44&45: Scientific services of each province will adjudicate a property for its BMA approval, and the provincial authority will co-sign an agreement. Specific provision: NEMBA, under section 44 & 45, pages 19-20 (70%)	70	Yes	Yes	Yes	Yes	Yes			Yes	6	0	0	2	100
	Reintroductions of lions to other parts of Africa. In some cases, listed species are contemplated for either reintroduction or reinforcement into their natural distribution ranges elsewhere in Africa, or even Asia, depending on the species. Specific provision: CITES, Under General 5, pages 8-9 (87,5%)	87.5		Yes	Yes	Yes	I am not sure		Yes	Yes	5	0	1	2	83.3333
	Lions must be included under the list of Large Predators within the definition of TOPS, which would mean that specific provisions to large predators also apply to lions. Specific provision: TOPS clauses 24 and 26, pages 24-25 (83,33%)	83.33	Yes	I am not sure	Yes	Yes	I am not sure		Yes	Yes	5	0	2	1	71.4286
AMENDMENT<70%	To include the use of lions held captive and bred in zoos in the April 2024 POLICY POSITION regarding the implementation and phasing out of captive lions. Specific provision: Policy Position - Section 6.1: Actions for Implementation (66,67%)	66.67	No	Yes	Yes	Yes	No			Yes	4	2	0	2	66.6667
	MTT Review of Voluntary Exit Pathways for Captive Lions provides full legislative review on current legislation and should be referred to extensively. Specific provision: Chetty et al. 2024. The Ministerial Task Team Report, To Identify and Recommend Voluntary Exit Options and Pathways for the Captive Lion Industry. Report to the Minister of FFE. (60%)	60	No	No	No	No	Yes			Yes	2	4	0	2	33.3333
	Add in legislation a new definition: “Damage causing animal” – wild specimens owned by someone (amend the owned by part). Specific provision: TOPS Regulations (60%)	60	No	Yes	Yes	No	No		Yes	Yes	4	3	0	1	57.1429
	Live captive bred lions should not be exported for any purpose, but especially restoration purposes. Specific provision: NA (66,67%)	66.67	No	No	Yes	No	No		No	Yes	2	5	0	1	28.5714
	Non-detriment findings every 5 years might be too frequent. NEMBA - Section 62 – should be just Non-Detriment Findings, not annual ones - Add 62 (4) Non-detriment findings can be done up to every 10 years, and more frequently so, where there is a pending threat to a species, and a change in utilisation regime is determinable, and the Scientific Authority will oversee. Specific provision: NEMBA, u…	60	Yes	I am not sure	No	No	Yes		Yes	Yes	4	2	1	1	57.1429
	Only captive breeding for restocking or population recovery should be permitted. Specific provision: CITES restricted activities (66,67%)	66.67	No	No	No	No	Yes		Yes	Yes	3	4	0	1	42.8571
	Reference to lions and other key species in White Paper and Policy Position as "faunal biological resources" should be removed. This equates animals to innate objects expressly for purposes of commodification only and doesn't consider their intrinsic value. Specific provision: Clause 45 of NEMLA which amends Section 3 of NEMBA (45,45%)	45.45	No	No	No	Yes	I am not sure		Yes	Yes	3	3	1	1	42.8571
ADD>70%	Dedicated conservation reserves should be given credit and some autonomy in the decisions made regarding the wildlife they conserve and manage in their properties. Authorities should be informed about management actions rather than approve or control them. (84,62%)	84.62	Yes	Yes	I am not sure	No	Yes		Yes	Yes	5	1	1	1	71.4286
	Authorities do not always have the skilled staff to make modern decisions regarding wildlife management. In some instances a single persons opinion on how “things should be done” is what is taken for the norm. Difference of opinions are not considered or entertained. Modern thinking not conservative (84,62%)	84.62	Yes	I am not sure	Yes	Yes	Yes		Yes	Yes	6	0	1	1	85.7143
	A conservative quota for lion by-products can be established to cater for scientific and educational purposes from wild lions. (72,73%)	72.73	Yes	I am not sure	No	No	Yes		Yes	Yes	4	2	1	1	57.1429
	Incentivise extensive wildlife areas and the ownership of wild lion (83,33%)	83.33	Yes	Yes	Yes	No	Yes		Yes	Yes	6	1	0	1	85.7143
	Provincial alignment needs to be achieved, the 9 sets of provincial legislation, national legislation, and other auxiliary legislation creates confusion and loopholes (100%)	100	Yes	I am not sure	Yes	Yes	I am not sure		Yes	Yes	5	0	2	1	71.4286
	Preferential permission needs to be granted to managers of wild lions to allow the use of veterinary pharmaceuticals in the emergency capture of lions that are outside of their range (91,67%)	91.67	Yes	I am not sure	Yes	No	No		Yes	Yes	4	2	1	1	57.1429
	A centralized database should be prescribed for captive lions to monitor number of animals at captive facilities and record births, deaths and translocations. (77,78%)	77.78	Yes	I am not sure	Yes	Yes	Yes		Yes	Yes	6	0	1	1	85.7143
	There should be an accreditation model for properties complying with meta-population criteria. (83,33%)	83.33	Yes	Yes	Yes	Yes	Yes		Yes	Yes	7	0	0	1	100
	Add in legislation and definitions- “Recognised species forums’ – this is an advisory group or management forum consisting of a group of experts on a specific species who can offer expert advice on a species. (90%)	90	Yes	Yes	Yes	No	Yes		Yes	Yes	6	1	0	1	85.7143
	Add new definition and integrate into legislation- Bona fide NGOs’: “A recognised, Non-governmental Organisation, with a proven track record of having worked on listed species and to which end could be seen as having requisite knowledge of whatever species they specialise in”. (75%)	75	No	Yes	I am not sure	No	Yes		Yes	Yes	4	2	1	1	57.1429
	Remove legislation that incentivises captive breeding and intensive operations. Make it more viable to own a wild lion than a captive lion (91,31%)	92.31	Yes	Yes	Yes	No	Yes		Yes	Yes	6	1	0	1	85.7143
	Creation of Norms and Standards for Wild, Wild-Managed and Captive Lions. For the latter, the acceptance of the SAPHA norms without public consultation is not acceptable. (75%)	75	No	I am not sure	Yes	Yes	I am not sure		Yes	Yes	4	1	2	1	57.1429
	MTT detailed a significant number of facilities with non-compliance issues and even under the respective provincial management authorities, there was no recourse or consequences of non-compliance – permits were simply renewed. Legal framework needs to be developed for accountability and recourse. (77,78%)	77.78	No	I am not sure	Yes	Yes	I am not sure			Yes	3	1	2	2	50
	There is no provision or guidelines regarding the management of lion bone stockpiles. (85,71%)	85.71	Yes	Yes	Yes	Yes	I am not sure		I am not sure	Yes	5	0	2	1	71.4286
	Old outdated provincial legislation, some pre-democracy (100%)	100	Yes	Yes	Yes	I am not sure	I am not sure		Yes	Yes	5	0	2	1	71.4286
	Single sex introductions must be avoided (72,73%)	72.73	No	I am not sure	Yes	Yes	Yes		Yes	Yes	5	1	1	1	71.4286
	Single sex populations should be discouraged (87,5%)	87.5	No	Yes	Yes	Yes	Yes		Yes	Yes	6	1	0	1	85.7143
	Keeping of exotic large carnivores in captivity needs to be regulated or prevented. (80%)	80	Yes	I am not sure	Yes	Yes	Yes		I am not sure	Yes	5	0	2	1	71.4286
	Strict criteria need to be developed to integrate captive lions into wild populations if they are able, eg: based on genetic and disease make-up. (75%)	75	Yes	I am not sure	No	Yes	Yes		Yes	Yes	5	1	1	1	71.4286
	Provincial and National criteria to evaluate introductions should be the standard to ensure adequate prey base, accommodating environment, population management. (88,89%)	88.89	Yes	Yes	Yes	Yes	Yes		No	Yes	6	1	0	1	85.7143
ADD<70%	Regulations regarding staff experience for caring for captive lions should be established. (55,56%)	55.56	No	No	No	Yes	No		Yes	Yes	3	4	0	1	42.8571
	Minimum safety requirements for staff and visitors at captive lions facilities should be established. (55,56%)	55.56	Yes	No	No	Yes	Yes		Yes	Yes	5	2	0	1	71.4286
	Controlled captive breeding programmes to manage genetic and demographic integrity to be established. (45,45%)	45.45	Yes	No	No	Yes	No		No	No	2	5	0	1	28.5714
	Assist reserves to determine the genetic makeup of their populations to ensure SA has a diverse and genetically robust population. (63,64%)	63.64	Yes	I am not sure	No	Yes	Yes		Yes	Yes	5	1	1	1	71.4286
	Free roaming lions from outside our borders are important for genetics and should ideally not be shot (69,23%)	69.23	No	Yes	No	Yes	Yes		Yes	Yes	5	2	0	1	71.4286
	There are no regulations for the marking on lion bones such as the N&S for marking rhino horn. (62,5%)	62.5	Yes	I am not sure	No	Yes	I am not sure		I am not sure	Yes	3	1	3	1	42.8571
	Disincentivise/ Outlaw habituation and de-wilding of lion (60%)	60	Yes	I am not sure	No	Yes	Yes		No	Yes	4	2	1	1	57.1429
	Contraception should be compulsory in populations on less than 10,000 hectares (33,33%)	33.33	Yes	No	No	I am not sure	I am not sure		No	No	1	4	2	1	14.2857
REMOVE>70%	Remove the use of poison to destroy damage-causing animals, including large-listed predators, which include lions based on NEMLA Amendments. Extremely unethical with far-reaching consequences. Specific provision: TOPS 14 4(a) and 26 (a)(i), NEMLA Amendments 2022 (100%)	100	Yes	Yes	Yes	Yes	I am not sure		Yes	Yes	6	0	1	1	85.7143

## Sheet: LM SUGGESTIONS
LION MANAGEMENT
MODIFICATION	ISSUE	ID3	ID5	ID6	ID7	ID8	ID10	ID11	ID12
AMENDMENT>70%	Reconsider the recommendation to not rewild captive bred or captive lions. Specific provision: 7.2.2 of the MTT report (83,33%)		I think regarding the voluntary exit, this can be a option, moreover mass slaughter, but they should be in independent reserves, not existing metapop ones, and have an approved management plan in place..	Captive bred and captive lions cannot be reintroduced back into the wild due to genetic, disease, behavioural and social concerns. Further replicable peer-reviewed studies are required to address these research gaps.	The rewilding of captive Lions is data deficient. This can only be considered ones we have sufficient data on the successful rewilding of captive lions.		Captive bred or captive lion should not be rewilded/ introduced to wild& managed wild populations.Lion are limited by territory and prey base. There is already a need for wild and managed wild populations numbers to be managed through relocation and or euthanasia. Contraception has proved problematic in lion. There may be social disruption.		Agreed - they should be evaluated on a case by case basis
	Lions are not included as a Listed large predator in the ToPs legislation. Specific provision: TOPs Chapter 1 - definitions, page 8 (91,67%)		Somehow, all the predators need to be on same footing, whatever listed as	Lions are relisted as "listed large predators". Specific provision: TOPs Chapter 1 - definitions and clauses 24 and 26.	Lion should be included on the list of large predators as it is a large predator.	The reason for not including it first needs to be understood before any amendments are maded	Lion should be listed as large predators		Disagree - they are listed
	Biodiversity Management Agreements need to talk closer to Protected Areas, i.e private reserves. Under NEMBA, section 44 & 45 – add subsection - compulsory to be a PA. Specific provision: NEMBA, section 44 & 45, page 19 (70%)		Just needs a sentence or two added, ie. talking to NEMPAA here it seems	n/a		Proposal does not make sense. A BMA is precisely there for areas worthy of conservation of some Biodiversity where the area is not a PA. If the area is a PA a BMA would not be necessary	agree with wording of statement above		Agreed
	Biodiversity Management Agreements need to talk closer to fiscal incentives. Under NEMBA, section 44 & 45 – add subsection - a tie to the Income Tax Act, re the fiscal incentive, as it is not clear so it can be spoke to. Specific provision: NEMBA, section 44 & 45, page 19 (100%)		As above, sentence to talk to that ITA, but ITA must have the right provisions in place..	n/a			agree with wording of statement above		Agreed
	Biodiversity Management Agreements need for provincial ratification. Under NEMBA, section 44 & 45 – add subsection - scientific services must adjudicate applicant reserves and can add their own criteria. Specific provision: NEMBA, section 44 & 45, page 19 (90,91%)		Scientific evaluation has to be done anyway				The ratification of Biodiversity Agreements must be a collaborative effort between provincial authorities and scientific services. Both		Agreed
	Provincial agencies who manage parks are not reporting to provincial line departments. In TOPs regs, Under reg 5 (2) (c), address with: "management authority of a provincial agency, must report on all animal population statistics annually to the provincial Department, as part of oversight and reporting. No provincial agency may withhold any information." Specific provision: TOPs regs, Under reg 5…		The province line department must annually receive all population stats from their agencies, i.e DFFE must receive from Sanparks etc	Provincial management authority must report all animal population statistics annually to the provincial Department, as part of oversight and reporting.	There must be better control of provincial agencies managing parks by provincial Department.	5 (2) c deals with application for a standing permit and not reporting. I support the above proposal for reporting, but a relevant location should be found for this section, Perhaps it is therefore not an amendment but rather something new that must be added.	Provincial conservation authorities must report all information, data and statistics concerning all activities involving lion (capture, trade, hunting, births, deaths, DCAS, relocations etc and may not withhold information.		Agreed
	Consideration of national conservation status. In TOPSs, reg 10 (c) address with – Specify both the National and Global IUCN Red list status [Factors to take into account]. Specific provision: TOPSs, reg 10 (c), page 15 (80%)		Global is often very broad, but national is quite regionally specific, and the latter may be more relevant. Just have to add both listings.. as in the word plus national one	TOPS Regs 10 (c) both the IUCN Global and National Red List status of the species	Both the national and global IUCN red list status must be adjusted once a PVSA is conducted on wild populations of lions.	Agree. Amend to include National and Global IUCN ................	Both national and global conservation status need to be considered - specifcy both local and global but both must be considered		Agreed
	DCA management of escaped lions. In TOPS, reg 14 (7), add “..capture, relocate or kill as control methods…”[provisions to damage causing animals]. Specific provision: TOPS, reg 14 (7), page 18 (90,91%)		Options to kill must also be availed for escaped lions from parks	In TOPS, reg 14 (7), add “..capture, relocate or kill as control methods…” to [provisions to damage causing animals].	Information on DCA should be made public. All DCA should be assessed by a veterinarian in order to rule out other mitigating factors and then decisions can be made on the method of dealing with the animal.	Already included, Control means to kill.	Agree with proposed addition BUT DCA Norms and Standards need to be promulgated and upgraded from guidelines to N&S		Agreed
	Qualified persons to do risk assessments/management plans. In TOPSs, Reg 16 - add subsection - (c) Must be SACNASP accredited specialising in ecology, zoology, botany or nature conservation, not environmental sciences. [General requirements for EAPs]. Specific provision: TOPs, Reg 16, page 20 (90,91%)		In case of lions, the expertise would be zoology, ecology or nature conservation...specifics here	(c) Must be SACNASP registered specialising in ecology, zoology, botany or nature conservation.		15.2 Should be amended to "...... must appoint a SACNASP accredited professional registered in one or more of the following disciplines ......... Section 16 then needs to be amended to include the requirements of a SACNASP accreditd professional .	as stated -agree		Agreed
	Wild managed lions are on game reserves not game farms. In TOPS, Chapter 3 – to add game reserves – not just game farms (regs 28)? To differentiate them. Compulsory conditions can be added, ie reporting animal numbers annually to authorities, links to metapopulations etc. Specific provision: TOPS, Chapter 3, reg 28, page 27 (92,32%)		Game reserve may need to be added in TOPS to differentiate from a game farm?	Consider definitions for game reserves vs game farms and consideration within Protected Area framework and NEMBA.		If it is not a protected area it is a registered game farm. No such thing as a reserve in the provincial legislations. registered game farm or registered game reserve. From a regulatory perspective they are the same thing.	as stated -agree		Agreed
	NGOs and rehab facilities taking ownership of animals brought to them. In TOPS reg 35,where the provincial conservation authorities as part of management purposes, bring injured or orphaned specimens, or forensically obtained ones, there is an understanding with the rehabilitation facility that the authorities decide on eventual release sites of these specific animals. Specific provision: TOPS re…		Lions are generally not in a free range state outside parks, so many rehabbed lions are simply captive ones that may be laundered for sale on roadsides or stolen? Authorities or any person bringing them to a centre can surely dictate some conditions	TOPS reg 35, page 30: Where provincial authority will have placed injured, orphaned or forensically obtained specimens, this authority will have final decision in the placement of the specimen on the eventual release site of the specimen at a registered SPCA accredited sanctuary or release site.	Rehabilitation centres and NGOs should not at any time be allowed to take ownership of animals brought to them. These animals should remain the property of the state.	35 deals with compulsory conditions for registration??	Lion expert groups (e.g. LIMF ) authorities & lion experts should makes decisions regarding the release of wild and managed wild lion by rehabilitation facilities, in accordance with predetermined criteria . Captive bred and captive should not be released.		Agreed
	TOPS: The appointment of the Scientific Authority - the current list should feature independent marine biologists, scientists, academics, ethologists, zoologists, botanists, accredited welfare specialists, climate change experts, and environmentalists. Specific provision: TOPS Chapter 10: scientific authority (72,73%)		It may be cumbersome for SA, as it already has a structure, and the provinces can offer only 1 scientist, whoever she/he may be...it is already covered that they can enlist assistance of a specific expert...	In addition to subclause 3), the DG must request the members of the SA to nominate an independent SACNASP or equivalent accredited marine biologist, scientist, academic, ethologist, zoologist, botanist, welfare specialist, climate change expert and environmentalist.	All scientific authorities should contain a diverse collection of specialists in order to obtain better knowledge and skills.		as as stated - agree with above wording		Agreeed
	To include the use of performing lions in circuses in the April 2024 POLICY POSITION regarding the implementation and phasing out of captive lions. Specific provision: Policy Position - Section 6.1: Actions for Implementation (100%)		These lions are also part and parcel of captivity and that can easily be phased out.. the audience can bemuse themselves with human clowns rather..	To include the use of performing lions in circuses and entertainment in the regulatory framework regarding the implementation and phasing out of captive lions in the relevant provisions.	Performing lions in circuses should not be allowed as there is a huge potential for poor outcomes as well as poor welfare conditions.		The use of lions in circuses and other performance activities considered in PAPA should be included in the implementation and phasing out captive lions.		Disagree - all performing lions must be phased out
	TOPS - The definition of sanctuary: "facility that provides permanent care" should read "accredited, non-commercial facility with the objective to rehabilitate and release" and should include "where commercial interactions do not take place". Specific provision: TOPS - Chapter 1.1: Definitions (81,82%)		Permanent care is still correct and must remain, and they are not for release, though non-commercial it should be fine for volunteering etc for people there	TOPS Definition of Sanctuary Chapter 1.1: "A facility that provides permanent care" replaced with "An accredited facility with the primary objective to rehabilitate and release the specimens under its care and where commercial interactions such as breeding, trading and animal interactions do not occur".	The definition of sanctuaries should continue to remain as facilities are provide permanent care to animals that are nonreleasable. Sanctuaries are not responsible for the rehabilitation and release of animals.	Prefer existing definition.	Sanctuary and rehabilitation facilities have different functions, rehabilitation is the temporary care with the primary aim being the release of viable animals to appropriate habitats in the wild whereas Sanctuaries are facilities that provide permanent care for animals that cannot be released to the wild , in as natural controlled environment.		Agreed
	CITES - Exports should only take place on the base of scientifically sound and yearly updated Non-detriment Findings. Specific provision: Section 61 of NEMBA (72,73%)		Mini NDFs can be done annually, more complex ones, every few years only.	Trade in species can only take place on the base of scientifically sound and yearly updated Non-detriment Findings. Specific provision: Section 61 of NEMBA	Non-detrimental findings should be published annually in order to ensure that exports of lions is not detrimental to current populations.	I think yearly updates is unrealistic. Perhaps there should be a provision that NDF's be reviewed every 5 years.	Lion should only be exported for genuine, scientifically sound conservation purposes. The export of lion to circuses, zoos, safari parks contributes to the vicious cycle of lion need to be rescued and become part of the unsustainable "back to africa" ventures.		Agreed
	TOPS is very restrictive around the management of lions in fenced reserves, management actions inline with approved management plans must be enabled. Specific provision: TOPS Regulations (72,73%)		Conditionally, all actions should be able to take place, but reported on annually to authorities..	n/a	TOPS should remain restrictive with regards to the management of lions in fenced reserves in order to ensure that the welfare legislation regarding the species is followed.	Not sure what needs to be amended.	There should be broader scope and allowances for science based management of lion in fenced reserves on condition these activities are in line with approved management plans.		Disagree
	There is a no consistency and coordination of legislation and policy due to shared competencies across national and provincial frameworks, including permitting and biodiversity frameworks. Referred to as 9+1+1 (provinces/DFFE/DALLRD). Specific provision: TOPS Regs 17-22 & 24, Provincial Ordinances, HLP Report 2020 (87,5%)		Fortunately for TOPS, ordinances dont interfere too much, as the national legislation supercedes it. Some provincial Acts need to be promulgated	n/a	All National framework and provincial framework should align in order to provide a standardise system.		The inconsistency and non alignment of legislation, and policy across the national and provincial frameworks makes compliance,enforcement difficult and provides loopholes for illicit, illegal activities and poor welfare standards		Agreed
	“Management plan” add d) in terms of these regulations, and provincial legislation, to manage and keep various listed species, and Annexure 2 or 3 as is applicable needs to be adhered to”. Specific provision: TOPS Regulations (83,33%)		This is suggested in the wording already			??	agree with wording above		Agreed
	“Management purposes” – Provincial conservation officials and State-owned Protected Area management that engage in restricted activities throughout their area of jurisdiction, whether province, or protected area, whichever is appropriate, and do so for the purposes of conservation management. Specific provision: TOPS Regulations (100%)		This management is related to monitoring, care and control, but not research per se			??	?		Agreed
	“National Red List status” – A regional red listing, which documents the Red list status of the species at the national level. Specific provision: TOPS Regulations (71,43%)		Regional listings are more specific than global ones	Definition to be added in TOPS. “National Red List status” – A regional red listing, which documents the Red list status of the species at the national level. Note that both National and Global listing should be added.	A regional red listing of species at a national level should be provided.	??			Agreed
	Managed Metapopulation reserve - “an enclosed reserve sufficient to accommodate at the very least the minimum sized social group of an animal species, and where immigration and emigration onto the reserve are mimicked through translocations which allow gene exchange. Specific provision: TOPS Regulations (83,33%)		Something along the lines of this definition can work, and extended to other species even	Definition to be added in TOPS & NEMBA. "Managed metapopulation reserve - an enclosed reserve sufficient to accommodate the minimum sized social grouping of an animal species, where reproduction and mortality occur, but immigration and emigration are replicated through translocations which allow gene exchange."		??			Agreed
	‘Wild managed” – ‘A large mammal population that is actively managed as far as dispersal, and some aspects of reproduction and mortality, but they are still self-sustaining and wild living on an enclosed metapopulation reserve’. Specific provision: TOPS Regulations (81,82%)		This talks to a metapopulation and for all intents and purposes can work	‘Wild managed” – ‘A large mammal population that is actively managed as far as dispersal, and some aspects of reproduction and mortality, but they are still self-sustaining and wild living on an enclosed metapopulation reserve’. Specific provision: TOPS Regulations & NEMBA		Good proposal			Agreed
	Lions must be included in the list of Large Predators within the definition of TOPS, which would mean that provisions specific to large predators apply also to lions, such as clauses 24 and 26. Specific provision: TOPS Regulations (81,82%)		This whole listed large predator thing can fall away I suppose - all are listed and on equal footing	Lions must be included in the list of Large Predators within the definition of TOPS, which would mean that provisions specific to large predators apply also to lions, such as clauses 24 and 26. Specific provision: TOPS Regulations (81,82%)	Lion should be included on the list of large predators as it is a large predator. This will better protect the species.	Lions were excluded because of a specific court ruling. Need to take this into considereation before ammendments.			Agreed
	Outdated Lion Biodiversity Management Plan 2015 - review is urgently required specifically of the subobjectives and objectives. Specific provision: Lion Biodiversity Management Plan 2015 (90,91%)		Lion BMP can be updated to reflect current status quo re new rulings etc, and can simply be done to be aligned	Urgent review of Lion BMP is required	This plan must be updated				Agreed
	The amended TOPS Regulations public comment in October 2023 need to be finalised and promulgated urgently. Specific provision: TOPS Regulations (100%)		I gather this is done and partly implemented	The amended TOPS Regulations public comment in October 2023 need to be finalised	This needs to be finalised urgently.				Agreed
	Defining of metapopulations of wild animals is important. In NEMBA add the definition: Managed Metapopulation reserve - “an enclosed reserve sufficient to accommodate at the very least the minimum sized social group of an animal species, and where immigration and emigration onto the reserve are mimicked through translocations which allow gene exchange. Specific provision: NEMBA (100%)		Similar is said before, and there seems consensus on this, so it can work I guess	Definition to be added in TOPS & NEMBA. "Managed metapopulation reserve - an enclosed reserve sufficient to accommodate the minimum sized social grouping of an animal species, where reproduction and mortality occur, but immigration and emigration are replicated through translocations which allow gene exchange."					Agreed
	Public to understand what are wild managed animals. In NEMBA add the definition: ‘Wild managed” – ‘A large mammal population that is actively managed as far as dispersal, and some aspects of reproduction and mortality, but they are still self-sustaining and wild living on an enclosed metapopulation reserve’. Specific provision: NEMBA (90%)		High consensus and guess it can be worded as is	‘Wild managed” – ‘A large mammal population that is actively managed as far as dispersal, and some aspects of reproduction and mortality, but they are still self-sustaining and wild living on an enclosed metapopulation reserve’. Specific provision: TOPS Regulations & NEMBA					Agreed
	BMAs need scientific expertise to adjudicate. In NEMBA add, under section 44&45: Scientific services of each province will adjudicate a property for its BMA approval, and the provincial authority will co-sign an agreement. Specific provision: NEMBA, under section 44 & 45, pages 19-20 (70%)		Standard that a provinces scientific unit do recommendations on this						Agreed
	Reintroductions of lions to other parts of Africa. In some cases, listed species are contemplated for either reintroduction or reinforcement into their natural distribution ranges elsewhere in Africa, or even Asia, depending on the species. Specific provision: CITES, Under General 5, pages 8-9 (87,5%)		This can and should be considered, especially given ailing populations elsewhere, though genetic considerations are important, especially related to those in W Africa etc	Reintroduction of lions must be limited to ex-situ range states for conservation purposes only. CITES, Under General 5, pages 8-9 and TOPS.					Agreed
	Lions must be included under the list of Large Predators within the definition of TOPS, which would mean that specific provisions to large predators also apply to lions. Specific provision: TOPS clauses 24 and 26, pages 24-25 (83,33%)		As mentioned, the hunting of captive ones is outlawed, so this listing changes, and all are treated the same	Lions are relisted as "listed large predators". Specific provision: TOPs Chapter 1 - definitions and clauses 24 and 25	Lion should be included on the list of large predators as it is a large predator. This will better protect the species.		agree with wording above		Agreed
AMENDMENT<70%	To include the use of lions held captive and bred in zoos in the April 2024 POLICY POSITION regarding the implementation and phasing out of captive lions. Specific provision: Policy Position - Section 6.1: Actions for Implementation (66,67%)		Members of an accredited zoo association may be fine, but maybe others ditch, which have been involved in hunting, or bone sales, and interactions, while zoos for the most part will be exempt	To include the use of lions in zoos in the regulatory framework regarding the implementation and phasing out of captive lions in the relevant provisions.	Lions must be held in accredited facilities only where breeding is monitored if allowed at all. Animals housed in accredited facilities provide education and research opportunities.				Agreed
	MTT Review of Voluntary Exit Pathways for Captive Lions provides full legislative review on current legislation and should be referred to extensively. Specific provision: Chetty et al. 2024. The Ministerial Task Team Report, To Identify and Recommend Voluntary Exit Options and Pathways for the Captive Lion Industry. Report to the Minister of FFE. (60%)		Allow business to carry on for a year or two, to finish of their lions, then aim to close facilities.. this will reduce burden on government to engage in mass euthenasia	Agreed as above	The MTT review is still not clear on what these voluntary options are.				Agreed - these must be compulsory exit strategies
	Add in legislation a new definition: “Damage causing animal” – wild specimens owned by someone (amend the owned by part). Specific provision: TOPS Regulations (60%)		This is specific to escaped animals from a person permitted to keep that animal, which means the liability is on the owner	Damage causing animal includes an individual of a listed threatened or protected species. TOPS Regulations.	DCA cannot be include wild specimens owned by individuals as if these animal cause damage it should be the responsibility of the owner.				Agreed - but there are also transient lions between transboundary populations , so why are these not res nulius
	Live captive bred lions should not be exported for any purpose, but especially restoration purposes. Specific provision: NA (66,67%)		These animals are for zoos and captivity only, though it cant be harmful if another country has express wishes of using captive source to restock - its not our business surely as another sovereign country?	Captive bred lions cannot be traded to free-living ex-situ range situations. CITES & TOPS	This is data deficient.				Agreed
	Non-detriment findings every 5 years might be too frequent. NEMBA - Section 62 – should be just Non-Detriment Findings, not annual ones - Add 62 (4) Non-detriment findings can be done up to every 10 years, and more frequently so, where there is a pending threat to a species, and a change in utilisation regime is determinable, and the Scientific Authority will oversee. Specific provision: NEMBA, u…		They are daunting and time consuming to do, and given low consensus, perhaps the 5 years is still reasonable	NEMBA - Section 62 – Annual Non-Detriment Findings	NDAs should be annual	support			Agreed - every 10yrs
	Only captive breeding for restocking or population recovery should be permitted. Specific provision: CITES restricted activities (66,67%)		Is this even needed for lions?, it isnt at all? Metapopulation reserves are fine for this this is not needed as a purpose for captivity	Captive bred lions cannot be traded to free-living ex-situ range situations. CITES & TOPS	Captive breeding should be monitored and a national studbook should be responsible for ensuring that this is done.				Agreed - under scientific oversight
	Reference to lions and other key species in White Paper and Policy Position as "faunal biological resources" should be removed. This equates animals to innate objects expressly for purposes of commodification only and doesn't consider their intrinsic value. Specific provision: Clause 45 of NEMLA which amends Section 3 of NEMBA (45,45%)		To some they are resources, we dont all value them in the same way, the wording is cumbersome, and can be reduced to two words.. Lions are a resource still, whether for viewing pleasure, or engaging in an exciting trophy hunt, or using their bones..	Replace "resources" with "specimens". Captive bred lions cannot be traded to free-living ex-situ range situations.					Agreed
ADD>70%	Dedicated conservation reserves should be given credit and some autonomy in the decisions made regarding the wildlife they conserve and manage in their properties. Authorities should be informed about management actions rather than approve or control them. (84,62%)		These activities contemplate will be in a management plan but some activities would need an independent permit, depends on nature of activity			Currently Exemption certificates or Certificates of adequate enclosure do provide for some autonomy, and this could possibly be built on. Dedicated conservation is difficult to measure so a more concrete measure needs to be used to incentivise more autonomy			Agreed
	Authorities do not always have the skilled staff to make modern decisions regarding wildlife management. In some instances a single persons opinion on how “things should be done” is what is taken for the norm. Difference of opinions are not considered or entertained. Modern thinking not conservative (84,62%)		Adaptive management is key here, though authorities can advise where they feel fit, and can only take control if a legislative breach, or there is otherwise evidentiary support from somewhere..		Norms and standards should be in place to ensure no mistakes are made. Training should be provided.	First of all there are usually staff that make recommendations based on sciense. These are usually skilled staff. Decisions are taken for instance on permits by people often not skilled and experienced with the luxury of deciding whether to accept sciense based recommendations or not.			Agreed
	A conservative quota for lion by-products can be established to cater for scientific and educational purposes from wild lions. (72,73%)		There is good enough quality of information on lion numbers, and a means to determine reproductive output, to work this out, and this can be considered as some wild managed reserves may seek to want to keep lions for such utilitarian purposes		There should be no need for a quota for scientific and educational purposes from wild lions as this can be supported by captive lions.	Yes agreed. Legislation should just enable such quota setting but the quota setting itself should be outside the legislation as it will differ from one year to another.			Agreed
	Incentivise extensive wildlife areas and the ownership of wild lion (83,33%)		Policy position sort of seeks this, in this, the money must talk!			Agree			Agreed
	Provincial alignment needs to be achieved, the 9 sets of provincial legislation, national legislation, and other auxiliary legislation creates confusion and loopholes (100%)		There is so much legislation, alot is cross-cutting, and we are guilty of not getting round to everything, this may be an issue beyond lions per se, but dont know how this came about, as lions are covered mostly by national legislation - this would be easier to deal with if an ACTUAL example was laid on paper, not this vague reference		Provincial alignment is needed urgently to avoid loopholes and confusion.	With TOPS this is not really a problem as it is national			Agreed
	Preferential permission needs to be granted to managers of wild lions to allow the use of veterinary pharmaceuticals in the emergency capture of lions that are outside of their range (91,67%)		I think TOPS does sort of cover this, but I understand the vets are resistant, as it has to go via SAVC, and think there must be some RPL system in place (recognition of prior learning), as this may be worth it for remote places in particular, though escaped lions can easily be shot, and lions roaming free will be managed by government (vet to get)	In specific circumstances e.g. emergencies, preferential permission can be granted to managers of wild lions for the use of veterinary pharmaceuticals if they pass qualifying criteria. (These can be the completion of darting courses e.g. the Zimbabwean Drug Capture Course, AWA's/AHT's or Vet Nurses with wildlife experience etc).	training needs to be provided to allow vet pharmaceuticals to be used in emergency situations. This needs to be provided for all people managing wildlife.	This is presumably regulated through Veterinary Legislation.			Agreed
	A centralized database should be prescribed for captive lions to monitor number of animals at captive facilities and record births, deaths and translocations. (77,78%)		Each province sort of have this, but what for? This serves no conservation purpose, if that industry were into this, there would be a studbook already - its too late now	It is compulsory requirement for all captive lion breeding facilities to register their population births, deaths and dispersals on a centralized database maintained by SANBI to ensure demographic and genetic integrity.	A national studbook must be formed and managed. Participation in these needs to be a condition of holding the species.	Will become irrelevant with phasing out captive lions.			Agreed - these facilities must be phased out
	There should be an accreditation model for properties complying with meta-population criteria. (83,33%)		Sort of is a system where SANBI adjudicate against scoring system, may need to be expanded, I know US would want this			Already is in place			Agreed
	Add in legislation and definitions- “Recognised species forums’ – this is an advisory group or management forum consisting of a group of experts on a specific species who can offer expert advice on a species. (90%)		The wording of this is good enough as is			Good suggestion			Agreed
	Add new definition and integrate into legislation- Bona fide NGOs’: “A recognised, Non-governmental Organisation, with a proven track record of having worked on listed species and to which end could be seen as having requisite knowledge of whatever species they specialise in”. (75%)		This can work already as is	What criteria will be used to define "bona-fide NGO's?		Good suggestion			Agreed
	Remove legislation that incentivises captive breeding and intensive operations. Make it more viable to own a wild lion than a captive lion (91,31%)		Policy position is aiming this way, I guess a ban on it, will be enough of a disincentive!	AgreedNorms and					Agreed
	Creation of Norms and Standards for Wild, Wild-Managed and Captive Lions. For the latter, the acceptance of the SAPHA norms without public consultation is not acceptable. (75%)		N and S can work perhaps, or be covered by BMP? The captive lions are becoming less important, so maybe for wild managed lions, as people now dont have energy to devote to captive lions..	Norms and Standards must follow a public participation process i.e. section 99 and 100 of NEMBA.					Agreed
	MTT detailed a significant number of facilities with non-compliance issues and even under the respective provincial management authorities, there was no recourse or consequences of non-compliance – permits were simply renewed. Legal framework needs to be developed for accountability and recourse. (77,78%)		The facilities are broadly permitted, but there was no consequence for lacking compliance issues, which means things could have gone from bad to worse.. these facilities also engaged in other legal infringements beyond lions..better accountability - maybe independent oversight from national?						Agreed
	There is no provision or guidelines regarding the management of lion bone stockpiles. (85,71%)		Not sure how this has slipped through, guess it can be controlled through posession permit, and they detail where kept? These are mostly in private hands, so centralised one is unreasonable	Norms and Standards for the Management and Marking of Lion Bone Stockpiles and Derivatives need to be developed similar to those of rhino.					Agreed
	Old outdated provincial legislation, some pre-democracy (100%)		North West in particular, needs to consolidate and have one piece, though it wont have major repercussions for lions at all, perhaps extending to their habitats perhaps or reserves etc?						Agreed
	Single sex introductions must be avoided (72,73%)		If staggered and others brought in later, or others exist, I cant see this being an issue, but metapopulation assessing will penalise this anyway on a reserve if its single sex only	Reintroductions to managed metapopulation reserves only will be considered. No single sex introductions will be supported.					Agreed
	Single sex populations should be discouraged (87,5%)		True, unless rewilded captive ones in a place where it doesnt matter, metapopulation reserves cant be like this...	Reintroductions to managed metapopulation reserves only will be considered. No single sex introductions will be supported.					Agreed
	Keeping of exotic large carnivores in captivity needs to be regulated or prevented. (80%)		Regulated, perhaps not with lions (ie tigers)	The keeping of exotic large carnivores in captivity is to be prohibited. The breeding of current exotics in captivity is to be prohibited. No new permits will be issued.	Keeping of large carnivores must be regulated but not prevented.				Agreed - it must be prohibited
	Strict criteria need to be developed to integrate captive lions into wild populations if they are able, eg: based on genetic and disease make-up. (75%)		Best to do this on a specific reserve closed off from any wild managed lions, and isolated		SOPs must be developed in order to ensure this is done correctly	Support			Agreed
	Provincial and National criteria to evaluate introductions should be the standard to ensure adequate prey base, accommodating environment, population management. (88,89%)		Mechanism is here is the management plan and all this is reviewed in it			Support			Agreed
ADD<70%	Regulations regarding staff experience for caring for captive lions should be established. (55,56%)		Its too operational level this, and management plans mention staff expertise, not good for national legislation this	Norms and standards for captive bred lions should be established which include minimum staffing requirments and staffing qualifications.	Regulations regarding staff experience for caring for captive lions should be established and training provided				Agreed
	Minimum safety requirements for staff and visitors at captive lions facilities should be established. (55,56%)		This is operational level at the level of a property, and gets assessed in management plan, cant have in legislation, this is almost common law stuff	Norms and standards for captive bred lions should be established which include minimum fencing and safety protocols.	Minimum safety requirements for staff and visitors the captive lying facility should be established and training should be provided.				Agreed
	Controlled captive breeding programmes to manage genetic and demographic integrity to be established. (45,45%)		Unneeded for lions, but industry can do this, if they wish, and worth it, if allowed to	It is compulsory requirement for all captive lion breeding facilities to register their population births, deaths and dispersals on a centralized database maintained by SANBI to ensure demographic and genetic integrity.	All captive breeding programs must be managed with regards to genetic and demographic integrity.				Disagree - no captive other than for conservation reasons should be allowed
	Assist reserves to determine the genetic makeup of their populations to ensure SA has a diverse and genetically robust population. (63,64%)		Genetic studies are encouraged, but government does not have resources to do this at all sites, they seem to however prioritise forensics though, this is prerogative of the industry	LiMF or SANBI to establish a genetic profiling project of wild managed metapopulation reserves in South Africa with samples collected during all translocation events.	Reserves should determine genetic make up of populations in South Africa to ensure diversity.				Agreed - but they should also contribute economically
	Free roaming lions from outside our borders are important for genetics and should ideally not be shot (69,23%)		If there are extenuating circumstances they can be shot, but an effort must be made to secure them alive for populating in metapopulation reserves, and thus simulate a normal metapopulation, these may be additional Kalahari genes for instance	Free roaming lions from outside SA borders are important genetic markers and should be considered for reintroduction together with a wild managed metapopulation study as proposed.	Free roaming lions from outside our borders should not be hunted or disposed of in anyway is there a help create genetic diversity				Agreed
	There are no regulations for the marking on lion bones such as the N&S for marking rhino horn. (62,5%)		Since the industry is closing, there is little reason to even go this route, guess a permit proves someone has them	Lion bones should be marked and identified per skeleton.	Pauline van should be marked and recorded and stored correctly to eliminate the illegal trade.				Agreed
	Disincentivise/ Outlaw habituation and de-wilding of lion (60%)		Habituation is not a problem for tourism, dewilding would be taking one into captivity I presume, and why would one do that?						Agreed
	Contraception should be compulsory in populations on less than 10,000 hectares (33,33%)		Contraception is a consideration for small reserves, but this is case specific, and should not be bounded by an area prescription						Disagree
REMOVE>70%	Remove the use of poison to destroy damage-causing animals, including large-listed predators, which include lions based on NEMLA Amendments. Extremely unethical with far-reaching consequences. Specific provision: TOPS 14 4(a) and 26 (a)(i), NEMLA Amendments 2022 (100%)		Poison should not be used	If lions are relisted as large-listed predators, the use of poison will be prohibited for use as a DCA.	Poison should be deemed as illegal in the used for the removal of damaged causing animals as this is a serious welfare concern.				Agreed

## Sheet: LH
LION HUNTING
MODIFICATION	ISSUE	% AGREEMENT R2	ID3	ID6	N° YES	N° NO	N° I AM NOT SURE	N° EMPTY	% YES
AMENDMENT>70%	Baiting of lions should be permitted. Specific provision: TOPS Regulations (100%)	100	Yes	Yes	2	0	0	0	100
	Lions must be included under the list of Large Predators within the definition of TOPS, which would mean that provisions specific to large predators apply also to lions. Specific provision: ToPS clauses 24 and 26 (83,33%)	83.33	Yes	Yes	2	0	0	0	100
	If hunting must take place then baiting of lions to hunt should be allowed. It reduces the risk to the lion and hunter of obstructed shots. Specific provision: TOPS Regulations reg 26 (100%)	100	Yes	Yes	2	0	0	0	100
AMENDMENT<70%	Dogs must not be used to hunt lions even for problem animals. Specific provision: Reg 26.3 - TOPS regulations 2007, page 26 (60%)	60	Yes	No	1	1	0	0	50
ADD>70%	Alignment of provincial legislation to ensure that all provinces are operating under the same restrictions. (100%)	100	Yes	Yes	2	0	0	0	100
	Full cost accounting of permits needs to be considered for economic activities. Permitting costs should reflect the cost of issuing, inspecting etc (100%)	100	Yes	Yes	2	0	0	0	100
	Non-compliance needs to be disincentived by hard consequences. (100%)	100	Yes	Yes	2	0	0	0	100
ADD<70%	Only lone lions should be hunted. Coalitions and prides must not be hunted. (50%)	50	No	I am not sure	0	1	1	0	0

## Sheet: LH SUGGESTIONS
LION HUNTING
MODIFICATION	ISSUE	ID3	ID6
AMENDMENT>70%	Baiting of lions should be permitted. Specific provision: TOPS Regulations (100%)		Agreed - exception should be made for lions as there is for hyenas and leopard as listed large predators.
	Lions must be included under the list of Large Predators within the definition of TOPS, which would mean that provisions specific to large predators apply also to lions. Specific provision: ToPS clauses 24 and 26 (83,33%)		Lions are relisted as "listed large predators". Specific provision: TOPs Chapter 1 - definitions and clauses 24 and 26.
	If hunting must take place then baiting of lions to hunt should be allowed. It reduces the risk to the lion and hunter of obstructed shots. Specific provision: TOPS Regulations reg 26 (100%)		Agreed - exception should be made for lions as there is for hyenas and leopard as listed large predators.
AMENDMENT<70%	Dogs must not be used to hunt lions even for problem animals. Specific provision: Reg 26.3 - TOPS regulations 2007, page 26 (60%)		The use of domestic dogs for hunting of lions as DCA's is prohibited. TOPS regulations 2007, page 26 (60%)
ADD>70%	Alignment of provincial legislation to ensure that all provinces are operating under the same restrictions. (100%)
	Full cost accounting of permits needs to be considered for economic activities. Permitting costs should reflect the cost of issuing, inspecting etc (100%)
	Non-compliance needs to be disincentived by hard consequences. (100%)
ADD<70%	Only lone lions should be hunted. Coalitions and prides must not be hunted. (50%)		Situation specific - needs individual assessment.

## Sheet: LR
LION RESEARCH
MODIFICATION	ISSUE	% AGREEMENT R2	ID1	ID5	ID6	ID8	ID11	ID12	N° YES	N° NO	N° I AM NOT SURE	N° EMPTY	% YES
AMENDMENT>70%	Inadequately qualified scientists for doing management plans. On TOPs, reg 16, about environmental assessment predictioner, add c) - Must be SACNASP accredited specialising in ecology, zoology, botany or nature conservation, not environmental sciences and consults lion experts in report. Specific provision: TOPS Regulations 16, page 20 (71,43%)	71.43	Yes	Yes	Yes		No	Yes	4	1	0	1	80
	Scientific authority to encourage research in provinces who have a lot of data in files and laptops that don't get used. On TOPs, reg 60, about Scientific Authority composition, add (5): Scientific authority members as contemplated in 1 b) and 1c) need to encourage their peers to accurately record information on the status of listed species, and they are further encouraged to contribute to conduc…	85.71	Yes	Yes	Yes		Yes	Yes	5	0	0	1	100
AMENDMENT<70%	Under section 50 of NEMBA, add subsection e): All biodiversity-related scientists on state protected areas, provincial conservation Departments and agencies, and the South African National Biodiversity Institute are expected to engage in biodiversity research. Specific provision: NEMBA section 50, page 21 (66,67%)	66.67	I am not sure	Yes	No		No	Yes	2	2	1	1	40
	Government scientists exempt from permit renewals. In NEMBA, Section 87A add (4): All officials contemplated in section 87A (a), b) and c) are exempt from further permit renewals as long as they remain in the employ of their respective Department, organisation or agency, as they are expected to undertake such duties. Specific provision: NEMBA section 87A, page 33 (62,5%)	62.5	I am not sure	Yes	Yes		Yes	Yes	4	0	1	1	80
	Scientific authority members are not always qualified. On TOPs, reg 60, about Scientific Authority composition, add (4): The members contemplated in (1) b) to f) need to be suitably qualified at the minimum of a Masters degree in any of the biological sciences or nature conservation. Specific provision: TOPS Regulations 60, page 38 (62,5%)	62.5	I am not sure	Yes	No		I am not sure	Yes	2	1	2	1	40
ADD>70%	Non-invasive research such as observation, spoor counts, dung sampling, etc. should not require SAVC approval (100%)	100	Yes	Yes	Yes		Yes	Yes	5	0	0	1	100
	Government agencies of parks to be encouraged to do research (87,5%)	87.5	Yes	Yes	Yes		Yes	Yes	5	0	0	1	100
	Data bases in government need to be analysed and studied by themselves or others upon request (87,5%)	87.5	Yes	Yes	Yes		Yes	Yes	5	0	0	1	100
	Contraception in lion management to be further researched (75%)	75	No	I am not sure	Yes		Yes	Yes	3	1	1	1	60
	Culling - pros and cons to be assessed (71,43%)	71.43	No	I am not sure	Yes		Yes	Yes	3	1	1	1	60
	Trophy hunting and benefits to be studied (85,71%)	85.71	Yes	I am not sure	Yes		Yes	Yes	4	0	1	1	80
	Evidence-based decision making must guide all policy (100%)	100	Yes	Yes	Yes		Yes	Yes	5	0	0	1	100
	Government must have inventory of research done (100%)	100	Yes	Yes	Yes		Yes	Yes	5	0	0	1	100
	Researchers with competency should be able to carry out certain procedures currently listed under veterinary procedures. (88,89%)	88.89	Yes	I am not sure	Yes		Yes	Yes	4	0	1	1	80
	Contraception has many negative side-effects. New research is needed into newer drugs with less negative side-effects. (85,71%)	85.71	No	I am not sure	Yes		Yes	Yes	3	1	1	1	60
ADD<70%	A minimum level of research should be stipulated by the BMP on which to base management decisions. (60%)	60	I am not sure	Yes	No		No	Yes	2	2	1	1	40
	Nationally guided research into aspects of community beneficiation from lion management should be implemented and facilitated with academic institutions. (62,5%)	62.5	I am not sure	I am not sure	Yes		No	Yes	2	1	2	1	40
	Government officials/park agencies doing research without ethics clearance (55,56%)	55.56	I am not sure	No	No		I am not sure	No	0	3	2	1	0
	Lots of research gets done, a lot from state subsidised university, and it is never looked at and considered (62,5%)	62.5	I am not sure	I am not sure	No		I am not sure	Yes	1	1	3	1	20
REMOVE>70%	Requirements for DAFF permits for samples for research are restrictive and pointless in managing diseases. Specific provision: NA (80%)	80	Yes	I am not sure	I am not sure		Yes	Yes	3	0	2	1	60

## Sheet: LR SUGGESTIONS
LION RESEARCH
MODIFICATION	ISSUE	ID1	ID5	ID6	ID8	ID11	ID12
AMENDMENT>70%	Inadequately qualified scientists for doing management plans. On TOPs, reg 16, about environmental assessment predictioner, add c) - Must be SACNASP accredited specialising in ecology, zoology, botany or nature conservation, not environmental sciences and consults lion experts in report. Specific provision: TOPS Regulations 16, page 20 (71,43%)		Zoologist or ecologist is good enough, but they can consult a lion expert	Must be SACNASP accredited specialising in ecology, zoology, botany or nature conservation.			Agreed
	Scientific authority to encourage research in provinces who have a lot of data in files and laptops that don't get used. On TOPs, reg 60, about Scientific Authority composition, add (5): Scientific authority members as contemplated in 1 b) and 1c) need to encourage their peers to accurately record information on the status of listed species, and they are further encouraged to contribute to conduc…		This comes down to management of these provinces to make sure their staff do their jobs				Agreed
AMENDMENT<70%	Under section 50 of NEMBA, add subsection e): All biodiversity-related scientists on state protected areas, provincial conservation Departments and agencies, and the South African National Biodiversity Institute are expected to engage in biodiversity research. Specific provision: NEMBA section 50, page 21 (66,67%)		This is worded clearly and can guess can relate to all biodiversity not just lions				Agreed
	Government scientists exempt from permit renewals. In NEMBA, Section 87A add (4): All officials contemplated in section 87A (a), b) and c) are exempt from further permit renewals as long as they remain in the employ of their respective Department, organisation or agency, as they are expected to undertake such duties. Specific provision: NEMBA section 87A, page 33 (62,5%)		This can make sense I guess to ease a paper burden				Agreed
	Scientific authority members are not always qualified. On TOPs, reg 60, about Scientific Authority composition, add (4): The members contemplated in (1) b) to f) need to be suitably qualified at the minimum of a Masters degree in any of the biological sciences or nature conservation. Specific provision: TOPS Regulations 60, page 38 (62,5%)		This can work, but one cant dictate an SA member must be a lion expert, at least a Msc is reasonable			Qualification alone cannot be the only measurement. Some experience in the specific topics are also needed	Agreed
ADD>70%	Non-invasive research such as observation, spoor counts, dung sampling, etc. should not require SAVC approval (100%)		Spoor counts surely never needed SAVC approval, yes, only if veterinary work is done, though SAVC is under agriculture not biodiversity				Agreed
	Government agencies of parks to be encouraged to do research (87,5%)		Yes, but dont know how this can be forced, the first job is managing, monitoring, while research is still secondary				Agreed
	Data bases in government need to be analysed and studied by themselves or others upon request (87,5%)		Ease with the PAIA process to access this info would be how this would work I would presume				Agreed
	Contraception in lion management to be further researched (75%)		Legislation cannot insist on this, various Norms and standards can suggest this	The research gaps identified in contraception for lion management need further research.			Agreed
	Culling - pros and cons to be assessed (71,43%)		worthy of stuying, and other than suggested means of management in guidelines, cant see how it can be legislated.	The research gaps and a risk assessment of culling for lion management need further research.			Agreed
	Trophy hunting and benefits to be studied (85,71%)		As per above, worthy research, but cant be legislated for	The research gaps and a risk assessment of hunting for lion management need further research.			Agreed
	Evidence-based decision making must guide all policy (100%)		This can definitely be incorporated and this would be based on documented, peer reviewed scientific evidence				Agreed
	Government must have inventory of research done (100%)		There must be some way of doing this, as in many cases authorities deny something, but they havent discovered any recent research. This may be operational level?				Agreed
	Researchers with competency should be able to carry out certain procedures currently listed under veterinary procedures. (88,89%)		This is dependent on SAVC, not under Biodiversity legislation, and it can only be amended, if something otherwise changes in that animal health legislation which is under agriculture	Researchers and managers with competency should be able to conduct out certain procedures currently listed under veterinary procedures.			Agreed
	Contraception has many negative side-effects. New research is needed into newer drugs with less negative side-effects. (85,71%)		This is good research, but cannot be legislated the way it is phrased, it and others can only be listed as restricted activities to consider for use	The research gaps identified in contraception for lion management need further research.			Agreed
ADD<70%	A minimum level of research should be stipulated by the BMP on which to base management decisions. (60%)		It would be hard to define this, as in one article at least? sometimes management have to make decisions with no evidence, but it is linked to adaptive management, and often emergency related	Difference between research and monitoring. A minimum level of monitoring should be stipulated by the BMP on which to base management decisions.			Agreed
	Nationally guided research into aspects of community beneficiation from lion management should be implemented and facilitated with academic institutions. (62,5%)		Good research idea, but cannot be legislated for				Agreed
	Government officials/park agencies doing research without ethics clearance (55,56%)		These officials are doing work for management purposes, but research is secondary, and they perhaps are not aware of this				Disagree - their scientific staff are appointed based on their qualifications and ability
	Lots of research gets done, a lot from state subsidised university, and it is never looked at and considered (62,5%)		There is alot of research done, and it would perhaps need to be consolidated into a data base				Agreed
REMOVE>70%	Requirements for DAFF permits for samples for research are restrictive and pointless in managing diseases. Specific provision: NA (80%)		Not sure, this is not biodiversity legislation				Agreed

## Sheet: LT
LION TRANSLOCATION
MODIFICATION	ISSUE	% AGREEMENT R2	ID6	ID11	N° YES	N° NO	N° I AM NOT SURE	N° EMPTY	% YES
AMENDMENT>70%	Streamlining permitting to facilitate and improve management (time frames). Specific provision: NA (100%)	100	Yes	Yes	2	0	0	0	100
	Welfare / Wellbeing needs to be strongly linked to translocations. Specific provision: TOPS Regulations (100%)	100	Yes	Yes	2	0	0	0	100
	Lions should be classified as wild or not wild (captive), removal of definition of managed wild to be included under wild. Specific provision: BMP for lion (100%)	100	Yes	Yes	2	0	0	0	100
ADD>70%	Lions must be transported under long term sedation. (75%)	75	Yes	I am not sure	1	0	1	0	50
	Lionesses with dependent cubs should be transported with the cubs. The cubs should not be euthanased. (83,33%)	83.33	Yes	Yes	2	0	0	0	100
	Appropriate drugs and firearms must travel with any lions that are translocated in case of break outs, car accidents, etc. (85,71%)	85.71	Yes	Yes	2	0	0	0	100
	Disease status of any lions translocated should be considered prior to translocation, eg: TB (100%)	100	Yes	Yes	2	0	0	0	100
	Minimum monitoring should be implemented to evaluate the success of the translocation. (100%)	100	Yes	Yes	2	0	0	0	100
	Clear understanding of the difference in wild and captive lions (100%)	100	Yes	Yes	2	0	0	0	100

## Sheet: LT SUGGESTIONS
LION TRANSLOCATION
MODIFICATION	ISSUE	ID6	ID11
AMENDMENT>70%	Streamlining permitting to facilitate and improve management (time frames). Specific provision: NA (100%)
	Welfare / Wellbeing needs to be strongly linked to translocations. Specific provision: TOPS Regulations (100%)
	Lions should be classified as wild or not wild (captive), removal of definition of managed wild to be included under wild. Specific provision: BMP for lion (100%)
ADD>70%	Lions must be transported under long term sedation. (75%)
	Lionesses with dependent cubs should be transported with the cubs. The cubs should not be euthanased. (83,33%)
	Appropriate drugs and firearms must travel with any lions that are translocated in case of break outs, car accidents, etc. (85,71%)
	Disease status of any lions translocated should be considered prior to translocation, eg: TB (100%)		It should be considered but not be compulsory, but still within State Vet guidelines
	Minimum monitoring should be implemented to evaluate the success of the translocation. (100%)	Minimum monitoring protocols should be implemented and reported on to evaluate the success of the translocation.	Definition of success will be important here, and is currently subjective.
	Clear understanding of the difference in wild and captive lions (100%)

## Sheet: LW
LION WELFARE
MODIFICATION	ISSUE	% AGREEMENT R2	ID4	ID6	ID7	ID10	N° YES	N° NO	N° I AM NOT SURE	N° EMPTY	% YES
AMENDMENT>70%	Captive lion breeding for hunting is currently "lawful". This doesn't qualify it as ethically, morally or socially acceptable, especially considering that the hunted animals are raised and released specifically for the purpose of being hunted. Raises serious concerns regarding welfare/wellbeing. Specific provision: The National Environmental Management Laws Amendment Act 2 of 2022 (NEMLA), APA 19…	100	Yes	Yes	Yes	Yes	4	0	0	0	100
	Welfare concerns regarding international live export of captive bred lions to possibly substandard facilities, as zoos, with acceptable and appropriate destinations, still not adequately defined. Specific provision: CITES Regs 2010, NEMLA (100%)	100	Yes	Yes	Yes	Yes	4	0	0	0	100
	Heavily reliant on APA which is a criminal act and has its basis on "unnecessary suffering" - which is not defined. Should rely on other refs e.g. UNEP Resolution on Animal Welfare whilst Animal Welfare Bill is ammended - a long slow process. Specific provision: APA of 1962 (100%)	100	Yes	Yes	Yes	Yes	4	0	0	0	100
	Animals are currently classified as legal property or legal things in common law, making escaped lions fall to “res nullius principles”. This is very outdated based on rivers, animals etc been awarded non-human rights status in other parts of the world. Urgent review of status of animals is needed. Specific provision: APA of 1962 (75%)	75	Yes	Yes	Yes	Yes	4	0	0	0	100
	The amended TOPS Regulations with provisions on animal well-being published for public comment in October 2023 need to be urgently finalised. Specific provision: TOPS Regulations Oct 2023 (100%)	100	Yes	Yes	Yes	Yes	4	0	0	0	100
	Inclusion of welfare representatives in the Scientific Authority. Specific provision: TOPS Regulations (75%)	75	Yes	Yes	Yes	Yes	4	0	0	0	100
	APA and other frameworks, including NEMBA, do not properly consider “precautionary principle”. Specific provision: APA, NEMBA (75%)	75		Yes	I am not sure	Yes	2	0	1	1	66.67
	Proper enforcement of PAPA and 2016 Regulations must be properly enforced in all nine provinces. Specific provision: PAPA and 2016 Regulations (100%)	100	Yes	Yes	Yes	Yes	4	0	0	0	100
ADD>70%	Welfare / wellbeing related to management actions must be addressed (71,43%)	71.43	Yes	Yes	Yes	Yes	4	0	0	0	100
	Keeping conditions of captive lions that include a holistic approach wellbeing / welfare should be described and enforced. Not just enclosure size and fence type.d enfoced (100%)	100	Yes	Yes	Yes	Yes	4	0	0	0	100
	Welfare and wellbeing need to be clearly linked to all restricted activities (85,71%)	85.71	Yes	Yes	Yes	Yes	4	0	0	0	100
	Welfare and wellbeing transgressions must be heavily penalized and timeously (100%)	100	Yes	Yes	Yes	Yes	4	0	0	0	100
	Welfare inspections but be internalized into all compliance inspections (100%)	100	Yes	Yes	Yes	Yes	4	0	0	0	100
	The responsibility of PAPA animal welfare monitoring is delegated to state veterinarians which may be problematic as welfare is not limited to physiological states only. (71,43%)	71.43	Yes	Yes	Yes	Yes	4	0	0	0	100

[truncated: 1 more sheets: LW SUGGESTIONS]
