# Supplementary material for: Wildlife management and conservation in South Africa: informing legislative reform through expert consultation using the Policy Delphi methodology
Source: Front Vet Sci. 2025 Jun 30;12:1549222. doi: 10.3389/fvets.2025.1549222 (PMC12258392; doi:10.3389/fvets.2025.1549222)
Supplement: Supplementary file 17 [file Data_Sheet_12.xlsx]

## Sheet: Legend
	Code	Description
	LEM	Leopard Management
	LEH	Leopard Hunting
	LET	Leopard Translocation
	LER	Leopard Research
	LEW	Leopard Welfare

## Sheet: LEM
LEOPARD MANAGEMENT
MODIFICATION	ISSUE	% AGREEMENT R2	ID4	ID5	ID6	ID7	ID8	ID10	ID11	N° YES	N° NO	N° I AM NOT SURE	N° EMPTY	% YES
AMENDMENT>70%	Move leopard from "Vulnerable Species" category to "Protected Species" category on TOPS list. Specific provision: TOPS Species List (83,33%)	83.33	No	Yes	No	Yes	No	No	Yes	3	4	0	0	42.8571
	Management of damage-causing leopards. Specific provision: NA (100%)	100	Yes	Yes	I am not sure	Yes	Yes	Yes	Yes	6	0	1	0	85.7143
	Non-detriment findings are the keystone of sustainable use. Exports can only occur on the basis of scientifically robust and yearly updated NDFs. If sound data is not available and published regularly, exports must be halted. Specific provision: NEMBA section 62: NDFs (Annual non-­detriment finding), page 24 (70%)	70	Yes	Yes	No	Yes	No	Yes	Yes	5	2	0	0	71.4286
	Management authority to inspect carcass within 24 hrs is not quick enough. Within 5 hrs to ensure hairslip and damage to carcass does not occur. Specific provision: Trophy Hunting Leopard N&S 2023, management authority, page 115 - 4. (6) (70%)	70	Yes	I am not sure	I am not sure	Yes	No	No	I am not sure	2	2	3	0	28.5714
	Reintroduction internationally within Africa. Specific provision: Policy Position (77,78%)	77.78	No	Yes	Yes	Yes	No	No	I am not sure	3	3	1	0	42.8571
	Research on biodiversity conservation may include — "Research done by provincial scientists and published (not just in files, and on laptops)". Specific provision: NEMBA, Under section 50 [research] 50 e) All biodiversity-related scientists on state protected areas, provincial conservation Departments and agencies, and the South African National Biodiversity Institute are expected to engage in bi…	80	No	Yes	Yes	Yes	No	Yes	Yes	5	2	0	0	71.4286
	Provincial conservation authorities needing permits? - is there employment not enough? Add a fourth section - (4) All officials contemplated in section 87A (a), b) and c) are exempt from further permit renewals as long as they remain in the employ of their respective Department, organisation or agency, as they are expected to undertake such duties. Specific provision: NEMBA, Section 87A [Issuing …	77.78	No	Yes	Yes	Yes	Yes	No	Yes	5	2	0	0	71.4286
	Knowledge on illegal killing of leopards - Add (f) for the purposes of research to assess illegal activity. Specific provision: NEMBA,Section 105b) [amnesty] Add f) for the purposes of research to assess illegal activity (71,43%)	71.43	I am not sure	Yes	I am not sure	Yes	No	No	Yes	3	2	2	0	42.8571
	Provincial officials transporting leopards hailing from conflict or injury. Specific provision: TOPS Regulations, 5. a) “…to control damage causing animals originating from protected areas and private land, and to transport alive or dead specimens of compromised animals for management purposes” [who may apply for permits] (80%)	80	Yes	Yes	Yes	Yes		No	Yes	5	1	0	1	83.3333
	Haphazard trapping of leopard - Add an eight section - (8) “Applicants considered under 14(2)c) can set a trap cage for a large carnivore with the requisite permit which would be in perforce where if any one dimension is the same or in excess of one of the following: 2 m (l) x 0.9 m (h) x 0.7 m (w)". Specific provision: TOPS Regulations, 14(8), “Applicants considered under 14(2)c) can set a trap …	85.71	No	Yes	Yes	Yes	No	Yes	I am not sure	4	2	1	0	57.1429
	Rehabilitated leopards - Add (d) "Rehabilitation facility seek to return to rehabilitated animals as near as is safely possible to where their patient animals were obtained from, taking into consideration, genetics, and ecology, and should they deviate from this, they will need to undertake a risk assessment as contem". Specific provision: TOPS Regulations, TOPS, 35. d) Rehabilitation facility se…	88.89	Yes	Yes	Yes	Yes	Yes	Yes	Yes	7	0	0	0	100
	In Apr 2024 Cabinet approved the POLICY POSITION ON THE CONSERVATION AND SUSTAINABLE USE OF ELEPHANT, LION, LEOPARD AND RHINOCEROS - The document addresses the implementation and phasing out of captive cats. To include the ban on keeping leopards in zoos. Specific provision: Policy Position - Section 6.1: Actions for Implementation (100%)	100	I am not sure	Yes	No	No	No	Yes	Yes	3	3	1	0	42.8571
	TOPS - The definition of captivity is missing. Specific provision: TOPS - Chapter 1.1: Definitions: Captivity (87,5%)	87.5	Yes	Yes	Yes	No	No	Yes	Yes	5	2	0	0	71.4286
	TOPS - The definition of an animal held captive is missing. Specific provision: TOPS - Chapter 1.1: Definitions: "Held captive" (87,5%)	87.5	Yes	Yes	Yes	No	No	Yes	Yes	5	2	0	0	71.4286
	Discourage the use of real leopard skins in favour of the faux fur skins that have already been accepted by the Shembe Church and communities in Zambia. Specific provision: Policy Objective 3 - Policy position on the conservation and sustainable use of elephant, lion, leopard and rhinoceros (90%)	90	No	Yes	Yes	Yes	Yes	Yes	Yes	6	1	0	0	85.7143
AMENDMENT<70%	The appointment of the Scientific Authority - the current list should feature independent marine biologists, scientists, academics, ethologists, zoologists, botanists, accredited welfare specialists, climate change experts, and environmentalists. Specific provision: TOPS Regulations, chapter 7, reg. 60 (1) where there is the Scientific Authority composition list - page 38 (63,64%)	63.64	Yes	Yes	I am not sure	Yes	No	No	No	3	3	1	0	42.8571
	The definition of sanctuary should be modified to include: "accredited, non-commercial facility with the objective to rehabilitate and release" and should include "where commercial interactions do not take place". Specific provision: TOPS Regulations, chapter 1.1: Definitions: Sanctuary, page 10 (60%)	60	Yes	Yes	No	No	No	No	No	2	5	0	0	28.5714
	Scientific authority to be re-structured to include hunting organizations. Specific provision: Trophy Hunting Leopard N&S 2023, Scientific authority must establish LHZ for purpose of setting quota (Norms and Standards), page 113 - 3. (2) (45,45%)	45.45	Yes	Yes	No	No	No	Yes	I am not sure	3	3	1	0	42.8571
	Camera traps be used by land owners to establish numbers and suitable individuals. Specific provision: Trophy Hunting Leopard N&S 2023, Scientific Authority more inclusive (63,64%)	63.64	Yes	Yes	Yes	Yes	Yes	Yes	I am not sure	6	0	1	0	85.7143
	Reinforcement internationally within Africa. Specific provision: CITES regs definition: “Reinforcement” - Species or subspecies is translocated into a part of its range where it augments conspecifics, with the intention to bolster an existing population, both numerically and genetically (66,67%)	66.67	Yes	I am not sure	Yes	I am not sure	No	No	I am not sure	2	2	3	0	28.5714
	Regularity of NDFs? Annual too frequent: it should be just Non-Detriment Findings, not Annual Non-Detriment Findings. Also, add to 62 a fourth section - (4) Non-detriment findings can be done up to every 10 years, and more frequently so, where there is a pending threat to a species, and a change in utilisation regime is determinable, and the Scientific Authority will oversee. Specific provision: …	55.56	No	No	I am not sure	No	Yes	No	Yes	2	4	1	0	28.5714
	Rehabilitated leopards and government decision making - Add (e) "where the provincial conservation authorities as part of management purposes, bring injured or orphaned specimens, or forensically obtained ones, there is an understanding with the rehabilitation facility that the authorities decide on eventual release sites of these specific animals.". Specific provision: TOPS Regulations, 35, e) w…	55.56	No	Yes	Yes	Yes	Yes	No	No	4	3	0	0	57.1429
ADD>70%	Rehabilitation of leopard and documenting success (80%)	80	Yes	Yes	Yes	Yes	Yes	Yes	Yes	7	0	0	0	100
	Leopard translocation as an aid to minimise conflict (70%)	70	No	Yes	Yes	Yes	No	Yes	Yes	5	2	0	0	71.4286
	Trap cage size for leopard (its dimensions) are regulated vs the intent to catch leopard (all large carnivores are on TOPS anyway) (85,71%)	85.71	No	Yes	Yes	Yes	No	Yes	Yes	5	2	0	0	71.4286
	Access to leopard derivates and products for traditional and spiritual use (90%)	90	Yes	Yes	Yes	No	Yes	Yes	Yes	6	1	0	0	85.7143
	Listing captive animals in a National Studbook (81,82%)	81.82	No	I am not sure	No	Yes	Yes	Yes	Yes	4	2	1	0	57.1429
	Norms and standards for transportation of wildlife (species specific) (81,82%)	81.82	Yes	Yes	No	Yes	No	Yes	Yes	5	2	0	0	71.4286
	Norms and Standards for sanctuaries and rehabilitation centres (88,89%)	88.89	Yes	Yes	Yes	Yes	Yes	Yes	Yes	7	0	0	0	100
	Norms and standards for research - including the use of tracking devices and collars (80%)	80	Yes	Yes	Yes	Yes	No	Yes	Yes	6	1	0	0	85.7143
	Norms and standards for the management of DCAs (100%)	100	Yes	Yes	Yes	Yes	Yes	Yes	Yes	7	0	0	0	100
	Excessive cost of leopard surveying and complex analysis required (80%)	80	No	Yes	Yes	I am not sure	Yes	No	Yes	4	2	1	0	57.1429
	Satellite collaring of leopard studies that are not published ever (77,78%)	77.78	Yes	Yes	I am not sure	Yes	No	I am not sure	I am not sure	3	1	3	0	42.8571
ADD<70%	Legislation needs to be more enabling. (60%)	60	Yes	I am not sure	I am not sure	No	Yes	Yes	I am not sure	3	1	3	0	42.8571
	Regulate the intervention of some NGOs in duties of the state (62,5%)	62.5	Yes	Yes	Yes	Yes	Yes	Yes	No	6	1	0	0	85.7143
	Leopard habituat well. For the purposes of monitoring, safety and tourism this should be encouraged in tourism orientated areas (55,56%)	55.56	Yes	I am not sure	Yes	No	No	Yes	I am not sure	3	2	2	0	42.8571
REMOVE>70%	DCAs should not be used for commercial activities as hunting. This will only lead to the "increase" of DCA leopards . Specific provision: Norms and Standards for the hunting of leopard in South Africa (75%)	75	Yes	No	No	Yes	Yes	Yes	No	4	3	0	0	57.1429
REMOVE<70%	The hunt of seven-year male leopard as any removal of male mammals in changing environments can lead to the extinction of the species. Specific provision: Policy Position, Section 6.3 Leopard hunting and damage-causing leopards - Objective 3: Actions for Implementation (54,55%)	54.55	Yes	I am not sure	No	Yes	Yes	I am not sure	I am not sure	3	1	3	0	42.8571

## Sheet: LEM SUGGESTIONS
LEOPARD MANAGEMENT
MODIFICATION	ISSUE	ID4	ID5	ID6	ID7	ID8	ID10	ID11
AMENDMENT>70%	Move leopard from "Vulnerable Species" category to "Protected Species" category on TOPS list. Specific provision: TOPS Species List (83,33%)	I disagree with this suggestion	Agreed	This may not be prudent given the Red list status is Vulnerable, however in TOPs there is no major difference as to how they are treated and are not discriminated	This will elevated the conservation status of Leopard and provide them with more protection.		Disagree. Panthera still classify leopard populations as declining.
	Management of damage-causing leopards. Specific provision: NA (100%)	Stipulate the development of a national framework for the management of damage-causing leopards, which would outline broad procedures and principles which would guide the development of province-specific processes	Agreed	??	Better SOPs must be in place for damage causing individuals. This must include the possibility of them being moved to accredited captive facilities.		The management of DCA leopards needs to be revised and reconsidered.
	Non-detriment findings are the keystone of sustainable use. Exports can only occur on the basis of scientifically robust and yearly updated NDFs. If sound data is not available and published regularly, exports must be halted. Specific provision: NEMBA section 62: NDFs (Annual non-­detriment finding), page 24 (70%)	Export quotas are set annually based on the results of monitoring surveys across SA. I would suggest formalising the current system as described in the Leopard Hunting Norms and Standards, and increasing the interval between NDF assessments to 5 years, which is more realistic.	Agreed	NDFs are complex and time consuming, at best simpler NDFs can annually be done, and more complex ones every 5 years...as long as there is not an unreasonable means of denying activities	NDFs must be published yearly to ensure that exports are not determined to the species. If they are not publish exports must not take place.		Agree
	Management authority to inspect carcass within 24 hrs is not quick enough. Within 5 hrs to ensure hairslip and damage to carcass does not occur. Specific provision: Trophy Hunting Leopard N&S 2023, management authority, page 115 - 4. (6) (70%)	Agree with the sentiment but difficult to achieve in practice given that leopard hunts are unpredictable and often take place at night. Realistically, mandating a response within 5 hours is impractical unless hunt organisations are prepared to sponsor an official to be on site for the duration of the hunt to inspect the carcass immediately.	Disagree - what this means is that the Official will have to be on standby for the hunt which is unrealistic, while there are too few staff to undertake such inspections. An affirdavit can be provided with photos of the spots and the size of the animal to avoid time delays if an official cannot be there timeously.	It is fine for 24 hours, max time period, but maybe specify sooner as ideal.	Management authorities should be on sight when leopards are hunted in order to ensure that hunting permit conditions are adhered to, thus then allowing them to inspect the carcass immediately.		5 hrs is an unreasonable time frame unless there is a management authority present at every hunt.
	Reintroduction internationally within Africa. Specific provision: Policy Position (77,78%)	Not sure what is being suggested here	Agreed	Given the high number of DCAs in SA (many are not obligate livestock killers), it can be a consideration to consider such reintroductions, which some provinces have done i.e Mpumalanga	Reintroductions internationally should be allowed if there is no options to relocate in South Africa. This also allows for good international collaboration but genetics must be closely monitored.		Leopards can only be reintroduced to ex-situ range states.
	Research on biodiversity conservation may include — "Research done by provincial scientists and published (not just in files, and on laptops)". Specific provision: NEMBA, Under section 50 [research] 50 e) All biodiversity-related scientists on state protected areas, provincial conservation Departments and agencies, and the South African National Biodiversity Institute are expected to engage in bi…	No legislative change required here	Agreed - this is resource dependant, and so anecdotal information is also valuable	Information must be based ideally on published information, from whoever, not grey literature and reports	All research should be published regardless of status. There is too much "research" that no one ever hears about or has the opportunity to read and learn from. Deadlines should be provided by authorities for research in order to ensure that this is published. Permits for research should be revoked if no publications are submitted.
	Provincial conservation authorities needing permits? - is there employment not enough? Add a fourth section - (4) All officials contemplated in section 87A (a), b) and c) are exempt from further permit renewals as long as they remain in the employ of their respective Department, organisation or agency, as they are expected to undertake such duties. Specific provision: NEMBA, Section 87A [Issuing …	No legislative change required	Agreed - the organisation has a permit which covers them	This is reasonable and can be done as per..	All conservation authorities should need permits as not all authorities are adequately trained.
	Knowledge on illegal killing of leopards - Add (f) for the purposes of research to assess illegal activity. Specific provision: NEMBA,Section 105b) [amnesty] Add f) for the purposes of research to assess illegal activity (71,43%)		Agreed	This implies an amnesty of sorts, as long as it wont be loopholed.. and closed as and when	This information should be published yearly as there is currently no published information on this.
	Provincial officials transporting leopards hailing from conflict or injury. Specific provision: TOPS Regulations, 5. a) “…to control damage causing animals originating from protected areas and private land, and to transport alive or dead specimens of compromised animals for management purposes” [who may apply for permits] (80%)		Agreed	Reasonable and written clearly it seems	Permits must be issued regardless of provincial officials staus in order for there to be record of animals movements. This should also be reported to studbook keepers in order for there to be montioring of these individuals.
	Haphazard trapping of leopard - Add an eight section - (8) “Applicants considered under 14(2)c) can set a trap cage for a large carnivore with the requisite permit which would be in perforce where if any one dimension is the same or in excess of one of the following: 2 m (l) x 0.9 m (h) x 0.7 m (w)". Specific provision: TOPS Regulations, 14(8), “Applicants considered under 14(2)c) can set a trap …		Agreed	This is to close loop hole of trap cag setting for all and sundry, where intention is to catch leopard, so a size dimension is considered. Wisely it will cover all similar size large carnivores also on TOPs	Further specifics must be provided for cage trapping. Materials used to make these cages and standardised designs must be put in place in order to eliminate the possibility of injury causing more distress to the animal.
	Rehabilitated leopards - Add (d) "Rehabilitation facility seek to return to rehabilitated animals as near as is safely possible to where their patient animals were obtained from, taking into consideration, genetics, and ecology, and should they deviate from this, they will need to undertake a risk assessment as contem". Specific provision: TOPS Regulations, TOPS, 35. d) Rehabilitation facility se…	Agree with proposed addition	Agreed	This needs to be done as stated, as rehab centres just want to take animals to their best friends reserves..	If Leopards are to be released in new areas risk assessments must be conducted, including genetic make up of the area and of the individual, current threats and mitigation of these. Leopards must also only go to rehabilitation centres that specialise in carnivores. Specialised training should be provided to rehabilitation centres regarding leopards
	In Apr 2024 Cabinet approved the POLICY POSITION ON THE CONSERVATION AND SUSTAINABLE USE OF ELEPHANT, LION, LEOPARD AND RHINOCEROS - The document addresses the implementation and phasing out of captive cats. To include the ban on keeping leopards in zoos. Specific provision: Policy Position - Section 6.1: Actions for Implementation (100%)		Leopards which cannot be rehabilitated and released should be able to be kept in reputable zoos with strict criteria. If leopards cannot be kept in zoo then no animals should be kept in zoos.	This will likely come, though it is not threatening to leopard populations at present, the activity of captive leopard keeping	It should not include the ban of keeping leopards in zoo as these animals serve as ambassador species and provide education and research opportunities. The phrasing should be only accredited zoos should keep leopards
	TOPS - The definition of captivity is missing. Specific provision: TOPS - Chapter 1.1: Definitions: Captivity (87,5%)	Should be added	Agreed	Strange, thought it would be there?	Define captivity in TOPS		Captivity - a state where an animal is confined to a particular space from which it cannot escape and is dependent on humans for some or all of its resource needs.
	TOPS - The definition of an animal held captive is missing. Specific provision: TOPS - Chapter 1.1: Definitions: "Held captive" (87,5%)	Should be added	Agreed	Must have this...	Define what is is to be held in captivity including if temporary		Captivity - a state where an animal is confined to a particular space from which it cannot escape and is dependent on humans for some or all of its resource needs.
	Discourage the use of real leopard skins in favour of the faux fur skins that have already been accepted by the Shembe Church and communities in Zambia. Specific provision: Policy Objective 3 - Policy position on the conservation and sustainable use of elephant, lion, leopard and rhinoceros (90%)	I am not sure that this merits legislative intervention - ownership of leopard skins without a permit is already illegal, although seldom enforced	Control of this trade is needed, but this goes contrary to SA's policy on sustainable resource use. What about the AmaKhosi who use leopards skins? This should apply to them also.	This is important to encourage this, and can only be at sort of a policy level	Traditional use of animal products should be banned as there are alternatives available and there is currently no data on how this affects populations.
AMENDMENT<70%	The appointment of the Scientific Authority - the current list should feature independent marine biologists, scientists, academics, ethologists, zoologists, botanists, accredited welfare specialists, climate change experts, and environmentalists. Specific provision: TOPS Regulations, chapter 7, reg. 60 (1) where there is the Scientific Authority composition list - page 38 (63,64%)	I do not think a modification is required	Agreed	SA already has structure to it, and experts can be consulted on matters, as they have done before in relation to leopard	Scientific authorities must be made up of a diverse group of individuals in order to obtain best practice. Veterinarians must be included.		In addition to subclause 3), the DG must request the members of the SA to nominate an independent SACNASP or equivalent accredited marine biologist, scientist, academic, ethologist, zoologist, botanist, welfare specialist, climate change expert and environmentalist.
	The definition of sanctuary should be modified to include: "accredited, non-commercial facility with the objective to rehabilitate and release" and should include "where commercial interactions do not take place". Specific provision: TOPS Regulations, chapter 1.1: Definitions: Sanctuary, page 10 (60%)	I do not think this modification is a good idea - would severely impede the ability of legitimate sanctuaries to generate income to sustain themselves	Agreed	Sanctuary is not for release of animals, they remain in it forever, and some may be commercial to a point, ie volunteers	Sanctuaries are not responsible for rehabilitation and release. They are responsible for the safe keeping of animals that are non releasable. There for this does not apply. But should be accredited.		TOPS Definition of Sanctuary Chapter 1.1: "A facility that provides permanent care" replaced with "An accredited facility with the primary objective to rehabilitate and release the specimens under its care and where commercial interactions such as breeding, trading and animal interactions do not occur".
	Scientific authority to be re-structured to include hunting organizations. Specific provision: Trophy Hunting Leopard N&S 2023, Scientific authority must establish LHZ for purpose of setting quota (Norms and Standards), page 113 - 3. (2) (45,45%)	No modification required	Agreed	It cant really include any industry, it has to be a scientific authority, and have scientists on it, its not a lobbying platform	Hunting organisations are not knowledgable about scientific data. Hunting organisations should be consulted but not form part of law making decisions.		In addition to subclause 3), the DG must request the members of the SA to nominate an independent SACNASP or equivalent accredited marine biologist, scientist, academic, ethologist, zoologist, botanist, welfare specialist, climate change expert and environmentalist.
	Camera traps be used by land owners to establish numbers and suitable individuals. Specific provision: Trophy Hunting Leopard N&S 2023, Scientific Authority more inclusive (63,64%)	Not a suitable topic for legislation unless it includes some provision pertaining to the robustness of camera trapping procedures - e.g. 'Camera trap surveys done by individual landowners may be used to inform decision-making around hunting quotas, provided the surveys are scientifically robust according to standards defined by the Scientific Autho	Agreed	In N&S this should be encouraged, as landowner will know, or get idea on demographics of leopards to be hunted, can be placed at baits too	Camera traps should be used for this purpose but this footage should be shared with authorities in order for permits to be issued.
	Reinforcement internationally within Africa. Specific provision: CITES regs definition: “Reinforcement” - Species or subspecies is translocated into a part of its range where it augments conspecifics, with the intention to bolster an existing population, both numerically and genetically (66,67%)	Difficult to justify while SA's leopard population remains in decline	Disagree - genetics need to be kept separate as with all other species	This is valid, and will talk alot of species, this word is defined in IUCN talk, and is basically reintroductions but where some conspecifics exist in addition
	Regularity of NDFs? Annual too frequent: it should be just Non-Detriment Findings, not Annual Non-Detriment Findings. Also, add to 62 a fourth section - (4) Non-detriment findings can be done up to every 10 years, and more frequently so, where there is a pending threat to a species, and a change in utilisation regime is determinable, and the Scientific Authority will oversee. Specific provision: …	Agree with the proposal	Disagree - if so much attention is focused on leopard and the impact of legal and illegal hunting then NDFs should be done annually	Low consensus, so revert to the 5 year, but with simpler annual ones? re NDFs	NDFs should be annual		Trade in species can only take place on the base of scientifically sound and yearly updated Non-detriment Findings.
	Rehabilitated leopards and government decision making - Add (e) "where the provincial conservation authorities as part of management purposes, bring injured or orphaned specimens, or forensically obtained ones, there is an understanding with the rehabilitation facility that the authorities decide on eventual release sites of these specific animals.". Specific provision: TOPS Regulations, 35, e) w…		Agreed	This can make sense, the gov authority are more in the know in many provinces, while the rehab centres are only fixated on releasing leopards where their friends are, and given the politics, they have access to few places	Management authorities must be the final discussion makers as long as they are adequately trained to do this.
ADD>70%	Rehabilitation of leopard and documenting success (80%)	Any releases of rehabilitated leopards should be subject to permit which denotes clear standards of monitoring, reporting and documentation in order to evaluate success	Agreed - but what is determined as success? This must be clearly defined	This may be applicable to permit conditions, and can be in a N&S or policy, but hard to legislate at higher level	Published data on successful and unsuccessful rehabilitation should be made available annually.
	Leopard translocation as an aid to minimise conflict (70%)	Subject to development of a translocation strategy and release plan in the release area, with clear standards for monitoring and definition of success. Working to improve coexistence at conflict areas is likely to be more effective (and cost effective)	Agreed	This has been the go to, and should stay in TOPs as an option and need to be permitted etc	Translation should be considered as an aid to minimise conflict as opposed to destroying damage causing individuals		Leopard translocation is acknowledged as a tool to address human wildlife conflict.
	Trap cage size for leopard (its dimensions) are regulated vs the intent to catch leopard (all large carnivores are on TOPS anyway) (85,71%)		Agreed	This can be a sure way to control haphazard translocations and captures, so minimum size dimensions are presented	Intent should be regulated but this should be monitored by authorities. There should be a full process for the trapping of leopard that is documented.
	Access to leopard derivates and products for traditional and spiritual use (90%)	Legal avenues for accessing leopard-derived products should be made more accessible, including provision for conservation authorities to levy a fee, and permits for the possession of lkeopard derivats	Agreed	This should be facilitated by already dead specimens, or euthenized ones, or hunters etc are encouraged to provide?	Traditional and spiritual use should not be considered in conservation.
	Listing captive animals in a National Studbook (81,82%)	Captive facilities should be compilant with international standards and registered with EAZA/WAZA, but there is currently no need for a captive breeding program for leopards in SA, and breeding of captive leopards should thus be discouraged	Disagree - no leopard should be in captive situations and/or used for breeding purposes	They are permitted but this can be done, but that industry must drive it, it is not crucial	All captive animals should be listed in a national studbook in order for facilities to be permitted to keep leopard.		ALl captive predators must be listed in a National Studbook, updated annually.
	Norms and standards for transportation of wildlife (species specific) (81,82%)	Norms and standards should be developed	Agreed - this applies to the broader industry	There are already standards for this	Norms and standard should be provided for all translocation of wildlife.		The Norms and Standards for the Translocation and Transportation of Wildlife are to be developed on accordance with best practice standards.
	Norms and Standards for sanctuaries and rehabilitation centres (88,89%)	Norms and standards should be developed	Agreed - this applies to the broader industry	Perhaps yes, but with more detail beyond whats in TOPS	Norms and standards should be provided for all sanctuaries, rehab facilities and zoological facilities in order to standardise care and ensure best practice		The Norms and Standards for the Rehabilitation, Care, Release and Management of Rehabilitation Centres and Sanctuaries are to be developed in accordance with best practice standards.
	Norms and standards for research - including the use of tracking devices and collars (80%)	Norms and standards should be developed	Agreed - this applies to all species	This may be necessary, regarding ethics etc, and relevant to leopard	Norms and standards must be provided for research to ensure animal welfare
	Norms and standards for the management of DCAs (100%)	Norms and standards should be developed	Agreed - this applies to all DCAs	These are done, but keep being set aside??	Norms and standards must be provided in order to ensure that all DCAs are provided with the best possible outcome.
	Excessive cost of leopard surveying and complex analysis required (80%)	This is not something that can be regulated through legislation short of waiving import duties on camera traps, etc.	Agreed - simpler methods are available and should be used, this will also prevent the current monopoly which some NGOs have over certain species	This is a problem, but not sure how to legislate this?
	Satellite collaring of leopard studies that are not published ever (77,78%)	The only legal mechanism to address this would be to include a requirement that all telemetry data are handed over to a provincial/national authority within 5 years of data collection being complete, after which other researchers may apply to use the data, appropriately crediting the original collector if any results are published	Agreed	There has been an increase in attempts to publish over the years, NGOs and government has made an effort, but the volunteer programmes on private places are less inclined.	All studies must be published within a certain timeframe. If they are not published permits must be revoked.		Publications are not always dependent on the researcher - there are other factors that limit publication; journal costs, incorrect approvals received etc.
ADD<70%	Legislation needs to be more enabling. (60%)			It is enabling?	Legislation should be less enabling. Stricter legislation should be in place to ensure the preservation of the species.
	Regulate the intervention of some NGOs in duties of the state (62,5%)		Agreed - currently some NGOs have sole authority over certain charismatic species	The provinces control this and there must be a piece saying that no one from public can interfere with an official from the state, like the Ordinances have	NGOs are not montitored by authorities as they should be. NGOs should not be able to intervene in duties of state.
	Leopard habituat well. For the purposes of monitoring, safety and tourism this should be encouraged in tourism orientated areas (55,56%)		Agreed - but keep ethical tourism methods in mind	This is important, economically, and cant be legislated really, all places want such a situation and it should simply be encouraged	Habituation of wild animals can lead to dangerous situations.
REMOVE>70%	DCAs should not be used for commercial activities as hunting. This will only lead to the "increase" of DCA leopards . Specific provision: Norms and Standards for the hunting of leopard in South Africa (75%)	DCAs should only be considered for hunting (a) once an inspection has confirmed that a leopard was responsible for the damage (b) if the hunt can be linked to the DCA incident (e.g. if the leopard returns to feed on the carcass), (c) within a LHZ for which hunting has been approved for that year in terms of the Leopard Hunting Norms & Standards	DCA leopards should not be hunted but their derivatives can be sold	This should be considered, as it may be that there are no options to ever hunt leopard, so a task team should look at this	There should be strict protocols on how an animals is determined to be a DCAs. Where possible these animals should be rehabilitated, all DCAs should be accessed by a vet in order to ensure there are not other mitigating factors.		Where animals have been declared as DCA's, they may not be hunted.
REMOVE<70%	The hunt of seven-year male leopard as any removal of male mammals in changing environments can lead to the extinction of the species. Specific provision: Policy Position, Section 6.3 Leopard hunting and damage-causing leopards - Objective 3: Actions for Implementation (54,55%)	Disagree that any change is required	Leopard hunts and DCA leopards should be treated differently	Out of context, all male animals removed can lead to extinction, but removal of those over this, or such age, has a lessened chance of extinction - this has an evidentiary backing re >7 year removals	Regardless of age if the animal is still contributing to the population it should not be removed. Monitoring of animals must be done in order to ensure the animal is no longer contributing.

## Sheet: LEH
LEOPARD HUNTING
MODIFICATION	ISSUE	% AGREEMENT R2	ID4	ID8	N° YES	N° NO	N° I AM NOT SURE	N° EMPTY	% YES
AMENDMENT>70%	It should be always specified who is responsible of DNA samples collected and what their use will be. Specific provision: Goverment Gazette nr 47984, 4. Managment of leopard hunts, (9)- page 115 (100%)	100	Yes	No	1	1	0	0	50
AMENDMENT<70%	Authorities should always collect a DNA sample from hunted leopards. Specific provision: Goverment Gazette nr 47984, 4. Managment of leopard hunts, (7) - page 115 (50%)	50	No	Yes	1	1	0	0	50
	Upon completion of a leopard hunt, government officials should complete the measurements and take pictures, in addition to verifying the hunt. Specific provision: Goverment Gazette nr 47984, 5. Monitoring of leopard hunts (1) - page 116 (66,67%)	66.67	No	Yes	1	1	0	0	50
	All costs of monitoring of leopard fall on the hunting industry, this is not a viable option. similar, all monitoring is one by NGO's which cast doubt on the data collected. Specific provision: NA (50%)	50	Yes	No	1	1	0	0	50
ADD>70%	Only male leopards may be hunted. (100%)	100	Yes	Yes	2	0	0	0	100
	Issuing permits too late for reasonable marketing to take place (100%)	100	Yes	Yes	2	0	0	0	100
ADD<70%	Leg hold traps, even "humane" ones, must not be used to catch leopards (33,33%)	33.33	Yes	Yes	2	0	0	0	100
	Hounds must not be used to hunt leopards. (50%)	50	No	Yes	1	1	0	0	50

## Sheet: LEH SUGGESTIONS
LEOPARD HUNTING
MODIFICATION	ISSUE	ID4	ID8
AMENDMENT>70%	It should be always specified who is responsible of DNA samples collected and what their use will be. Specific provision: Goverment Gazette nr 47984, 4. Managment of leopard hunts, (9)- page 115 (100%)	The conservation official should collect a DNA sample when doing the carcass inspection post-hunt. Researchers should be able to apply to access samples for conservation-relevant research projects, although the conservation authority should retain a portion of all samples for future use
AMENDMENT<70%	Authorities should always collect a DNA sample from hunted leopards. Specific provision: Goverment Gazette nr 47984, 4. Managment of leopard hunts, (7) - page 115 (50%)	The conservation official should collect a DNA sample when doing the carcass inspection post-hunt. Researchers should be able to apply to access samples for conservation-relevant research projects, although the conservation authority should retain a portion of all samples for future use
	Upon completion of a leopard hunt, government officials should complete the measurements and take pictures, in addition to verifying the hunt. Specific provision: Goverment Gazette nr 47984, 5. Monitoring of leopard hunts (1) - page 116 (66,67%)
	All costs of monitoring of leopard fall on the hunting industry, this is not a viable option. similar, all monitoring is one by NGO's which cast doubt on the data collected. Specific provision: NA (50%)
ADD>70%	Only male leopards may be hunted. (100%)	Hunting should be restricted to male leopards whose age can be reasonable assumed to be older than 7 years based on physical features such as dewlap development, facial and ear scarring and physical development
	Issuing permits too late for reasonable marketing to take place (100%)	Permits should be issued by a specific date and be valid for a certain period (say 9 months) after the date of issue, rather than restricted to a calendar year
ADD<70%	Leg hold traps, even "humane" ones, must not be used to catch leopards (33,33%)	Not relevant
	Hounds must not be used to hunt leopards. (50%)	Permits for the use of hounds to hunt should only be in response to DCA incidents, rather than trophy hunting

## Sheet: LER
LEOPARD RESEARCH
MODIFICATION	ISSUE	% AGREEMENT R2	ID1	ID2	ID4	ID5	ID6	ID10	ID11	N° YES	N° NO	N° I AM NOT SURE	N° EMPTY	% YES
AMENDMENT>70%	Regulations should specify differentiation between captures applied for research from captures for other purposes. Specific provision: ToPS Regulations 2007, regulation 2, regulation 26 (100%)	100	Yes	Yes	Yes	I am not sure		Yes	Yes	5	0	1	1	83.33
	The capture, immobilisation, or collaring of a leopard for research purposes should be subject to approval by a registered Animal Ethics Committee at an academic institution. Specific provision: TOPS Regulations 2007, Regulation 10 (90%)	90	Yes	Yes	Yes	Yes		Yes	Yes	6	0	0	1	100
	Knowledge on illegal leopard killing. Add f) for the purposes of research to assess illegal activity. Specific provision: NEMBA, Section 105b) [amnesty] Add f) for the purposes of research to assess illegal activity (88,89%)	88.89	Yes	Yes	Yes	Yes		Yes	Yes	6	0	0	1	100
	Government scientists to contribute more research. TOPs, 60(add section 5): Scientific authority members as contemplated in 1 b) and 1c) need to encourage their peers to accurately record information on the status of listed species, and they are further encouraged to contribute to conducting research on these matters. [scientific authority]. Specific provision: TOPs, 60(5): Scientific authority m…	80	Yes	Yes	No	Yes		Yes	I am not sure	4	1	1	1	66.67
	Good credentials of scientific organisations i.e NGOs. TOPs definitions to add: TOPs, Definitions:“Bona fide NGOs’: “A recognised, Non-governmental Organisation, with a proven track record of having worked on listed species and to which end could be seen as having requisite knowledge of whatever species they specialise in”. Specific provision: TOPs definitions to add: TOPs, Definitions:“Bona fide…	70	Yes	Yes	No	Yes		No	Yes	4	2	0	1	66.67
	Provinces to consider suggesting LHZs. Leopard N&S for hunting, Under 3. Add (14) The provinces may submit additional LHZs, provided comparable monitoring protocols as endorsed by the Scientific Authority who will then then adjudicate this. Specific provision: Leopard N&S for hunting, Under 3. Add (14) The provinces may submit additional LHZs, provided comparable monitoring protocols as endorsed …	90	Yes	Yes	Yes	Yes		Yes	I am not sure	5	0	1	1	83.33
	Researchers to support provinces regarding complicated analysis of leopard population surveys. Leopard N&S for hunting, Under 3. Add (15), Should the provinces have independently conducted leopard population surveys, as contemplated in (3) (14), the Scientific Authority should assist to get the data analysed to determine population density and trends, as the statistics is highly complex. Specific…	80	Yes	Yes	No	Yes		Yes	Yes	5	1	0	1	83.33
AMENDMENT<70%	Government researchers to publish more. Under section 50 [research] NEMBA, 50 e) All biodiversity-related scientists on state protected areas, provincial conservation Departments and agencies, and the South African National Biodiversity Institute are expected to engage in biodiversity research.(add subsection (e)?) Specific provision: Under section 50 [research] NEMBA, 50 e) All biodiversity-rela…	60	Yes	Yes	Yes	Yes		No	No	4	2	0	1	66.67
	Qualified personell on scientific authority to rely less on external people. TOPs reg 60 (add section 4): The members contemplated in (1) b) to f) need to be suitably qualified at the minimum of a Masters degree in any of the biological sciences or nature conservation. Specific provision: TOPs reg 60 (4): The members contemplated in (1) b) to f) need to be suitably qualified at the minimum of a M…	66.67	Yes	Yes	Yes	Yes		No	No	4	2	0	1	66.67
ADD>70%	Any tracking or telemetry collars fitted to leopards should be fitted with a remote removal mechanism (a 'drop-off' and/or 'rot off' device) (100%)	100	Yes	Yes	Yes	Yes		Yes	Yes	6	0	0	1	100
	All researchers should provide the relevant authority with information (age, sex. ID photos, date collared, capture location, etc.) on any collared leopards (100%)	100	Yes	Yes	Yes	Yes		Yes	Yes	6	0	0	1	100
	Non-invasive research methods (camera trapping, DNA collection from scats, etc.) should be preferred to methods involving capture of leopards whenever possible (90%)	90	Yes	Yes	Yes	Yes		Yes	Yes	6	0	0	1	100
	Introduce publishing and reporting on mass of government records, i.e DCAs, lethal control, etc (88,89%)	88.89	Yes	Yes	No	Yes		Yes	Yes	5	1	0	1	83.33
	Make genetics material accessible not only to veterinarians, who should make it available (77,78%)	77.78	Yes	Yes	Yes	Yes		Yes	Yes	6	0	0	1	100
	Regional gaps in genetics knowledge in SA, i.e North West (77,78%)	77.78	Yes	Yes	No	Yes		Yes	I am not sure	4	1	1	1	66.67
	Complex methods to survey trends in leopard populations (simplicity needed) (70%)	70	No	Yes	No	Yes		No	Yes	3	3	0	1	50
	Include already published information on leopard in building the new legislation, i.e meta-analyses, reviews etc. (80%)	80	Yes	Yes	No	Yes		Yes	Yes	5	1	0	1	83.33
	Large number of leopard collaring studies, with mass exposure on social media, but not accountable to publish (88,89%)	88.89	Yes	Yes	Yes	Yes		Yes	No	5	1	0	1	83.33
	Research that relies on non-invasive methods such as spoor counts, dung sampling, observation, etc should not need SAVC approval (100%)	100	Yes	Yes	Yes	Yes		Yes	Yes	6	0	0	1	100
	Incentivise land owners to coordinate their own research in their landscape. Right now it is not happening. (80%)	80	Yes	Yes	No	Yes		Yes	No	4	2	0	1	66.67
ADD<70%	Hurdles to publish research in terms of permission, ethics etc. (44,44%)	44.44	Yes	No	Yes	No		Yes	No	3	3	0	1	50
	Obstruction to conducting research, owing to territoriality of particular person(s) with this species (44,44%)	44.44	Yes	No	Yes	No		Yes	No	3	3	0	1	50
	The sustainability of wild population through ex-situ research (57,14%)	57.14	Yes	No	Yes	Yes		I am not sure	No	3	2	1	1	50
	Statistical programmes to analyse leopard population surveys are very complex and arduous (50%)	50	Yes	No	Yes	Yes		Yes	No	4	2	0	1	66.6667
	Time consuming programming required to analyse leopard population data, i.e R programmes running for says - thats not on (37,5%)	37.5	Yes	No	Yes	Yes		Yes	No	4	2	0	1	66.6667

## Sheet: LER SUGGESTIONS
LEOPARD RESEARCH
MODIFICATION	ISSUE	ID1	ID2	ID4	ID5	ID6	ID10	ID11
AMENDMENT>70%	Regulations should specify differentiation between captures applied for research from captures for other purposes. Specific provision: ToPS Regulations 2007, regulation 2, regulation 26 (100%)		Agreed, research is now hampered by the endless list of policies and regulations that have nothing to do with research. SA must wake up and follow international policies when it comes to research and wildlife captures.	Prohibited methods of hunting may be used to capture leopards for research purposes, provided the research and capture procedures have been approved by a registered Animal Ethics Committee and all reasonable measures are implemented to reduce negative impacts on animal welfare	Agreed - but research should inform management of the species as well		The reason for capture must be specified on the permit application.
	The capture, immobilisation, or collaring of a leopard for research purposes should be subject to approval by a registered Animal Ethics Committee at an academic institution. Specific provision: TOPS Regulations 2007, Regulation 10 (90%)		It is already done by Universities - but not so if you are an NGO or goverment. This again shows the endless redtape academics need to deal with in doing research. Make a rule for all - but, then again, who will review these applications? Why cant goverment have their own ethics committees?	All research involving the capture, immobilisation and collaring of a leopard should be approved by an Animal Ethics Committee prior to research permits being issued by the relevant conservation authority	Agreed - but also within the Research Division of a conservation authority		The capture, immobilisation or collaring of a leopard for research purposes should be subject to approval by a registered Animal Ethics Committee at an academic institution.
	Knowledge on illegal leopard killing. Add f) for the purposes of research to assess illegal activity. Specific provision: NEMBA, Section 105b) [amnesty] Add f) for the purposes of research to assess illegal activity (88,89%)		Not sure what this means - but currenlty there is almost no info on illegally killed leopards. Yet, throphy harvest is regulated to the point where no permits are issued. This again show the lack of credibility from goverment, where the focus is on law abding groups, rather than focussing on illegal activites.	Research projects on illegal leopard killing may be permitted provided the research does not incenitise illegal killing and has been approved by an academic ethics committee.	Agreed
	Government scientists to contribute more research. TOPs, 60(add section 5): Scientific authority members as contemplated in 1 b) and 1c) need to encourage their peers to accurately record information on the status of listed species, and they are further encouraged to contribute to conducting research on these matters. [scientific authority]. Specific provision: TOPs, 60(5): Scientific authority m…			Government scientists should be encouraged to collate and publish data, either independently or in collaboration with an academic institution of suitably-qualified researcher	Agreed
	Good credentials of scientific organisations i.e NGOs. TOPs definitions to add: TOPs, Definitions:“Bona fide NGOs’: “A recognised, Non-governmental Organisation, with a proven track record of having worked on listed species and to which end could be seen as having requisite knowledge of whatever species they specialise in”. Specific provision: TOPs definitions to add: TOPs, Definitions:“Bona fide…			I feel that this is too broad and subjective - an NGO that has historically worked on leopards will not necessarily have the requisite knowledge and expertise to usefully contribute on ALL aspects of leopard management.	Agreed		What will be the criteria to define bona fide NGO's?
	Provinces to consider suggesting LHZs. Leopard N&S for hunting, Under 3. Add (14) The provinces may submit additional LHZs, provided comparable monitoring protocols as endorsed by the Scientific Authority who will then then adjudicate this. Specific provision: Leopard N&S for hunting, Under 3. Add (14) The provinces may submit additional LHZs, provided comparable monitoring protocols as endorsed …				Agreed		The provinces may submit additional LHZs based on robust, transparent data and comparable monitoring protocols as endorsed by the Scientific Authority, who will then then adjudicate the submission..
	Researchers to support provinces regarding complicated analysis of leopard population surveys. Leopard N&S for hunting, Under 3. Add (15), Should the provinces have independently conducted leopard population surveys, as contemplated in (3) (14), the Scientific Authority should assist to get the data analysed to determine population density and trends, as the statistics is highly complex. Specific…		Why shift the responsiblity to academia?	Not appropriate for legislation. There are a number of researchers/NGOs who can assist with this, and the SA can nominate these, but processing these data can be time/resource intensive and so there would need to be some sort of provision for funding this work as well.	Agreed		Should the provinces have independently conducted leopard population surveys for submission, as contemplated in (3) (14), the Scientific Authority, or a suitably qualified independent researcher that they nominate, will assist in data analysis to determine population density and trends.
AMENDMENT<70%	Government researchers to publish more. Under section 50 [research] NEMBA, 50 e) All biodiversity-related scientists on state protected areas, provincial conservation Departments and agencies, and the South African National Biodiversity Institute are expected to engage in biodiversity research.(add subsection (e)?) Specific provision: Under section 50 [research] NEMBA, 50 e) All biodiversity-rela…			Not relevent	Agreed - but resources are limited and staff are already stretched so they should be supported to be able to do this		In addition to subclause 3), the DG must request the members of the SA to nominate an independent SACNASP or equivalent accredited marine biologist, scientist, academic, ethologist, zoologist, botanist, welfare specialist, climate change expert and environmentalist.
	Qualified personell on scientific authority to rely less on external people. TOPs reg 60 (add section 4): The members contemplated in (1) b) to f) need to be suitably qualified at the minimum of a Masters degree in any of the biological sciences or nature conservation. Specific provision: TOPs reg 60 (4): The members contemplated in (1) b) to f) need to be suitably qualified at the minimum of a M…			No relevent	Agreed - but this should then be expected of the hunting industry representatives as well
ADD>70%	Any tracking or telemetry collars fitted to leopards should be fitted with a remote removal mechanism (a 'drop-off' and/or 'rot off' device) (100%)			All telemetry devices (collars) put onto leopards should be fitted with at least one release mechanism, either a triggered 'drop-off' device, or a section of fabric that naturally decays over time and will cause the collar to fall off ('rot off'). Ideally both should be included on all collars as drop-off devices may fail	Agreed		it is a compulsory requirement that telemetry or satellite collars must have a remote removal (drop-off/rot-off) mechanism.
	All researchers should provide the relevant authority with information (age, sex. ID photos, date collared, capture location, etc.) on any collared leopards (100%)			Researchers should furnish the managing authority with key information on all captured leopards within 7 days of a capture/collaring taking place	Agreed		Any/all persons collaring leopard must provide the relevant management authority with information (age, sex, ID photos, date collared, capture location, etc.) on any collared leopards within 1 week of the collaring intervention.
	Non-invasive research methods (camera trapping, DNA collection from scats, etc.) should be preferred to methods involving capture of leopards whenever possible (90%)			Non-invasive research methods should be preferred	Agreed
	Introduce publishing and reporting on mass of government records, i.e DCAs, lethal control, etc (88,89%)			Conservation authorities are encouraged to make information available, either through publication, or by making data available to local academic institutions	Agreed
	Make genetics material accessible not only to veterinarians, who should make it available (77,78%)			Managing authorities should retain genetics samples (ideally tissue samples), and researchers should be able to apply for access to these samples and to take small samples for analysis. The Managing authority should retain the bulk of the sample for future use.	Agreed
	Regional gaps in genetics knowledge in SA, i.e North West (77,78%)			Not a legislative issue	Agreed
	Complex methods to survey trends in leopard populations (simplicity needed) (70%)			Not a legislative issue	Agreed - simpler methods can be used and not as dictated by NGOs
	Include already published information on leopard in building the new legislation, i.e meta-analyses, reviews etc. (80%)			All new leopard-related legislation should take the most up-to-date information on leopard ecology, conservation status and distribution into account	Agreed
	Large number of leopard collaring studies, with mass exposure on social media, but not accountable to publish (88,89%)			All permits for the capture and collaring of leopards should include a condition that all data are to be shared with the local authority, and may be made available to other researchers if these data have not been published within 5 years	Agreed
	Research that relies on non-invasive methods such as spoor counts, dung sampling, observation, etc should not need SAVC approval (100%)			Non-invasive research methods (camera trapping, sign surveys, scat sampling, direct observation) do not include prohibited capture methods and do not seen SAVC approval	Agreed
	Incentivise land owners to coordinate their own research in their landscape. Right now it is not happening. (80%)				Agreed - this should be a permit requirement
ADD<70%	Hurdles to publish research in terms of permission, ethics etc. (44,44%)			Not relevant	Disagree
	Obstruction to conducting research, owing to territoriality of particular person(s) with this species (44,44%)			Should be managed by managing authorities, not a legislative issue	Disagree
	The sustainability of wild population through ex-situ research (57,14%)			Not relevant	Agreed			No
	Statistical programmes to analyse leopard population surveys are very complex and arduous (50%)			Not relevant	Agreed			No
	Time consuming programming required to analyse leopard population data, i.e R programmes running for says - thats not on (37,5%)			Not relevant	Agreed

## Sheet: LET
LEOPARD TRANSLOCATION
MODIFICATION	ISSUE	% AGREEMENT R2	ID6	ID10	N° YES	N° NO	N° I AM NOT SURE	N° EMPTY	% YES
AMENDMENT>70%	Amend in line with latest science translocation only allowed in line with DCA framework and guidelines. Specific provision: NA (100%)	100	Yes	Yes	2	0	0	0	100
	A criteria for translocation should be that a proper scientific assessment has been conducted by the authority to determine if there are viable release sites. Translocation can only be considered if these sites are pre-determined and pre-selected based on individual characteristics required. Specific provision: Norms and standards for the management of damage-causing animals in South Africa, Part…	100	Yes	Yes	2	0	0	0	100
	Translocation brings many risks to the animals involved and the people at the receiving environment, as well as costs. In the legislation should be specified that translocation should be a last resort generally. Specific provision: Norms and standards for the management of damage-causing animals in South Africa, Part 2, Criteria for the translocation of damage-causing animals (100%)	100	Yes	Yes	2	0	0	0	100
	Cage traps can be used to translocate, euthanize or release on site. Add release on site to the legislation. Specific provision: Norms and standards for the management of damage-causing animals in South Africa, Part 3, section 9i Minimum requirements for use of cage traps (100%)	100	Yes	Yes	2	0	0	0	100
ADD>70%	Baits in trap cages should be pre-baited with a sedative such as midazalom to ensure calmness in the trap cage (100%)	100	Yes	Yes	2	0	0	0	100
	Translocation feedback should be part of conditions to collect data about translocation success, failures etc. (100%)	100	Yes	Yes	2	0	0	0	100
	Introduce a fashion as through hunting return forms in which return information about translocation of "problem" leopard, use of sedative for trap cages, translocation feedback etc. (100%)	100	Yes	Yes	2	0	0	0	100
ADD<70%	Limit translocation of single individuals (33,33%)	33.33	I am not sure	Yes	1	0	1	0	50
	Regulate translocation of "problem" leopard into areas with existing populations (66,67%)	66.67	Yes	No	1	1	0	0	50
	Damage causing animals may be translocated by certified persons (50%)	50	I am not sure	I am not sure	0	0	2	0	0
	Leg hold traps (even "humane" ones) should not be used to capture leopard (66,67%)	66.67	No	No	0	2	0	0	0

## Sheet: LET SUGGESTIONS
LEOPARD TRANSLOCATION
MODIFICATION	ISSUE	ID6	ID10
AMENDMENT>70%	Amend in line with latest science translocation only allowed in line with DCA framework and guidelines. Specific provision: NA (100%)	Translocation permitted given ecological and biological consequences
	A criteria for translocation should be that a proper scientific assessment has been conducted by the authority to determine if there are viable release sites. Translocation can only be considered if these sites are pre-determined and pre-selected based on individual characteristics required. Specific provision: Norms and standards for the management of damage-causing animals in South Africa, Part…	Authorities can have a rough idea across the board, but not subject every piece of ground to such an assessment
	Translocation brings many risks to the animals involved and the people at the receiving environment, as well as costs. In the legislation should be specified that translocation should be a last resort generally. Specific provision: Norms and standards for the management of damage-causing animals in South Africa, Part 2, Criteria for the translocation of damage-causing animals (100%)	Given it is a last resort, authorities can ask more questions then, and make sure all the tick boxes are checked before proceeding
	Cage traps can be used to translocate, euthanize or release on site. Add release on site to the legislation. Specific provision: Norms and standards for the management of damage-causing animals in South Africa, Part 3, section 9i Minimum requirements for use of cage traps (100%)	The best option is release on site, or nearby, but this is contingent on landowner tolerance, in some cases, where dependent cubs are caught they must be released there
ADD>70%	Baits in trap cages should be pre-baited with a sedative such as midazalom to ensure calmness in the trap cage (100%)	This can be suggested, and it is a good idea, though only vets can prescribe this, can be in a guideline	Once it is confirmed that the target animal is taking the bait, the cage trap bait should be appropriately medicated under veterinary direction to reduce stress to the animal once captured.
	Translocation feedback should be part of conditions to collect data about translocation success, failures etc. (100%)	Conditionally, this should be done and reported, and be in N&S if so	Reporting at monthly intervals 6-months post release and quarterly thereafter for a period of 2-years is required.
	Introduce a fashion as through hunting return forms in which return information about translocation of "problem" leopard, use of sedative for trap cages, translocation feedback etc. (100%)	Can be done, conditionally, and provinces do this, but must be done and good suggestion
ADD<70%	Limit translocation of single individuals (33,33%)	Can only be singletons as they are solitary	Unlcear? Does this refer to the prevention of mothers and cubs or siblings being translocated? A
	Regulate translocation of "problem" leopard into areas with existing populations (66,67%)	Yes, but also unsaturated populations....
	Damage causing animals may be translocated by certified persons (50%)	True, but permit will be awarded to such, and generally is only with experts in state or NGO.. there will have to be a way to certify..
	Leg hold traps (even "humane" ones) should not be used to capture leopard (66,67%)	Leg-hold traps have been used to great effect before, and been less damaging that some cage traps, so this wont hold to limit	All leg hold and gin traps should be prohited for sale, purchase and use for the capture of leopards and all other predators because of their significant welfare concerns and non-target specific nature.

## Sheet: LEW
LEOPARD WELFARE
MODIFICATION	ISSUE	% AGREEMENT R2	ID3	ID7	ID10	N° YES	N° NO	N° I AM NOT SURE	N° EMPTY	% YES
AMENDMENT>70%	Gin traps should be made illegal not only for use, but also the sale, purchase and possession of them as they pose a serious risk to leopard welfare. Specific provision: TOPS Regulations (100%)	100	Yes	Yes	Yes	3	0	0	0	100
ADD>70%	Minimum enclosure size should be established at country level, not provincialy, whether animals are held temporarily or for long term. (100%)	100	Yes	Yes	Yes	3	0	0	0	100
	There should be Norms and Standards for captive leopards caring. (100%)	100	Yes	Yes	Yes	3	0	0	0	100
	Wild-caught leopards should not be kept in permanent captivity, unless they are incapable of surviving in the wild. (100%)	100	Yes	No	Yes	2	1	0	0	66.67
	Leg hold traps (even "humane" ones) should not be used to capture leopard (100%)	100	Yes	Yes	Yes	3	0	0	0	100
	Baits in trap cages should be pre-baited with a sedative, such as midazalom, in order to ensure calmness in the trap cage.(83,33%)	83.33	Yes	No	Yes	2	1	0	0	66.67
	Welfare assessment under the wellbeing portfolio of DFFE (80%)	80	Yes	No	Yes	2	1	0	0	66.67
	Clear actions established for dealing with damage causing individuals (100%)	100	Yes	Yes	Yes	3	0	0	0	100
ADD<70%	Amend definition of wellbeing to duty of care principles (50%)	50	Yes	Yes	Yes	3	0	0	0	100
REMOVE>70%	There is little justification for the captive breeding of African leopards in South Africa from a conservation perspective, and captive breeding of leopards should thus not be permitted. Specific provision: NA (83,33%)	83.33	Yes	No	Yes	2	1	0	0	66.67

[truncated: 1 more sheets: LEW SUGGESTIONS]
