# Supplementary material for: Wildlife management and conservation in South Africa: informing legislative reform through expert consultation using the Policy Delphi methodology
Source: Front Vet Sci. 2025 Jun 30;12:1549222. doi: 10.3389/fvets.2025.1549222 (PMC12258392; doi:10.3389/fvets.2025.1549222)
Supplement: Supplementary file 18 [file Data_Sheet_13.xlsx]

## Sheet: Amend+Add
Species	Issue	Thematic category
ELEPHANT	Processes linked to different contrasting laws, and provincial concurrent competency introduce excessive bureaucracy that prevents efficiency, a key governance criterium. Specific provision: NEMPA, NEMBA (85,71%)	Necessity for national uniformation
ELEPHANT	Measures regarding "damage-causing animals". TOPS definition needs refining to reflect interaction with human activities and exhaustion of all non-lethal methods as per Annex VI (flow diagram) and is imminent threat to human life. Specific provision: Paragraph 20 (1)(b)(i) about TOPS pertaining damage-causing animals (78,57%)	Damage-causing animals management
ELEPHANT	The time frame for keeping an elephant in a release camp should be accompanied by a reason, rather than just having a limit of 6 months. Expecially, if an elephant is kept for more than 3 months, a valid reason must be supplied why animal is being kept for extended period of time in release Bhoma. Specific provision: Elephant Norms & Standards Gazetted February 2023 - 13 (3) , page 92 (84,62%)	Reintroduction, relocation and release
ELEPHANT	Immunocontraceptive vaccines should also be done by an expert who has been working with specific populations for an extended period of time, not just veterinarians. This could decrease identification time and reduce stress on animals. The vet could just be present, considering that not all vets know how to sex and age elephants out of a helicopter. Specific provision: Elephant Norms & Standards G…	Competent professionals involvement
ELEPHANT	Vasectomies in elephants should be performed by veterinarians with experience only, not just generic veterinarians, as written in N&S. Specific provision: Elephant Norms & Standards Gazetted February 2023 - 17 (8) c , page 95 (72,73%)	Competent professionals involvement
ELEPHANT	Situations where release camps are not required should be addressed in Elephant N&S. Specific provision: N&S section 13, page 20 (91,67%)	Reintroduction, relocation and release
ELEPHANT	Circus elephants must be phased out and not permitted. Specific provision: N&S 2023 Part 1 translocation, import and export of elephants 12 (6), page 92 (92,86%)	Practices on live animals regulation
ELEPHANT	GnRH vaccines should not be allowed in any elephant, wild or captive, only under specific circumstances and with permits. Specific provision: N& S 2023 Part 2 Contraception of wild elephants 17 (4), page 94 (80%)	Practices on live animals regulation
ELEPHANT	Definitions of critical terms meanings such as: "sustainable", "ecological integrity", "sustainable consumptive and non-consumptive use", "well-being", "biologically healthy population" are needed for the achievement of the N&S purpose. Specific provision: The National Norms and Standards for the Management of Elephant in South Africa, Chapter 1, 1. Definitions and 2 (1), page 85 (78,57%)	Improve or add definitions
ELEPHANT	The principle around what constitutes "biodiversity loss" (spatial, structural, temporal, functional, species and its certainty) is not articulated in N&S Guiding Principles and should be addressed. Specific provision: The National Norms and Standards for the Management of Elephant in South Africa, Chapter 1, 3 (e) Guiding Principles, page 86 (84,62%)	Improve or add definitions
ELEPHANT	Among N&S Guiding Principles, there should be one about how management, where possible, should first attempt to emulate natural processes. Specific provision: The National Norms and Standards for the Management of Elephant in South Africa, Chapter 1, 3 Guiding Principles, pages 86-87 (75%)	Populations management improvement
ELEPHANT	Elephants introduction assessment should also consider the surrounding community and possible threats. Specific provision: N&S - Chapt 2 - 7, pages 89-90 (92,31%)	Social environment and inclusive, equal and fair decision-making
ELEPHANT	Among N&S Duty of Care, the responsible person should include demographics of elephant population when reporting the total number estimation and the number of unnatural mortalities of elephants. Specific provision: N&S - Chapt 2 - 8(3) - (b) (ii), pages 90 (76,92%)	Research, reporting, and data provision improvement
ELEPHANT	There should be an explicit requirement for responsible persons to sign acknowledgment of an Elephant Management Plan content understanding/undertaking. Specific provision: N&S 8 Duty of Care (1 – 3) referencing responsibilities of owners, page 90 (71,43%)	Accredited facilities and owners requirements and responsibility
ELEPHANT	Incorrect reference to "rehabilitation". “Rehabilitation” must be changed to “rewilding” of elephants. Rewilding refers to the process of habituating domesticated/tame/previously captive animals back to extensive wildlife systems without the need/limited need for human intervention. Specific provision: 16 (1) (b) Establishment of new populations of wild elephants, pages 93-94 (100%)	Improve or add definitions
ELEPHANT	GnRH Immunocontraceptive vaccines should not be used as fertility control measures in wild female elephants until more scientific information becomes available. There is not enough peer-reviewed science on the methodology in females. Long-term use in males has serious effects and shouldn't be used. Specific provision: Contraception of Wild Elephants 17 (4) GnRh in wild elephants, page 94 (72,73%)	Practices on live animals regulation
ELEPHANT	The time given (48 h) to manage escaped elephants is not enough and it is inconsistent with owner of elephant and owner of property to where elephants roam. Specific provision: Escaped Roaming elephants Clause 26 (4), page 99 (83,33%)	Accredited facilities and owners requirements and responsibility
ELEPHANT	Where lethal measures are necessary to manage an elephant or a group of elephants or to manage elephant population size, it should be add that the killing and management thereof must avoid unnecessary suffering and be as human as possible. Specific provision: National N&S Elephant 2023 3.Guiding Principles (i), page 86 (78,57%)	Efficient, detailed well-being approach in legislation
ELEPHANT	The responsible person must sign off on the Management Plan stating that they understand and accept the contents thereof. Specific provision: National N&S Elephant 2023 Management Plans 6 (1), pages 87-88 (100%)	Accredited facilities and owners requirements and responsibility
ELEPHANT	The management plan should be reviewed at least 10 years, or sooner if circumstances on the property \ population considered in the Management Plan change. Specific provision: National N&S Elephant 2023 Management Plans 6 (8), page 89 (100%)	Populations management improvement
ELEPHANT	Replace this clause - With elephant may not be kept, trained, exhibited or transported by circuses. Reason > The use of elephants in circuses should be prohibited based on research that indicates high levels of cruelty, stereotypic behaviours. Specific provision: National N&S Elephant 2023 Translocation, import and export of elephants (6), pages 91-93 (92,31%)	Practices on live animals regulation
ELEPHANT	The draft N&S for the management of elephants in captivity should be reviewed and reinstated (23) would require an additional point referring to Keeping of elephants in captivity must be in accordance with the N&S for the care and management of elephants in captivity. Specific provision: National N&S Elephant 2023 23 Keeping elephants in captivity, page 97 (87,5%)	Regulate or prevent captivity
ELEPHANT	Immunocontraception vaccines can be admisitered by any experienced person, not necessarily a vet. Specific provision: Elephant N&S 2023 Part 2 Contraception of wild elephants 17 (2) (b) (83,33%)	Competent professionals involvement
ELEPHANT	Method/s of culling requires amendment in terms of updated research. Specific provision: Elephant N&S 2023, Ch 2 section 19, pages 95-96 (84,62%)	Evidence-based decision-making
ELEPHANT	Adequate enclosure 9. (4) The minimum standard for a perimeter fence currently stipulated is outdated given the progress in experimentation and implementation in East Africa. This needs amending. Specific provision: National N&S Elephant 2023 (92,31%)	Evidence-based decision-making
ELEPHANT	Transportation, import and export of elephants 12. - there is no mention of how elephants will be managed from a metapopulation and genetic perspective. Specific provision: National N&S Elephant 2023 (75%)	Populations management improvement
ELEPHANT	The format proposed for such a plan has a lot of redundancy and misses key sections such as key indicators, monitoring, reporting and evaluation and adaptive management. Specific provision: Appendix 1 Management Plans for Wild elephant (91,67%)	Populations management improvement
ELEPHANT	Any causes of non-testosterone aggressive behaviour in wild male elephants should be identified and mitigated by consulting experts in this field. Specific provision: N&S - Chapt 2 - Part 2-17(5) (72,73%)	Competent professionals involvement
ELEPHANT	Vasectomies should be considered only in very small and descreet wild elephant populations where no alternative non-lethal option is available. Specific provision: N&S - Chapt 2 - Part 2- 17(8)(b) (70%)	Practices on live animals regulation
ELEPHANT	Vasectomies must be performed by experienced veterinary surgeons in the elephant vasectomy procedure. Specific provision: N&S - Chapt 2 - Part 2- 17(8)(b) (77,78%)	Competent professionals involvement
ELEPHANT	Immunocontraceptive vaccines should not include the use of GnRH vaccines. this should only be used to control musth after consultation with an elephant behaviour expert. Specific provision: N&S - Chapt 2 - Part 4- 25(2)(a) (77,78%)	Practices on live animals regulation
ELEPHANT	A management plan for a wild elephant shall include the demographics of elephant population. Specific provision: Elephant N&S Annexure I - (4) 4.2 (84,62%)	Research, reporting, and data provision improvement
ELEPHANT	No accountability for non-compliance to EMP’s by responsible persons. Must sign acknowledgment of understanding/undertaking for EMP. No provisions/legal framework within TOPS/permit conditions to account for non-compliance of EMP’s by the responsible persons. Specific provision: N&S 8 Duty of Care (1 – 3) referencing responsibilities of owners (83,33%)	Accredited facilities and owners requirements and responsibility
ELEPHANT	Guides should have extensive elephants interaction training to properly handle elephant interactions properly. There have been numerous incidents of late where it can be clearly seen that this level of training is lacking. Specific provision: Elephant N&S 2023, Annexure III, page 106 (76,92%)	Practices on live animals regulation
ELEPHANT	There should be incentive for good management through tax rebait. (71,43%)	Costs and economic incentives
ELEPHANT	Good decision making and expansion of elephant range should be enabled through inclusivity. Landowners should have more voice in policy. (85,71%)	Social environment and inclusive, equal and fair decision-making
ELEPHANT	It must be mandatory and subject to a hefty fine - whether private or state - for reserves to ensure that all fencing is properly maintained and elephant proof. Where elephants escape they must be returned to the reserve and must be the responsibility of reserves i with help from authorities. (78,57%)	Accredited facilities and owners requirements and responsibility
ELEPHANT	N&S for elephants in captivity are needed. (80%)	Regulate or prevent captivity
ELEPHANT	TOPS registration for veterinarians should be a national permit, not just a provincial permit. (72,73%)	Necessity for national uniformation
ELEPHANT	Veterinarians should have at least 5 years of wildlife experience before being considered to advise on elephant matters. (72,73%)	Competent professionals involvement
ELEPHANT	Management plans for elephants that are free-roaming (res nullius) i.e. not fenced in. (81,82%)	Populations management improvement
ELEPHANT	DCA control of elephant by non-state officials (90,91%)	Damage-causing animals management
ELEPHANT	Include metapopulation management concepts and thinking into elephant norms and standards (84,62%)	Populations management improvement
ELEPHANT	Equitable access to all elephant products and derivatives i.e. elephant dung (83,33%)	Social environment and inclusive, equal and fair decision-making
ELEPHANT	Insufficient emphasis has been given to the pre-monitoring of any elephant before capture operation. It is important that social associations are known and proper knowledge of the family structure is ensured, before any capture operation. (76,92%)	Research, reporting, and data provision improvement
ELEPHANT	Selective culling of elephants or disturbance culling. (76,92%)	Practices on live animals regulation
ELEPHANT	GnRH should not be allowed in any elephant unless under specific circumstances and with permits. The welfare impact is huge on the entire population. Too many reserves are using it uncontrolled on wild and captive elephants. (100%)	Practices on live animals regulation
ELEPHANT	A Biodiversity Management Plan for Elephant in South Africa must be developed to give the context and guidance for elephant management in the country (92,31%)	Necessity for national uniformation
ELEPHANT	The protection of iconic plants should be considered (for example the Von Willigh's baobab in the Kruger National Park, putting rocks around the base so elephants cannot destroy it). (71,43%)	Damage-causing animals management
ELEPHANT	Accountability for the inaction of proactive management of their elephant population (76,92%)	Accredited facilities and owners requirements and responsibility
ELEPHANT	Consolidated legislation should have key principles of maintaining elephant's role in intact systems, restore elephant's role, or mimic the outcomes of elephants. (81,82%)	Populations management improvement
ELEPHANT	Legislation should have explicit procedures of bottom-up development that facilitate meaningful participation, co-management and co-accountability (91,67%)	Social environment and inclusive, equal and fair decision-making
ELEPHANT	Reference to introduction or keeping of wild elephants in captivity in "exceptional circumstances" based on current criteria are extremely vague. “Conservation” of elephants is not properly defined and no parameters on how to guide this are provided. (88,89%)	Regulate or prevent captivity
ELEPHANT	The amendment of legislation can not be done in isolation of newly promulgated/approved legislation/policies that have direct bearing on elephants e.g. White Paper on the Conservation and Sustainable Use of South Africa’s Biodiversity, the Policy Position on the Conservation and Sustainable Use, NBES Strategy, NISWT, etc. (90%)	Necessity for national uniformation
ELEPHANT	The marking/registration of elephant ivory in TOPS should be dealt acknowledged in N&S. No ref currently. Note that commercial trade in ivory is currently illegal but what needs to be done with ivory from hunted/deceased elephants? Also concern re domestic markets and NBES strategy. (72,73%)	Wildlife crime and trade
ELEPHANT	The amended TOPS Regulations public comment in October 2023 need to be finalised and promulgated urgently as this has direct bearing on elephant management and restricted activities. (80%)	Legislation update
ELEPHANT	N&S for relocation of elephant needs to developed. (76,92%)	Reintroduction, relocation and release
ELEPHANT	Accountability for the inaction of proactive management of their elephant population by elephant owners. (75%)	Accredited facilities and owners requirements and responsibility
ELEPHANT	Non-invasive research methods such as dung collecting or observations should not need veterinary ethics approval. (90%)	Ethical approval
ELEPHANT	Research on overpopulation effects on biodiversity (77,78%)	Research, reporting, and data provision improvement
ELEPHANT	Animals are collared too regularly due to collar failure, as better technology is not used due to costs. (75%)	Costs and economic incentives
ELEPHANT	A clear definition of what constitutes research (77,78%)	Improve or add definitions
ELEPHANT	Guidelines on the use of collars should be developed, for example, some collars can twist and create welfare problem. (77,78%)	Efficient, detailed well-being approach in legislation
ELEPHANT	More consideration should be given to long-term negative effects of GnRH, particularly after the third dose. (75%)	Evidence-based decision-making
ELEPHANT	There should be stricter rules applied for the hunt clients. The professional hunter must be allowed to give the 'coup de grace' without waiting for the client to try and kill the bull with unnecessary pain and multiple tries, just because the hunt was paid. (85,71%)	Efficient, detailed well-being approach in legislation
ELEPHANT	Must consider welfare aspects of interventions. Specific provision: Elephant N&S - Guiding Principles (h) & (l), pages 86-87 (83,33%)	Efficient, detailed well-being approach in legislation
ELEPHANT	In N&S Duty of Care, the responsible person must consult with an elephant welfare expert. Specific provision: Elephant N&S - Chapt 2 - 8(1), page 90 (80%)	Competent professionals involvement
ELEPHANT	Wellbeing Provision to be implemented and certain activities prohibited e.g use for elephants in circuses. Specific provision: NA (83,33%)	Practices on live animals regulation
ELEPHANT	Behaviour and conduct of tour guides, tourism operators and tourists around elephant. (100%)	Practices on live animals regulation
ELEPHANT	Animals are collared too regularly due to collar failure, as better technology is not used due to costs. Animal welfare is therefore compromised in the process. (80%)	Costs and economic incentives
ELEPHANT	Animals used as guinea pigs to test new tracking technology in uncontrolled environment just to say costs. Animal welfare not considered. (80%)	Efficient, detailed well-being approach in legislation
ELEPHANT	Numbers of animals are being pushed and not considering welfare in the process. (100%)	Efficient, detailed well-being approach in legislation
ELEPHANT	With regards the translocation of elephants, an additional clause/s need/s to be added requiring expert input. Too many elephants are being relocated without due consideration for impact on existing population and without the necessary introduction processes. Specific provision: National N&S Elephant 2023 Translocation, import and export of elephants, pages 91-92 (77,78%)	Competent professionals involvement
ELEPHANT	Age limits and methods regarding translocation of calves require amending and specification. Specific provision: Elephant N&S 2023 Ch 2 section 12 (2) (a) (ii), page 92 (87,5%)	Reintroduction, relocation and release
ELEPHANT	The minimum age for calves translocation in N&S (> 2 months old) needs to be revisited. Whilst no guidelines are referred to, this age conflicts with IATA guidelines that recommends an age > 6 months. This is important for international/cross-border translocations, which may require significant hours of confinement during travel. Specific provision: Elephant N&S 2023 Clause 12 (2) (a) (ii), page …	Efficient, detailed well-being approach in legislation
ELEPHANT	N&S for translocation or minimum requirements for translocation \ relocation of elephants need to be developed and should consider latest research. Specific provision: Elephant N&S 2023 Translocation, import and export of elephant, pages 91-92 (100%)	Reintroduction, relocation and release
ELEPHANT	Provinces and Nation should adhere to the same evaluation criteria for minimum property size, appropriate vegetation, climate, terrain to evaluate the translocation. (80%)	Necessity for national uniformation
ELEPHANT	When dealing with transboundary populations, there should be the need to compile Regional Elephant Management plans and SOPs. (87,5%)	Populations management improvement
ELEPHANT	Translocation of wild elephants are not guided by any approved guidelines and are also contradictory to IATA guidelines regarding age of transport for elephant calves. Important based on translocations which may require long confinement based on destination. If no guidelines exist, must be developed. (75%)	Legislation update
LION	Biodiversity Management Agreements need to talk closer to fiscal incentives. Under NEMBA, section 44 & 45 – add subsection - a tie to the Income Tax Act, re the fiscal incentive, as it is not clear so it can be spoke to. Specific provision: NEMBA, section 44 & 45, page 19 (100%)	Costs and economic incentives
LION	Provincial agencies who manage parks are not reporting to provincial line departments. In TOPs regs, Under reg 5 (2) (c), address with: "management authority of a provincial agency, must report on all animal population statistics annually to the provincial Department, as part of oversight and reporting. No provincial agency may withhold any information." Specific provision: TOPs regs, Under reg 5…	Research, reporting, and data provision improvement
LION	Consideration of national conservation status. In TOPSs, reg 10 (c) address with – Specify both the National and Global IUCN Red list status [Factors to take into account]. Specific provision: TOPSs, reg 10 (c), page 15 (80%)	Species protection improvement
LION	DCA management of escaped lions. In TOPS, reg 14 (7), add “..capture, relocate or kill as control methods…”[provisions to damage causing animals]. Specific provision: TOPS, reg 14 (7), page 18 (90,91%)	Damage-causing animals management
LION	Qualified persons to do risk assessments/management plans. In TOPSs, Reg 16 - add subsection - (c) Must be SACNASP accredited specialising in ecology, zoology, botany or nature conservation, not environmental sciences. [General requirements for EAPs]. Specific provision: TOPs, Reg 16, page 20 (90,91%)	Competent professionals involvement
LION	Wild managed lions are on game reserves not game farms. In TOPS, Chapter 3 – to add game reserves – not just game farms (regs 28)? To differentiate them. Compulsory conditions can be added, ie reporting animal numbers annually to authorities, links to metapopulations etc. Specific provision: TOPS, Chapter 3, reg 28, page 27 (92,32%)	Improve or add definitions
LION	CITES - Exports should only take place on the base of scientifically sound and yearly updated Non-detriment Findings. Specific provision: Section 61 of NEMBA (72,73%)	Evidence-based decision-making
LION	“Management purposes” – Provincial conservation officials and State-owned Protected Area management that engage in restricted activities throughout their area of jurisdiction, whether province, or protected area, whichever is appropriate, and do so for the purposes of conservation management. Specific provision: TOPS Regulations (100%)	Populations management improvement
LION	“National Red List status” – A regional red listing, which documents the Red list status of the species at the national level. Specific provision: TOPS Regulations (71,43%)	Research, reporting, and data provision improvement
LION	Managed Metapopulation reserve - “an enclosed reserve sufficient to accommodate at the very least the minimum sized social group of an animal species, and where immigration and emigration onto the reserve are mimicked through translocations which allow gene exchange. Specific provision: TOPS Regulations (83,33%)	Improve or add definitions
LION	‘Wild managed” – ‘A large mammal population that is actively managed as far as dispersal, and some aspects of reproduction and mortality, but they are still self-sustaining and wild living on an enclosed metapopulation reserve’. Specific provision: TOPS Regulations (81,82%)	Improve or add definitions
LION	Outdated Lion Biodiversity Management Plan 2015 - review is urgently required specifically of the subobjectives and objectives. Specific provision: Lion Biodiversity Management Plan 2015 (90,91%)	Populations management improvement
LION	The amended TOPS Regulations public comment in October 2023 need to be finalised and promulgated urgently. Specific provision: TOPS Regulations (100%)	Legislation update
LION	Defining of metapopulations of wild animals is important. In NEMBA add the definition: Managed Metapopulation reserve - “an enclosed reserve sufficient to accommodate at the very least the minimum sized social group of an animal species, and where immigration and emigration onto the reserve are mimicked through translocations which allow gene exchange. Specific provision: NEMBA (100%)	Improve or add definitions
LION	Public to understand what are wild managed animals. In NEMBA add the definition: ‘Wild managed” – ‘A large mammal population that is actively managed as far as dispersal, and some aspects of reproduction and mortality, but they are still self-sustaining and wild living on an enclosed metapopulation reserve’. Specific provision: NEMBA (90%)	Improve or add definitions
LION	BMAs need scientific expertise to adjudicate. In NEMBA add, under section 44&45: Scientific services of each province will adjudicate a property for its BMA approval, and the provincial authority will co-sign an agreement. Specific provision: NEMBA, under section 44 & 45, pages 19-20 (70%)	Competent professionals involvement
LION	Reintroductions of lions to other parts of Africa. In some cases, listed species are contemplated for either reintroduction or reinforcement into their natural distribution ranges elsewhere in Africa, or even Asia, depending on the species. Specific provision: CITES, Under General 5, pages 8-9 (87,5%)	Reintroduction, relocation and release
LION	Lions must be included under the list of Large Predators within the definition of TOPS, which would mean that specific provisions to large predators also apply to lions. Specific provision: TOPS clauses 24 and 26, pages 24-25 (83,33%)	Species protection improvement
LION	Dedicated conservation reserves should be given credit and some autonomy in the decisions made regarding the wildlife they conserve and manage in their properties. Authorities should be informed about management actions rather than approve or control them. (84,62%)	Accredited facilities and owners requirements and responsibility
LION	Authorities do not always have the skilled staff to make modern decisions regarding wildlife management. In some instances a single persons opinion on how “things should be done” is what is taken for the norm. Difference of opinions are not considered or entertained. Modern thinking not conservative (84,62%)	Competent professionals involvement
LION	Incentivise extensive wildlife areas and the ownership of wild lion (83,33%)	Costs and economic incentives
LION	Provincial alignment needs to be achieved, the 9 sets of provincial legislation, national legislation, and other auxiliary legislation creates confusion and loopholes (100%)	Necessity for national uniformation
LION	A centralized database should be prescribed for captive lions to monitor number of animals at captive facilities and record births, deaths and translocations. (77,78%)	Research, reporting, and data provision improvement
LION	There should be an accreditation model for properties complying with meta-population criteria. (83,33%)	Accredited facilities and owners requirements and responsibility
LION	Add in legislation and definitions- “Recognised species forums’ – this is an advisory group or management forum consisting of a group of experts on a specific species who can offer expert advice on a species. (90%)	Competent professionals involvement
LION	Remove legislation that incentivises captive breeding and intensive operations. Make it more viable to own a wild lion than a captive lion (91,31%)	Regulate or prevent captivity
LION	There is no provision or guidelines regarding the management of lion bone stockpiles. (85,71%)	Wildlife crime and trade
LION	Old outdated provincial legislation, some pre-democracy (100%)	Legislation update
LION	Single sex introductions must be avoided (72,73%)	Reintroduction, relocation and release
LION	Single sex populations should be discouraged (87,5%)	Populations management improvement
LION	Keeping of exotic large carnivores in captivity needs to be regulated or prevented. (80%)	Regulate or prevent captivity
LION	Strict criteria need to be developed to integrate captive lions into wild populations if they are able, eg: based on genetic and disease make-up. (75%)	Reintroduction, relocation and release
LION	Provincial and National criteria to evaluate introductions should be the standard to ensure adequate prey base, accommodating environment, population management. (88,89%)	Reintroduction, relocation and release
LION	Inadequately qualified scientists for doing management plans. On TOPs, reg 16, about environmental assessment predictioner, add c) - Must be SACNASP accredited specialising in ecology, zoology, botany or nature conservation, not environmental sciences and consults lion experts in report. Specific provision: TOPS Regulations 16, page 20 (71,43%)	Competent professionals involvement
LION	Scientific authority to encourage research in provinces who have a lot of data in files and laptops that don't get used. On TOPs, reg 60, about Scientific Authority composition, add (5): Scientific authority members as contemplated in 1 b) and 1c) need to encourage their peers to accurately record information on the status of listed species, and they are further encouraged to contribute to conduc…	Research, reporting, and data provision improvement
LION	Non-invasive research such as observation, spoor counts, dung sampling, etc. should not require SAVC approval (100%)	Ethical approval
LION	Government agencies of parks to be encouraged to do research (87,5%)	Research, reporting, and data provision improvement
LION	Data bases in government need to be analysed and studied by themselves or others upon request (87,5%)	Research, reporting, and data provision improvement
LION	Trophy hunting and benefits to be studied (85,71%)	Research, reporting, and data provision improvement
LION	Evidence-based decision making must guide all policy (100%)	Evidence-based decision-making
LION	Government must have inventory of research done (100%)	Research, reporting, and data provision improvement
LION	Researchers with competency should be able to carry out certain procedures currently listed under veterinary procedures. (88,89%)	Competent professionals involvement
LION	Baiting of lions should be permitted. Specific provision: TOPS Regulations (100%)	Practices on live animals regulation
LION	Lions must be included under the list of Large Predators within the definition of TOPS, which would mean that provisions specific to large predators apply also to lions. Specific provision: ToPS clauses 24 and 26 (83,33%)	Species protection improvement
LION	If hunting must take place then baiting of lions to hunt should be allowed. It reduces the risk to the lion and hunter of obstructed shots. Specific provision: TOPS Regulations reg 26 (100%)	Practices on live animals regulation
LION	Alignment of provincial legislation to ensure that all provinces are operating under the same restrictions. (100%)	Necessity for national uniformation
LION	Full cost accounting of permits needs to be considered for economic activities. Permitting costs should reflect the cost of issuing, inspecting etc (100%)	Costs and economic incentives
LION	Non-compliance needs to be disincentived by hard consequences. (100%)	Practices on live animals regulation
LION	Captive lion breeding for hunting is currently "lawful". This doesn't qualify it as ethically, morally or socially acceptable, especially considering that the hunted animals are raised and released specifically for the purpose of being hunted. Raises serious concerns regarding welfare/wellbeing. Specific provision: The National Environmental Management Laws Amendment Act 2 of 2022 (NEMLA), APA 19…	Regulate or prevent captivity
LION	Welfare concerns regarding international live export of captive bred lions to possibly substandard facilities, as zoos, with acceptable and appropriate destinations, still not adequately defined. Specific provision: CITES Regs 2010, NEMLA (100%)	Efficient, detailed well-being approach in legislation
LION	Heavily reliant on APA which is a criminal act and has its basis on "unnecessary suffering" - which is not defined. Should rely on other refs e.g. UNEP Resolution on Animal Welfare whilst Animal Welfare Bill is ammended - a long slow process. Specific provision: APA of 1962 (100%)	Improve or add definitions
LION	Animals are currently classified as legal property or legal things in common law, making escaped lions fall to “res nullius principles”. This is very outdated based on rivers, animals etc been awarded non-human rights status in other parts of the world. Urgent review of status of animals is needed. Specific provision: APA of 1962 (75%)	Legislation update
LION	The amended TOPS Regulations with provisions on animal well-being published for public comment in October 2023 need to be urgently finalised. Specific provision: TOPS Regulations Oct 2023 (100%)	Legislation update
LION	Inclusion of welfare representatives in the Scientific Authority. Specific provision: TOPS Regulations (75%)	Social environment and inclusive, equal and fair decision-making
LION	Proper enforcement of PAPA and 2016 Regulations must be properly enforced in all nine provinces. Specific provision: PAPA and 2016 Regulations (100%)	Necessity for national uniformation
LION	Welfare / wellbeing related to management actions must be addressed (71,43%)	Efficient, detailed well-being approach in legislation
LION	Keeping conditions of captive lions that include a holistic approach wellbeing / welfare should be described and enforced. Not just enclosure size and fence type.d enfoced (100%)	Efficient, detailed well-being approach in legislation
LION	Welfare and wellbeing need to be clearly linked to all restricted activities (85,71%)	Efficient, detailed well-being approach in legislation
LION	Welfare and wellbeing transgressions must be heavily penalized and timeously (100%)	Efficient, detailed well-being approach in legislation
LION	Welfare inspections but be internalized into all compliance inspections (100%)	Efficient, detailed well-being approach in legislation
LION	The responsibility of PAPA animal welfare monitoring is delegated to state veterinarians which may be problematic as welfare is not limited to physiological states only. (71,43%)	Competent professionals involvement
LION	Streamlining permitting to facilitate and improve management (time frames). Specific provision: NA (100%)	Populations management improvement
LION	Welfare / Wellbeing needs to be strongly linked to translocations. Specific provision: TOPS Regulations (100%)	Efficient, detailed well-being approach in legislation
LION	Lions should be classified as wild or not wild (captive), removal of definition of managed wild to be included under wild. Specific provision: BMP for lion (100%)	Improve or add definitions
LION	Lionesses with dependent cubs should be transported with the cubs. The cubs should not be euthanased. (83,33%)	Reintroduction, relocation and release
LION	Appropriate drugs and firearms must travel with any lions that are translocated in case of break outs, car accidents, etc. (85,71%)	Reintroduction, relocation and release
LION	Disease status of any lions translocated should be considered prior to translocation, eg: TB (100%)	Reintroduction, relocation and release
LION	Minimum monitoring should be implemented to evaluate the success of the translocation. (100%)	Research, reporting, and data provision improvement
LION	Clear understanding of the difference in wild and captive lions (100%)	Improve or add definitions
RHINO	Include methods to counter poaching and intelligence as a pre-requisite for owning rhino. Specific provision: Policy Position (75%)	Accredited facilities and owners requirements and responsibility
RHINO	Strengthen reporting on mortalities, specifically regarding cause. Specific provision: Norms and Standards Rhino, Paragraph 3.2, page 260 (100%)	Research, reporting, and data provision improvement
RHINO	Incorporate that these norms and standards must be read alongside Biodiversity Management Plan for white rhino and black rhino. Specific provision: Norms and Standards Rhino, Paragraph 3.2, page 259 (92,31%)	Legislation update
RHINO	Incentives the ownership and custodianship of rhinos in the legislation. Specific provision: Policy Position (100%)	Costs and economic incentives
RHINO	Make it more financially viable to own a rhino. Specific provision: Policy Position (85,71%)	Costs and economic incentives
RHINO	Trade of horn should only be permitted if the landowner fulfils certain biodiversity and conservation requirements - we cannot afford to incentivise canned operations. The incentivization needs to be for wild rhino. Specific provision: Policy Position (93,33%)	Wildlife crime and trade
RHINO	Whilst there is a requirement for registration if facilities (captive breeding, rehabilitation facility, sanctuary - there are no established standards or minimum requirements. Specific provision: TOPS 2007 Chapter 3 Registration of facilities (91,67%)	Accredited facilities and owners requirements and responsibility
RHINO	Permitting of facilities listed for required registration is done largely by provinces - requirements vary from province to province, need to be supported by criteria and N&S relevant to particular activity. Specific provision: TOPS 2007 Permitting of Registered facilities (100%)	Necessity for national uniformation
RHINO	Non alignment between provincial permits and national registration which effectively weakens control and regulation of restricted activities and TOPs registered facilities. Specific provision: TOPS Regulations (100%)	Necessity for national uniformation
RHINO	Referring again to provincial permitting - blanket permits are being issued for wide range of ToPS listed species and with a wide range of allowed activities. Norms and Standards, as with Elephant N&S -would be applicable nationally and would provide some form of consistency and uniformity. Specific provision: NA (90%)	Necessity for national uniformation
RHINO	Provincial Permits for TOPS listed species frequently fail to specify particulars of registered activity, markings, etc. Specific provision: TOPS 2007 > 19 Contents of permits (92,86%)	Research, reporting, and data provision improvement
RHINO	Definition of Sanctuary - too wide, needs further refinement. Specific provision: TOPS 2007 Chapter 1 (1) (80%)	Improve or add definitions
RHINO	Increased policing and sentencing of illegal trade and hunting of Rhino as a priority crime. Specific provision: NA (86,67%)	Wildlife crime and trade
RHINO	There is a no consistency and coordination of legislation and policy due to shared competencies across national and provincial frameworks, including permitting and biodiversity frameworks. Referred to as 9+1+1 (provinces/DFFE/DALLRD). Specific provision: TOPS Regs 17-22 & 24, Provincial Ordinances, HLP Report 2020 (100%)	Necessity for national uniformation
RHINO	Vita darting should be listed as restricted activities. Specific provision: TOPS 2007 Restricted activities (77,78%)	Practices on live animals regulation
RHINO	Increase security for rhinos so that they don't have to be dehorned. Integrity testing for government officials. Specific provision: NA (75%)	Wildlife crime and trade
RHINO	Stop exporting live rhinos outside of their natural range states for example to zoos in China. Specific provision: NA (86,67%)	Practices on live animals regulation
RHINO	The capacity, competency and minimum criteria (as included in proposed N&S) for TOPS registered facilities for different activities needs to be added as a factor to be considered by issuing authorities when considering permit applications. Specific provision: TOPS Regulations 2007 Reg 10 Factors to be considered, page 15 (77,78%)	Accredited facilities and owners requirements and responsibility
RHINO	The key issue is developing that national rhino database and acquiring the data to populate it on an annual basis and using this to guide decision-making (85,71%)	Evidence-based decision-making
RHINO	The permitting process can be used to contribute data to the issue above (national rhino database) (81,82%)	Research, reporting, and data provision improvement
RHINO	To punish employers that assist with poaching with severe penalties. Currently the assist and nothing is happening to them (85,71%)	Wildlife crime and trade
RHINO	Advisory committees appointed by the minister must be equally represented by the state and the private sector. (86,67%)	Social environment and inclusive, equal and fair decision-making
RHINO	Incorporate provisions that address genetic diversity concerns in closed system population management. (76,92%)	Populations management improvement
RHINO	Management of rhinos should be oriented towards wild -free roaming populations and not captive breeding. (86,67%)	Populations management improvement
RHINO	All government officials should undergo integrity testing if they have access to rhino horn or live rhino, including game rangers, policemen and women, conservation agencies and management at all state owned game reserves in South Africa (81,25%)	Wildlife crime and trade
RHINO	All questions relating to the theft of rhino horn from stockpiles should be investigated (78,57%)	Wildlife crime and trade
RHINO	Dehorning must never be compulsory, irrespective of the population size or "purpose" (93,33%)	Wildlife crime and trade
RHINO	The amended TOPS Regulations public comment in October 2023 need to be finalised and promulgated urgently as these have a bearing all rhino management components (91,67%)	Legislation update
RHINO	Management, protection and commercial procedures like dehorning require guidelines and accepted practices (86,67%)	Wildlife crime and trade
RHINO	Investigation into the manipulation of stockpiles by government officials, the entrapment of innocent people by government officials in the Kruger National Park and in KwaZulu Natal must be fully investigated (75%)	Wildlife crime and trade
RHINO	The trafficking of weapons from Mozambique, through the Kruger National Park to Kwa Zulu Natal must be investigated (84,62%)	Wildlife crime and trade
RHINO	The amendment of legislation can not be done in isolation of newly promulgated/approved legislation/policies that have direct bearing on elephants e.g. White Paper on the Conservation and Sustainable Use of South Africa’s Biodiversity, the Policy Position on the Conservation and Sustainable Use, NBES Strategy, NISWT, etc (91,67%)	Necessity for national uniformation
RHINO	Use of traditional rhino horn medicine should be respected but not used as a motivation to allow environmental crime being seen as less important than crimes towards humans. (86,67%)	Wildlife crime and trade
RHINO	Security clearances, lifestyle audits, integrity tests are needed for all staff working in reserves with CITES species. (78,57%)	Wildlife crime and trade
RHINO	Provide more detail regarding sample preservation and courier instructions to a profiling facility, “as soon as possible” is not good enough for some analyses as it may lead to DNA degradation. Specific provision: Norms and Standards Rhino, Paragraph 5.5, PAGE 265 (90%)	Research, reporting, and data provision improvement
RHINO	Strengthen reporting on mortalities, specifically regarding cause of death, but also carcass age, for more dependable statistics. Specific provision: Norms and Standards Rhino, Paragraph 3.2, page 260 (100%)	Research, reporting, and data provision improvement
RHINO	Research into the number of government officials involved in the illegal trade of rhino horn. Specific provision: NA (90,91%)	Wildlife crime and trade
RHINO	Research into the number of trophy hunters involved in the illegal trade of rhino horn. Specific provision: NA (81,82%)	Wildlife crime and trade
RHINO	Non-invasive research (eg dung collection, observation) should not require veterinary ethics approval (90,91%)	Ethical approval
RHINO	Impact of foraging/browsing on dehorned black rhino (81,82%)	Research, reporting, and data provision improvement
RHINO	Green darting \ hunting should be listed as restricted activities//Vita darting should be listed as restricted activities. Specific provision: TOPS 2007 Restricted activities (100%)	Practices on live animals regulation
RHINO	Rhino Hunting policies and quotas should be based on clearly defined species conservation benefits grounded in sound science and robust non-detriment findings as opposed to economic incentives based on maximising profits. (75%)	Evidence-based decision-making
RHINO	Permits should contain reference to the need to ensure welfare \ wellbeing as a condition on the permit condition. Specific provision: TOPS Regulations 2007 19 Contents of permits, page 21-22 (100%)	Accredited facilities and owners requirements and responsibility
RHINO	The registration or, and permitting conditions/contents for rhino orphanages and rehabilitation facilities needs to specify genuine orphans. Forced removal is significant short and long term welfare implications. Specific provision: TOPS Regulations 2007 19 Contents of permits, page 21-22 (100%)	Sanctuaries and rehabilitation
RHINO	The legislation needs to address wildlife crime and inappropriate management because they mostly affect rhino welfare. Specific provision: NA (83,33%)	Wildlife crime and trade
RHINO	Rhinos should only be immobilised for scientific research and sound management interventions. A moratorium on Green hunts was initiated after individuals were darted numerous times. Now, "vita-darting" has evolved and same welfare concerns prevail. Specific provision: Restricted activities in TOPS 2007 and Amended TOPS 2023 (unfinalised) (85,71%)	Practices on live animals regulation
RHINO	A horn of less than 5cm still has value and can be traded - this places in rhino orphanages at risk and also provides a loophole for trade in small horns when calves die - given the risks with calf rescue and fatalities at orphanages , a clause around requirements for marking and tracing this horn. Specific provision: N&S for Marking of rhino and rhino Horn 2018 3 (3) (4), page 260 (71,43%)	Wildlife crime and trade
RHINO	Reference to well-being must be added in all legislation and policy referring to rhino management and utilisation. Specific provision: The National Environmental Management Laws Amendment Act 2 of 2022 (NEMLA) (85,71%)	Efficient, detailed well-being approach in legislation
RHINO	Farmed rhino for dehorning (held in captivity for the sole purpose of producing horns) should be banned or heavily regulated to ascertain rhino welfare. (85,71%)	Practices on live animals regulation
RHINO	Add incentives for keeping rhinos to avoid seeing them just as a commodity for trade and consumptive use to have value within a third world context. (100%)	Costs and economic incentives
RHINO	The welfare of poorly managed rhino needs to be taken into account to affect rhino welfare - often in underfunded parks is where this is apparent. Legislation should allow for 3rd party oversight if can be shown that current management cannot address poor management of rhino (100%)	Competent professionals involvement
RHINO	Snaring is a major welfare risk to rhino and stringenet penalties should be put in place that associates the welfare compromise of rhino caught in snare in addition to the illegal act of snaring (85,71%)	Efficient, detailed well-being approach in legislation
RHINO	Wounding a rhino by wildlife criminals is by far the most serious offence that can lead to significant rhino wlefare and even death - this needs to be reflected in legislation (71,43%)	Efficient, detailed well-being approach in legislation
RHINO	Translocating rhino under poor conditions will result in serious welfare risks to a rhino hence legislation needs to address penalties that punish poor operators but enables good operators (100%)	Efficient, detailed well-being approach in legislation
RHINO	Add a definition of what is included and meant by "unnecessary suffering". (71,43%)	Improve or add definitions
RHINO	Properly consider “precautionary principle” and "least harm principle" in the legislation. (85,71%)	Improve or add definitions
RHINO	N&S for keeping managing rhino in captivity and semi - captivity, including all facilities types need to be developed asap, along same prescriptive terms as Draft N&S for Management of Seabirds in captivity (83,33%)	Practices on live animals regulation
RHINO	Green hunting and vita -darting need to be addressed in relevant acts and supported by N&S as there are significant welfare\ wellbeing issues associated with these practices (85,71%)	Practices on live animals regulation
RHINO	Voluntourism and the intentional pulling of calves for commercial purposes needs to be regulated through N&S which can be developed now that wellbeing clause has been enacted (85,71%)	Practices on live animals regulation
RHINO	Rhino tracking and monitoring devices and techniques that are invasive, and may have an impact on the welfare \wellbeing of rhino must go through an ethics approved research protocol before being used (71,43%)	Ethical approval
RHINO	Major welfare/wellbeing issues activities that involve welfare/ wellbeing issues must be covered by existing legislation while N&S are developed (85,71%)	Efficient, detailed well-being approach in legislation
RHINO	Rhinos should only be relocated, translocated within their natural range states. These relocations and translocations must be carried out by professionals. Specific provision: Policy Position (81,82%)	Reintroduction, relocation and release
RHINO	Rhinos should only be translocated and or relocated within their natural range states. There should be no export of live rhino to Asia or zoos anywhere in the world. (81,82%)	Reintroduction, relocation and release
RHINO	It should be preferable but NOT compulsory to trim, not dehorn, front horns before transport so as to prevent them leaning on the horn, breaking it off and potentially injuring themselves during transport (100%)	Reintroduction, relocation and release
RHINO	If a dependent calf must be capture fro translocation it must be translocated at the same time and and to the same destination as its mother (100%)	Reintroduction, relocation and release
LEOPARD	Management of damage-causing leopards. Specific provision: NA (100%)	Damage-causing animals management
LEOPARD	Non-detriment findings are the keystone of sustainable use. Exports can only occur on the basis of scientifically robust and yearly updated NDFs. If sound data is not available and published regularly, exports must be halted. Specific provision: NEMBA section 62: NDFs (Annual non-­detriment finding), page 24 (70%)	Evidence-based decision-making
LEOPARD	Research on biodiversity conservation may include — "Research done by provincial scientists and published (not just in files, and on laptops)". Specific provision: NEMBA, Under section 50 [research] 50 e) All biodiversity-related scientists on state protected areas, provincial conservation Departments and agencies, and the South African National Biodiversity Institute are expected to engage in bi…	Research, reporting, and data provision improvement
LEOPARD	Provincial conservation authorities needing permits? - is there employment not enough? Add a fourth section - (4) All officials contemplated in section 87A (a), b) and c) are exempt from further permit renewals as long as they remain in the employ of their respective Department, organisation or agency, as they are expected to undertake such duties. Specific provision: NEMBA, Section 87A [Issuing …	Legislation update
LEOPARD	Provincial officials transporting leopards hailing from conflict or injury. Specific provision: TOPS Regulations, 5. a) “…to control damage causing animals originating from protected areas and private land, and to transport alive or dead specimens of compromised animals for management purposes” [who may apply for permits] (80%)	Damage-causing animals management
LEOPARD	Rehabilitated leopards - Add (d) "Rehabilitation facility seek to return to rehabilitated animals as near as is safely possible to where their patient animals were obtained from, taking into consideration, genetics, and ecology, and should they deviate from this, they will need to undertake a risk assessment as contem". Specific provision: TOPS Regulations, TOPS, 35. d) Rehabilitation facility se…	Sanctuaries and rehabilitation
LEOPARD	TOPS - The definition of captivity is missing. Specific provision: TOPS - Chapter 1.1: Definitions: Captivity (87,5%)	Improve or add definitions
LEOPARD	TOPS - The definition of an animal held captive is missing. Specific provision: TOPS - Chapter 1.1: Definitions: "Held captive" (87,5%)	Improve or add definitions
LEOPARD	Discourage the use of real leopard skins in favour of the faux fur skins that have already been accepted by the Shembe Church and communities in Zambia. Specific provision: Policy Objective 3 - Policy position on the conservation and sustainable use of elephant, lion, leopard and rhinoceros (90%)	Wildlife crime and trade
LEOPARD	Rehabilitation of leopard and documenting success (80%)	Sanctuaries and rehabilitation
LEOPARD	Leopard translocation as an aid to minimise conflict (70%)	Damage-causing animals management
LEOPARD	Trap cage size for leopard (its dimensions) are regulated vs the intent to catch leopard (all large carnivores are on TOPS anyway) (85,71%)	Populations management improvement
LEOPARD	Access to leopard derivates and products for traditional and spiritual use (90%)	Social environment and inclusive, equal and fair decision-making
LEOPARD	Norms and standards for transportation of wildlife (species specific) (81,82%)	Reintroduction, relocation and release
LEOPARD	Norms and Standards for sanctuaries and rehabilitation centres (88,89%)	Sanctuaries and rehabilitation
LEOPARD	Norms and standards for research - including the use of tracking devices and collars (80%)	Research, reporting, and data provision improvement
LEOPARD	Norms and standards for the management of DCAs (100%)	Damage-causing animals management
LEOPARD	Regulations should specify differentiation between captures applied for research from captures for other purposes. Specific provision: ToPS Regulations 2007, regulation 2, regulation 26 (100%)	Populations management improvement
LEOPARD	The capture, immobilisation, or collaring of a leopard for research purposes should be subject to approval by a registered Animal Ethics Committee at an academic institution. Specific provision: TOPS Regulations 2007, Regulation 10 (90%)	Ethical approval
LEOPARD	Knowledge on illegal leopard killing. Add f) for the purposes of research to assess illegal activity. Specific provision: NEMBA, Section 105b) [amnesty] Add f) for the purposes of research to assess illegal activity (88,89%)	Wildlife crime and trade
LEOPARD	Provinces to consider suggesting LHZs. Leopard N&S for hunting, Under 3. Add (14) The provinces may submit additional LHZs, provided comparable monitoring protocols as endorsed by the Scientific Authority who will then then adjudicate this. Specific provision: Leopard N&S for hunting, Under 3. Add (14) The provinces may submit additional LHZs, provided comparable monitoring protocols as endorsed …	Research, reporting, and data provision improvement
LEOPARD	Researchers to support provinces regarding complicated analysis of leopard population surveys. Leopard N&S for hunting, Under 3. Add (15), Should the provinces have independently conducted leopard population surveys, as contemplated in (3) (14), the Scientific Authority should assist to get the data analysed to determine population density and trends, as the statistics is highly complex. Specific…	Research, reporting, and data provision improvement
LEOPARD	Any tracking or telemetry collars fitted to leopards should be fitted with a remote removal mechanism (a 'drop-off' and/or 'rot off' device) (100%)	Practices on live animals regulation
LEOPARD	All researchers should provide the relevant authority with information (age, sex. ID photos, date collared, capture location, etc.) on any collared leopards (100%)	Research, reporting, and data provision improvement
LEOPARD	Non-invasive research methods (camera trapping, DNA collection from scats, etc.) should be preferred to methods involving capture of leopards whenever possible (90%)	Practices on live animals regulation
LEOPARD	Introduce publishing and reporting on mass of government records, i.e DCAs, lethal control, etc (88,89%)	Research, reporting, and data provision improvement
LEOPARD	Make genetics material accessible not only to veterinarians, who should make it available (77,78%)	Research, reporting, and data provision improvement
LEOPARD	Include already published information on leopard in building the new legislation, i.e meta-analyses, reviews etc. (80%)	Evidence-based decision-making
LEOPARD	Large number of leopard collaring studies, with mass exposure on social media, but not accountable to publish (88,89%)	Research, reporting, and data provision improvement
LEOPARD	Research that relies on non-invasive methods such as spoor counts, dung sampling, observation, etc should not need SAVC approval (100%)	Ethical approval
LEOPARD	Only male leopards may be hunted. (100%)	Practices on live animals regulation
LEOPARD	Issuing permits too late for reasonable marketing to take place (100%)	Costs and economic incentives
LEOPARD	Gin traps should be made illegal not only for use, but also the sale, purchase and possession of them as they pose a serious risk to leopard welfare. Specific provision: TOPS Regulations (100%)	Practices on live animals regulation
LEOPARD	Minimum enclosure size should be established at country level, not provincialy, whether animals are held temporarily or for long term. (100%)	Necessity for national uniformation
LEOPARD	There should be Norms and Standards for captive leopards caring. (100%)	Practices on live animals regulation
LEOPARD	Leg hold traps (even "humane" ones) should not be used to capture leopard (100%)	Practices on live animals regulation
LEOPARD	Clear actions established for dealing with damage causing individuals (100%)	Damage-causing animals management
LEOPARD	Amend in line with latest science translocation only allowed in line with DCA framework and guidelines. Specific provision: NA (100%)	Evidence-based decision-making
LEOPARD	A criteria for translocation should be that a proper scientific assessment has been conducted by the authority to determine if there are viable release sites. Translocation can only be considered if these sites are pre-determined and pre-selected based on individual characteristics required. Specific provision: Norms and standards for the management of damage-causing animals in South Africa, Part…	Evidence-based decision-making
LEOPARD	Translocation brings many risks to the animals involved and the people at the receiving environment, as well as costs. In the legislation should be specified that translocation should be a last resort generally. Specific provision: Norms and standards for the management of damage-causing animals in South Africa, Part 2, Criteria for the translocation of damage-causing animals (100%)	Reintroduction, relocation and release
LEOPARD	Cage traps can be used to translocate, euthanize or release on site. Add release on site to the legislation. Specific provision: Norms and standards for the management of damage-causing animals in South Africa, Part 3, section 9i Minimum requirements for use of cage traps (100%)	Reintroduction, relocation and release
LEOPARD	Baits in trap cages should be pre-baited with a sedative such as midazalom to ensure calmness in the trap cage (100%)	Reintroduction, relocation and release
LEOPARD	Translocation feedback should be part of conditions to collect data about translocation success, failures etc. (100%)	Research, reporting, and data provision improvement
LEOPARD	Introduce a fashion as through hunting return forms in which return information about translocation of "problem" leopard, use of sedative for trap cages, translocation feedback etc. (100%)	Research, reporting, and data provision improvement

## Sheet: Remove
Species	Issue	Thematic category
Elephant	"careful conservation management has ..." - remove the word careful it is confusing and likely incorrect. Specific provision: Elephant N&S - Guiding principles. 3 (e), page 12 (91,67%)	Improve or add definitions
Elephant	Remove GnRH as a contraceptive vaccine. Specific provision: Elephant N&S 2023 Chapter 2 - Part 4 -25(2)(a), page 97 (100%)	Practices on live animals regulation
Lion	Remove the use of poison to destroy damage-causing animals, including large-listed predators, which include lions based on NEMLA Amendments. Extremely unethical with far-reaching consequences. Specific provision: TOPS 14 4(a) and 26 (a)(i), NEMLA Amendments 2022 (100%)	Practices on live animals regulation
Rhino	Remove the possibility to exports live rhinos out of range states. Specific provision: NA (85,71%)	Practices on live animals regulation

## Sheet: Add
Species	Issue	Thematic category	Tematica principale	Tematica secondaria o specifica	Tematica secondaria o specifica	Need	Alternative wording	Specie, popolazione, gruppo sociale o individuo	Commento Arianna	Commento Avery				Accredited facilities and owners requirements and responsibility	Competent professionals involvement	Costs and economic incentives	Damage-causing animals management	Efficient, detailed well-being approach in legislation	Ethical approval	Evidence-based decision-making	Improve or add definitions	Legislation update	Necessity for national uniformation	Populations management improvement	Practices on live animals regulation	Regulate or prevent captivity	Reintroduction, relocation and release	Research, reporting, and data provision improvement	Sanctuaries and rehabilitation	Social environment and inclusive, equal and fair decision-making	Species protection improvement	Wildlife crime and trade	Total
ELEPHANT	There should be incentive for good management through tax rebait. (71,43%)	Costs and economic incentives	Economic aspects consideration and incentives	Improve good management		Economic welfare		Population	Forse abbrevierei con "Costs and economic incentives"					5	6	7	5	13	5	5	4	4	8	8	13	4	12	17	2	5	0	11	134
ELEPHANT	Good decision making and expansion of elephant range should be enabled through inclusivity. Landowners should have more voice in policy. (85,71%)	Social environment and inclusive, equal and fair decision-making	Social environment and inclusive, equal and fair decision-making			Inclusive, equal and fair decision-making		Population	Chiamerei la categoria qualcosa di più breve tipo "Socially inclusive management"
ELEPHANT	It must be mandatory and subject to a hefty fine - whether private or state - for reserves to ensure that all fencing is properly maintained and elephant proof. Where elephants escape they must be returned to the reserve and must be the responsibility of reserves i with help from authorities. (78,57%)	Accredited facilities and owners requirements and responsibility	Accredited facilities and owners requirements and responsibility	Escaped animals management		Guarantee of assumption and distribution of responsibilities		Individual
ELEPHANT	N&S for elephants in captivity are needed. (80%)	Regulate or prevent captivity	Regulate or prevent captivity	Regulate captivity		Animals' Health and functioning		Population	Non so se abbia senso fare categoria a parte per la cattività, dato che prima ci sono state issue in altre categorie che parlavano di santuari (che sono sempre momenti di cattività) o se piuttosto metterla nella regolamentazione di quello che si può fare con animali vivi. In alcuni casi inoltre queste issue mi sembrano focalizzate sulla Population management improvement
ELEPHANT	TOPS registration for veterinarians should be a national permit, not just a provincial permit. (72,73%)	Necessity for national uniformation	Necessity for national uniformation	Accentramento		Efficient and competent management		Population
ELEPHANT	Veterinarians should have at least 5 years of wildlife experience before being considered to advise on elephant matters. (72,73%)	Competent professionals involvement	Competent professionals involvement			Efficient and competent management		Population
ELEPHANT	Management plans for elephants that are free-roaming (res nullius) i.e. not fenced in. (81,82%)	Populations management improvement	Population management improvement			Efficient and competent management		Population
ELEPHANT	DCA control of elephant by non-state officials (90,91%)	Damage-causing animals management	Social environment and inclusive, equal and fair decision-making	Damage-causing animals management		Information availability, tansparency and accessibility		Individual	Più in Damage-causing animals? Perché è molto vaga in cosa propone e da che parte sta come tipo di issue
ELEPHANT	Include metapopulation management concepts and thinking into elephant norms and standards (84,62%)	Populations management improvement	Population management improvement	Metapopulation and genetic		Clear laws and guidelines		Population
ELEPHANT	Equitable access to all elephant products and derivatives i.e. elephant dung (83,33%)	Social environment and inclusive, equal and fair decision-making	Social environment and inclusive, equal and fair decision-making	Respect for traditions	Equitable access to products and derivates	Respect for traditions		Population	Chiamerei la categoria qualcosa di più breve tipo "Socially inclusive management"
ELEPHANT	Insufficient emphasis has been given to the pre-monitoring of any elephant before capture operation. It is important that social associations are known and proper knowledge of the family structure is ensured, before any capture operation. (76,92%)	Research, reporting, and data provision improvement	Improve research, data provision and detail	Respect animals' social needs		Freedom to express species-specific behaviour		Individual
ELEPHANT	Selective culling of elephants or disturbance culling. (76,92%)	Practices on live animals regulation	Activities on live animals permission	Selective culling		Animals' Health and functioning		Individual
ELEPHANT	GnRH should not be allowed in any elephant unless under specific circumstances and with permits. The welfare impact is huge on the entire population. Too many reserves are using it uncontrolled on wild and captive elephants. (100%)	Practices on live animals regulation	Activities and procedures on live animals restrictions	GnRH vaccines		Animals' Health and functioning		Population
ELEPHANT	A Biodiversity Management Plan for Elephant in South Africa must be developed to give the context and guidance for elephant management in the country (92,31%)	Necessity for national uniformation	Necessity for national uniformation	Management Plan review, sections and details		Clear laws and guidelines		Population
ELEPHANT	The protection of iconic plants should be considered (for example the Von Willigh's baobab in the Kruger National Park, putting rocks around the base so elephants cannot destroy it). (71,43%)	Damage-causing animals management	Other species protection			Conservation of richness and variety at all levels (ecosystems' biodiversity)		Ecosystem, biodiversity and other species	Si nominano le piante ma è sempre gestione degli elefanti ed ecosistema, cercherei di integrarla con altra categoria
ELEPHANT	Accountability for the inaction of proactive management of their elephant population (76,92%)	Accredited facilities and owners requirements and responsibility	Accredited facilities and owners requirements and responsibility			Guarantee of assumption and distribution of responsibilities	Population management improvement	Population
ELEPHANT	Consolidated legislation should have key principles of maintaining elephant's role in intact systems, restore elephant's role, or mimic the outcomes of elephants. (81,82%)	Populations management improvement	Population management improvement	Species' ecosystem role		Respect for species' characteristics and needs	Population management improvement	Species
ELEPHANT	Legislation should have explicit procedures of bottom-up development that facilitate meaningful participation, co-management and co-accountability (91,67%)	Social environment and inclusive, equal and fair decision-making	Social environment and inclusive, equal and fair decision-making	Co-management		Inclusive, equal and fair decision-making		Population	Chiamerei la categoria qualcosa di più breve tipo "Socially inclusive management"
ELEPHANT	Reference to introduction or keeping of wild elephants in captivity in "exceptional circumstances" based on current criteria are extremely vague. “Conservation” of elephants is not properly defined and no parameters on how to guide this are provided. (88,89%)	Regulate or prevent captivity	Regulate or prevent captivity	Regulate captivity		Clear laws and guidelines		Population	Non so se abbia senso fare categoria a parte per la cattività, dato che prima ci sono state issue in altre categorie che parlavano di santuari (che sono sempre momenti di cattività) o se piuttosto metterla nella regolamentazione di quello che si può fare con animali vivi. In alcuni casi inoltre queste issue mi sembrano focalizzate sulla Population management improvement
ELEPHANT	The amendment of legislation can not be done in isolation of newly promulgated/approved legislation/policies that have direct bearing on elephants e.g. White Paper on the Conservation and Sustainable Use of South Africa’s Biodiversity, the Policy Position on the Conservation and Sustainable Use, NBES Strategy, NISWT, etc. (90%)	Necessity for national uniformation	Necessity for national uniformation			Clear laws and guidelines		Population
ELEPHANT	The marking/registration of elephant ivory in TOPS should be dealt acknowledged in N&S. No ref currently. Note that commercial trade in ivory is currently illegal but what needs to be done with ivory from hunted/deceased elephants? Also concern re domestic markets and NBES strategy. (72,73%)	Wildlife crime and trade	Wildlife crime and trade management and regulation	Ivory	Legal trade regulation	Information availability, tansparency and accessibility		Population	Toglierei la parola "trade" che non fa distinzioni tra animali vivi o prodotti, abbreviando con qualcosa tipo "Wildlife crime prevention/fight" che include anche regulation e trasporto delle cose "legali" tipo avorio da caccia al trofeo
ELEPHANT	The amended TOPS Regulations public comment in October 2023 need to be finalised and promulgated urgently as this has direct bearing on elephant management and restricted activities. (80%)	Legislation update	Fasten legislative progress	TOPS Regulations public comment in October 2023		Application of laws and guidelines		Population
ELEPHANT	N&S for relocation of elephant needs to developed. (76,92%)	Reintroduction, relocation and release	Reintroduction, relocation and release	Relocation	Population management improvement	Clear laws and guidelines		Individual
ELEPHANT	Accountability for the inaction of proactive management of their elephant population by elephant owners. (75%)	Accredited facilities and owners requirements and responsibility	Accredited facilities and owners requirements and responsibility			Guarantee of assumption and distribution of responsibilities	Population management improvement	Population
ELEPHANT	Non-invasive research methods such as dung collecting or observations should not need veterinary ethics approval. (90%)	Ethical approval	Introduce exceptions to ethical approval			Freedom of action in fulfilling own's professional tasks		Population
ELEPHANT	Research on overpopulation effects on biodiversity (77,78%)	Research, reporting, and data provision improvement	Improve research, data provision and detail	Overpopulation		Information availability, tansparency and accessibility		Ecosystem, biodiversity and other species
ELEPHANT	Animals are collared too regularly due to collar failure, as better technology is not used due to costs. (75%)	Costs and economic incentives	Economic aspects consideration and incentives	Tracking management	Consequences of economic aspects on animals	Health and functioning or Freedom of action in fulfilling own's professional tasks		Individual	Forse abbrevierei con "Costs and economic incentives"
ELEPHANT	A clear definition of what constitutes research (77,78%)	Improve or add definitions	Improve or add definitions			Clear laws and guidelines		Population
ELEPHANT	Guidelines on the use of collars should be developed, for example, some collars can twist and create welfare problem. (77,78%)	Efficient, detailed well-being approach in legislation	Competent, detailed well-being approach inclusion in management, translocation, activities, legislation, inspections and penalties	Tracking management		Clear laws and guidelines		Individual	Chiamerei la categoria con un nome più breve tipo "Well-being guidelines in legislation"
ELEPHANT	More consideration should be given to long-term negative effects of GnRH, particularly after the third dose. (75%)	Evidence-based decision-making	National evidence-based decision-making	GnRH vaccines		Animals' Health and functioning		Individual	Non so se terrei il concetto di "National" nella tematica
ELEPHANT	There should be stricter rules applied for the hunt clients. The professional hunter must be allowed to give the 'coup de grace' without waiting for the client to try and kill the bull with unnecessary pain and multiple tries, just because the hunt was paid. (85,71%)	Efficient, detailed well-being approach in legislation	Competent, detailed well-being approach inclusion in management, translocation, activities, legislation, inspections and penalties			Clear laws and guidelines		Individual	Chiamerei la categoria con un nome più breve tipo "Well-being guidelines in legislation"
ELEPHANT	Behaviour and conduct of tour guides, tourism operators and tourists around elephant. (100%)	Practices on live animals regulation	Activities on live animals regulation			Clear laws and guidelines		Individual	Potrebbe anche essere etica del lavoro o competenza, però ci può anche stare nella categoria che hai messo
ELEPHANT	Animals are collared too regularly due to collar failure, as better technology is not used due to costs. Animal welfare is therefore compromised in the process. (80%)	Costs and economic incentives	Economic aspects consideration and incentives	Tracking management - welfare	Consequences of economic aspects on animals	Animals' Health and functioning		Individual	Forse abbrevierei con "Costs and economic incentives"
ELEPHANT	Animals used as guinea pigs to test new tracking technology in uncontrolled environment just to say costs. Animal welfare not considered. (80%)	Efficient, detailed well-being approach in legislation	Competent, detailed well-being approach inclusion in management, translocation, activities, legislation, inspections and penalties			Animals' Health and functioning		Individual	Chiamerei la categoria con un nome più breve tipo "Well-being guidelines in legislation"
ELEPHANT	Numbers of animals are being pushed and not considering welfare in the process. (100%)	Efficient, detailed well-being approach in legislation	Competent, detailed well-being approach inclusion in management, translocation, activities, legislation, inspections and penalties			Animals' Health and functioning		Individual	Chiamerei la categoria con un nome più breve tipo "Well-being guidelines in legislation"
ELEPHANT	Provinces and Nation should adhere to the same evaluation criteria for minimum property size, appropriate vegetation, climate, terrain to evaluate the translocation. (80%)	Necessity for national uniformation	Necessity for national uniformation	Evaluation criteria		Clear laws and guidelines		Population
ELEPHANT	When dealing with transboundary populations, there should be the need to compile Regional Elephant Management plans and SOPs. (87,5%)	Populations management improvement	Population management improvement	Management Plan review, sections and details		Information availability, tansparency and accessibility		Population
ELEPHANT	Translocation of wild elephants are not guided by any approved guidelines and are also contradictory to IATA guidelines regarding age of transport for elephant calves. Important based on translocations which may require long confinement based on destination. If no guidelines exist, must be developed. (75%)	Legislation update	Necessity for national uniformation	Competent, detailed well-being approach inclusion in management, translocation, activities, legislation, inspections and penalties	Guidelines	Clear laws and guidelines		Individual	Più che uniformation mi sembra stiano sottolineando una vera e propria mancanza di linee guida
RHINO	The key issue is developing that national rhino database and acquiring the data to populate it on an annual basis and using this to guide decision-making (85,71%)	Evidence-based decision-making	National evidence-based decision-making	Regular evidence for decision-making	Data for population management improvement	Information availability, tansparency and accessibility		Population	Non so se terrei il concetto di "National" nella tematica
RHINO	The permitting process can be used to contribute data to the issue above (national rhino database) (81,82%)	Research, reporting, and data provision improvement	Improve research, data provision and detail			Information availability, tansparency and accessibility		Population
RHINO	To punish employers that assist with poaching with severe penalties. Currently the assist and nothing is happening to them (85,71%)	Wildlife crime and trade	Wildlife crime and trade management and regulation	Trade crime management		Equal and fair treatment between human beings	Illegal activities and trade management	Population	Toglierei la parola "trade" che non fa distinzioni tra animali vivi o prodotti, abbreviando con qualcosa tipo "Wildlife crime prevention/fight" che include anche regulation e trasporto delle cose "legali" tipo avorio da caccia al trofeo
RHINO	Advisory committees appointed by the minister must be equally represented by the state and the private sector. (86,67%)	Social environment and inclusive, equal and fair decision-making	Social environment and inclusive, equal and fair decision-making	Type of institutions involvement in d-m equanimity	Decision-making equanimity (having voice)	Equal and fair treatment between human beings		Population	Chiamerei la categoria qualcosa di più breve tipo "Socially inclusive management"
RHINO	Incorporate provisions that address genetic diversity concerns in closed system population management. (76,92%)	Populations management improvement	Population management improvement	Data for population management improvement		Efficient and competent management		Population
RHINO	Management of rhinos should be oriented towards wild -free roaming populations and not captive breeding. (86,67%)	Populations management improvement	Regulate or prevent captivity	Disincentive captive breeding	Wild rhino management prioritization	Efficient and competent management		Population	Non so se abbia senso fare categoria a parte per la cattività, dato che prima ci sono state issue in altre categorie che parlavano di santuari (che sono sempre momenti di cattività) o se piuttosto metterla nella regolamentazione di quello che si può fare con animali vivi. In alcuni casi inoltre queste issue mi sembrano focalizzate sulla Population management improvement
RHINO	All government officials should undergo integrity testing if they have access to rhino horn or live rhino, including game rangers, policemen and women, conservation agencies and management at all state owned game reserves in South Africa (81,25%)	Wildlife crime and trade	Information availability, transparency and accessibility	Government officials integrity testing	Government officials integrity	Information availability, tansparency and accessibility		Population	Mi sembra più una cosa da altra categoria, su anti-corruzione/illegal trade
RHINO	All questions relating to the theft of rhino horn from stockpiles should be investigated (78,57%)	Wildlife crime and trade	Wildlife crime and trade management and regulation	Stockpiles management		Information availability, tansparency and accessibility	Illegal activities and trade management	Population	Toglierei la parola "trade" che non fa distinzioni tra animali vivi o prodotti, abbreviando con qualcosa tipo "Wildlife crime prevention/fight" che include anche regulation e trasporto delle cose "legali" tipo avorio da caccia al trofeo
RHINO	Dehorning must never be compulsory, irrespective of the population size or "purpose" (93,33%)	Wildlife crime and trade	Wildlife crime and trade management and regulation	Dehorning decrease, management and tracking	Avoid compulsory dehorning	Animals' Health and functioning		Individual	Toglierei la parola "trade" che non fa distinzioni tra animali vivi o prodotti, abbreviando con qualcosa tipo "Wildlife crime prevention/fight" che include anche regulation e trasporto delle cose "legali" tipo avorio da caccia al trofeo
RHINO	The amended TOPS Regulations public comment in October 2023 need to be finalised and promulgated urgently as these have a bearing all rhino management components (91,67%)	Legislation update	Fasten legislative progress	TOPS Regulations public comment in October 2023		Application of laws and guidelines		Population
RHINO	Management, protection and commercial procedures like dehorning require guidelines and accepted practices (86,67%)	Wildlife crime and trade	Wildlife crime and trade management and regulation	Dehorning decrease, management and tracking	Management guidelines	Clear laws and guidelines		Population	Toglierei la parola "trade" che non fa distinzioni tra animali vivi o prodotti, abbreviando con qualcosa tipo "Wildlife crime prevention/fight" che include anche regulation e trasporto delle cose "legali" tipo avorio da caccia al trofeo
RHINO	Investigation into the manipulation of stockpiles by government officials, the entrapment of innocent people by government officials in the Kruger National Park and in KwaZulu Natal must be fully investigated (75%)	Wildlife crime and trade	Wildlife crime and trade management and regulation	Stockpiles management	Equanimity	Information availability, tansparency and accessibility		Population	Toglierei la parola "trade" che non fa distinzioni tra animali vivi o prodotti, abbreviando con qualcosa tipo "Wildlife crime prevention/fight" che include anche regulation e trasporto delle cose "legali" tipo avorio da caccia al trofeo
RHINO	The trafficking of weapons from Mozambique, through the Kruger National Park to Kwa Zulu Natal must be investigated (84,62%)	Wildlife crime and trade	Wildlife crime and trade management and regulation			Information availability, tansparency and accessibility		Population	Non farei distinzione sulle attività illegali, dal momento che il traffico di armi si sa essere strettamente legato alla possibilità di fare bracconaggio
RHINO	The amendment of legislation can not be done in isolation of newly promulgated/approved legislation/policies that have direct bearing on elephants e.g. White Paper on the Conservation and Sustainable Use of South Africa’s Biodiversity, the Policy Position on the Conservation and Sustainable Use, NBES Strategy, NISWT, etc (91,67%)	Necessity for national uniformation	Necessity for national uniformation			Efficient and competent management		Population
RHINO	Use of traditional rhino horn medicine should be respected but not used as a motivation to allow environmental crime being seen as less important than crimes towards humans. (86,67%)	Wildlife crime and trade	Wildlife crime and trade management and regulation	Respect for traditions	Trade crime management	Fair treatment of all ecological entities (species, populations, ecosystem)	Illegal activities and trade management	Population	Toglierei la parola "trade" che non fa distinzioni tra animali vivi o prodotti, abbreviando con qualcosa tipo "Wildlife crime prevention/fight" che include anche regulation e trasporto delle cose "legali" tipo avorio da caccia al trofeo
RHINO	Security clearances, lifestyle audits, integrity tests are needed for all staff working in reserves with CITES species. (78,57%)	Wildlife crime and trade	Staff and professionals criteria	Staff and professionals criteria control	Information tansparency and accessibility	Information availability, tansparency and accessibility		Population	Mi ricorda altra issue letta su integrity test. Si tratta più di una questione di anticorruzione, facente parte di tutte quelle cose in Rhino contro il bracconaggio. Valuterei di integrarla in questo senso
RHINO	Non-invasive research (eg dung collection, observation) should not require veterinary ethics approval (90,91%)	Ethical approval	Introduce exceptions to ethical approval			Freedom of action in fulfilling own's professional tasks		Population
RHINO	Impact of foraging/browsing on dehorned black rhino (81,82%)	Research, reporting, and data provision improvement	Improve research, data provision and detail			Information availability, tansparency and accessibility		Individual
RHINO	Rhino Hunting policies and quotas should be based on clearly defined species conservation benefits grounded in sound science and robust non-detriment findings as opposed to economic incentives based on maximising profits. (75%)	Evidence-based decision-making	National evidence-based decision-making	Prioritize science findings over of economic interests	Prioritize science findings	Information availability, tansparency and accessibility		Species	Non so se terrei il concetto di "National" nella tematica
RHINO	Farmed rhino for dehorning (held in captivity for the sole purpose of producing horns) should be banned or heavily regulated to ascertain rhino welfare. (85,71%)	Practices on live animals regulation	Wildlife crime and trade management and regulation	Dehorning decrease, management and tracking		Clear laws and guidelines	Illegal activities and trade management	Individual	Questa è più regolamentazione di cosa si può fare con animali vivi per welfare
RHINO	Add incentives for keeping rhinos to avoid seeing them just as a commodity for trade and consumptive use to have value within a third world context. (100%)	Costs and economic incentives	Economic aspects consideration and incentives	Ownership incentivation		Economic welfare		Population	Forse abbrevierei con "Costs and economic incentives"
RHINO	The welfare of poorly managed rhino needs to be taken into account to affect rhino welfare - often in underfunded parks is where this is apparent. Legislation should allow for 3rd party oversight if can be shown that current management cannot address poor management of rhino (100%)	Competent professionals involvement	Competent professionals involvement	External welfare oversight		Information availability, tansparency and accessibility		Individual	Queste ultime due sono talmente focalizzate sul welfare come concetto più che professione che non so se siano nella categoria giusta. Ma per ora non ho altri input
RHINO	Snaring is a major welfare risk to rhino and stringenet penalties should be put in place that associates the welfare compromise of rhino caught in snare in addition to the illegal act of snaring (85,71%)	Efficient, detailed well-being approach in legislation	Competent, detailed well-being approach inclusion in management, translocation, activities, legislation, inspections and penalties	Well-being inclusion in penalties		Animals' Health and functioning	Legal activities and trade management	Individual	Chiamerei la categoria con un nome più breve tipo "Well-being guidelines in legislation"
RHINO	Wounding a rhino by wildlife criminals is by far the most serious offence that can lead to significant rhino wlefare and even death - this needs to be reflected in legislation (71,43%)	Efficient, detailed well-being approach in legislation	Competent, detailed well-being approach inclusion in management, translocation, activities, legislation, inspections and penalties	Well-being inclusion in the legislation		Animals' Health and functioning	Legal activities and trade management	Individual	Chiamerei la categoria con un nome più breve tipo "Well-being guidelines in legislation"
RHINO	Translocating rhino under poor conditions will result in serious welfare risks to a rhino hence legislation needs to address penalties that punish poor operators but enables good operators (100%)	Efficient, detailed well-being approach in legislation	Competent, detailed well-being approach inclusion in management, translocation, activities, legislation, inspections and penalties	Well-being inclusion in penalties		Animals' Health and functioning	Legal activities and trade management	Individual	Chiamerei la categoria con un nome più breve tipo "Well-being guidelines in legislation"
RHINO	Add a definition of what is included and meant by "unnecessary suffering". (71,43%)	Improve or add definitions	Improve or add definitions			Clear laws and guidelines		Individual
RHINO	Properly consider “precautionary principle” and "least harm principle" in the legislation. (85,71%)	Improve or add definitions	Improve or add definitions	Terminology to be included in the legislation	“precautionary principle” and "least harm principle"	Clear laws and guidelines		Population
RHINO	N&S for keeping managing rhino in captivity and semi - captivity, including all facilities types need to be developed asap, along same prescriptive terms as Draft N&S for Management of Seabirds in captivity (83,33%)	Practices on live animals regulation	Necessity for national uniformation	Captivity		Clear laws and guidelines		Population	Mi sembra fuori tema, più una questione di restrizioni riguardo animali vivi
RHINO	Green hunting and vita -darting need to be addressed in relevant acts and supported by N&S as there are significant welfare\ wellbeing issues associated with these practices (85,71%)	Practices on live animals regulation	Activities on live animals regulation			Animals' Health and functioning	Legal activities and trade management	Individual
RHINO	Voluntourism and the intentional pulling of calves for commercial purposes needs to be regulated through N&S which can be developed now that wellbeing clause has been enacted (85,71%)	Practices on live animals regulation	Activities and procedures on live animals restrictions			Animals' Health and functioning	Legal activities and trade management	Individual
RHINO	Rhino tracking and monitoring devices and techniques that are invasive, and may have an impact on the welfare \wellbeing of rhino must go through an ethics approved research protocol before being used (71,43%)	Ethical approval	Ethical approval of activities			Fair treatment of animals as individuals		Individual
RHINO	Major welfare/wellbeing issues activities that involve welfare/ wellbeing issues must be covered by existing legislation while N&S are developed (85,71%)	Efficient, detailed well-being approach in legislation	Competent, detailed well-being approach inclusion in management, translocation, activities, legislation, inspections and penalties	Well-being prioritization		Animals' Health and functioning	Legal activities and trade management	Individual	Chiamerei la categoria con un nome più breve tipo "Well-being guidelines in legislation"
RHINO	Rhinos should only be translocated and or relocated within their natural range states. There should be no export of live rhino to Asia or zoos anywhere in the world. (81,82%)	Reintroduction, relocation and release	Reintroduction, relocation and release	Live animals export regulation	Prohibition of live rhino export	Respect for species' characteristics and needs	Population management improvement	Individual
RHINO	It should be preferable but NOT compulsory to trim, not dehorn, front horns before transport so as to prevent them leaning on the horn, breaking it off and potentially injuring themselves during transport (100%)	Reintroduction, relocation and release	Risk prevention and assessment			Animals' Health and functioning	Legal activities and trade management	Individual	Può essere integrata con la categoria Reintroduction ecc. dove c'erano issue anche di trasporto
RHINO	If a dependent calf must be capture fro translocation it must be translocated at the same time and and to the same destination as its mother (100%)	Reintroduction, relocation and release	Reintroduction, relocation and release	Respect animals' social needs		Respect for species' characteristics and needs		Individual
LION	Dedicated conservation reserves should be given credit and some autonomy in the decisions made regarding the wildlife they conserve and manage in their properties. Authorities should be informed about management actions rather than approve or control them. (84,62%)	Accredited facilities and owners requirements and responsibility	Accredited facilities and owners requirements and responsibility	Decision-making autonomy for facilities		Information availability, tansparency and accessibility		Population
LION	Authorities do not always have the skilled staff to make modern decisions regarding wildlife management. In some instances a single persons opinion on how “things should be done” is what is taken for the norm. Difference of opinions are not considered or entertained. Modern thinking not conservative (84,62%)	Competent professionals involvement	Competent professionals involvement			Efficient and competent management		Population
LION	Incentivise extensive wildlife areas and the ownership of wild lion (83,33%)	Costs and economic incentives	Economic aspects consideration and incentives	Ownership incentivation		Economic welfare		Population	Forse abbrevierei con "Costs and economic incentives"
LION	Provincial alignment needs to be achieved, the 9 sets of provincial legislation, national legislation, and other auxiliary legislation creates confusion and loopholes (100%)	Necessity for national uniformation	Necessity for national uniformation			Clear laws and guidelines		Population
LION	A centralized database should be prescribed for captive lions to monitor number of animals at captive facilities and record births, deaths and translocations. (77,78%)	Research, reporting, and data provision improvement	National evidence-based decision-making	Data for population management improvement		Information availability, tansparency and accessibility		Population	Questo è più un database nazionale/report/monitoraggio - Non viene citato per forza il decision making quanto più il fatto di avere dati
LION	There should be an accreditation model for properties complying with meta-population criteria. (83,33%)	Accredited facilities and owners requirements and responsibility	Accredited facilities and owners requirements and responsibility	Metapopulation		Clear laws and guidelines		Population
LION	Add in legislation and definitions- “Recognised species forums’ – this is an advisory group or management forum consisting of a group of experts on a specific species who can offer expert advice on a species. (90%)	Competent professionals involvement	Competent professionals involvement	Improve or add definitions		Efficient and competent management		Species	Ci sta nella categoria experts involvement
LION	Remove legislation that incentivises captive breeding and intensive operations. Make it more viable to own a wild lion than a captive lion (91,31%)	Regulate or prevent captivity	Regulate or prevent captivity	Disincentive captive breeding		Economic welfare		Individual	Non so se abbia senso fare categoria a parte per la cattività, dato che prima ci sono state issue in altre categorie che parlavano di santuari (che sono sempre momenti di cattività) o se piuttosto metterla nella regolamentazione di quello che si può fare con animali vivi. In alcuni casi inoltre queste issue mi sembrano focalizzate sulla Population management improvement
LION	There is no provision or guidelines regarding the management of lion bone stockpiles. (85,71%)	Wildlife crime and trade	Wildlife crime and trade management and regulation	Stockpiles management		Clear laws and guidelines		Population	Toglierei la parola "trade" che non fa distinzioni tra animali vivi o prodotti, abbreviando con qualcosa tipo "Wildlife crime prevention/fight" che include anche regulation e trasporto delle cose "legali" tipo avorio da caccia al trofeo
LION	Old outdated provincial legislation, some pre-democracy (100%)	Legislation update	Fasten legislative progress	Legislation update		Clear laws and guidelines		Population	Non so se possa essere considerato un commento relativo alla velocità del processo legislativo quanto più al contenuto
LION	Single sex introductions must be avoided (72,73%)	Reintroduction, relocation and release	Reintroduction, relocation and release	Introductions		Respect for species' characteristics and needs	Population management improvement	Population	Mi pareva prima di averne letta una simile sulle single sex populations che era in altra categoria. Da cercare di metterle insieme?	personalmente questa la metterei in population management
LION	Single sex populations should be discouraged (87,5%)	Populations management improvement	Population management improvement			Efficient and competent management		Population
LION	Keeping of exotic large carnivores in captivity needs to be regulated or prevented. (80%)	Regulate or prevent captivity	Regulate or prevent captivity			Efficient and competent management		Individual	Non so se abbia senso fare categoria a parte per la cattività, dato che prima ci sono state issue in altre categorie che parlavano di santuari (che sono sempre momenti di cattività) o se piuttosto metterla nella regolamentazione di quello che si può fare con animali vivi. In alcuni casi inoltre queste issue mi sembrano focalizzate sulla Population management improvement
LION	Strict criteria need to be developed to integrate captive lions into wild populations if they are able, eg: based on genetic and disease make-up. (75%)	Reintroduction, relocation and release	Reintroduction, relocation and release			Conservation of the population	Reintroductions regulation	Population
LION	Provincial and National criteria to evaluate introductions should be the standard to ensure adequate prey base, accommodating environment, population management. (88,89%)	Reintroduction, relocation and release	Reintroduction, relocation and release	Introductions		Respect for species' characteristics and needs	Population management improvement	Population		personalmente questa la metterei in population management
LION	Non-invasive research such as observation, spoor counts, dung sampling, etc. should not require SAVC approval (100%)	Ethical approval	Introduce exceptions to ethical approval			Freedom of action in fulfilling own's professional tasks		Population
LION	Government agencies of parks to be encouraged to do research (87,5%)	Research, reporting, and data provision improvement	Improve research, data provision and detail			Information availability, tansparency and accessibility		Population
LION	Data bases in government need to be analysed and studied by themselves or others upon request (87,5%)	Research, reporting, and data provision improvement	Improve research, data provision and detail	Open-acess data		Information availability, tansparency and accessibility		Population
LION	Trophy hunting and benefits to be studied (85,71%)	Research, reporting, and data provision improvement	Improve research, data provision and detail	Trophy hunting		Information availability, tansparency and accessibility		Population
LION	Evidence-based decision making must guide all policy (100%)	Evidence-based decision-making	National evidence-based decision-making			Efficient and competent management		Population	Non so se terrei il concetto di "National" nella tematica
LION	Government must have inventory of research done (100%)	Research, reporting, and data provision improvement	Improve research, data provision and detail	Data for population management improvement		Information availability, tansparency and accessibility		Population
LION	Researchers with competency should be able to carry out certain procedures currently listed under veterinary procedures. (88,89%)	Competent professionals involvement	Revise procedures under exclusive veterinarian responsibility	Fewer restrictions on researchers' procedures		Freedom of action in fulfilling own's professional tasks		Population	Unirei la categoria con quella sulla competenza dei professionisti da coinvolgere
LION	Alignment of provincial legislation to ensure that all provinces are operating under the same restrictions. (100%)	Necessity for national uniformation	Necessity for national uniformation			Clear laws and guidelines		Population
LION	Full cost accounting of permits needs to be considered for economic activities. Permitting costs should reflect the cost of issuing, inspecting etc (100%)	Costs and economic incentives	Economic aspects consideration and incentives			Economic welfare		Population	Forse abbrevierei con "Costs and economic incentives"
LION	Non-compliance needs to be disincentived by hard consequences. (100%)	Practices on live animals regulation	Activities on live animals regulation	Measures against non-compliance of hunting activities		Application of laws and guidelines		Population
LION	Welfare / wellbeing related to management actions must be addressed (71,43%)	Efficient, detailed well-being approach in legislation	Competent, detailed well-being approach inclusion in management, translocation, activities, legislation, inspections and penalties	Well-being inclusion in management		Animals' Health and functioning		Individual	Chiamerei la categoria con un nome più breve tipo "Well-being guidelines in legislation"
LION	Keeping conditions of captive lions that include a holistic approach wellbeing / welfare should be described and enforced. Not just enclosure size and fence type.d enfoced (100%)	Efficient, detailed well-being approach in legislation	Competent, detailed well-being approach inclusion in management, translocation, activities, legislation, inspections and penalties			Clear laws and guidelines		Individual	Chiamerei la categoria con un nome più breve tipo "Well-being guidelines in legislation"
LION	Welfare and wellbeing need to be clearly linked to all restricted activities (85,71%)	Efficient, detailed well-being approach in legislation	Competent, detailed well-being approach inclusion in management, translocation, activities, legislation, inspections and penalties			Clear laws and guidelines		Individual	Chiamerei la categoria con un nome più breve tipo "Well-being guidelines in legislation"
LION	Welfare and wellbeing transgressions must be heavily penalized and timeously (100%)	Efficient, detailed well-being approach in legislation	Competent, detailed well-being approach inclusion in management, translocation, activities, legislation, inspections and penalties	Welfare crime management		Application of laws and guidelines		Individual	Chiamerei la categoria con un nome più breve tipo "Well-being guidelines in legislation"
LION	Welfare inspections but be internalized into all compliance inspections (100%)	Efficient, detailed well-being approach in legislation	Competent, detailed well-being approach inclusion in management, translocation, activities, legislation, inspections and penalties			Clear laws and guidelines		Individual	Chiamerei la categoria con un nome più breve tipo "Well-being guidelines in legislation"
LION	The responsibility of PAPA animal welfare monitoring is delegated to state veterinarians which may be problematic as welfare is not limited to physiological states only. (71,43%)	Competent professionals involvement	Competent professionals involvement			Animals' Health and functioning		Individual	Queste ultime due sono talmente focalizzate sul welfare come concetto più che professione che non so se siano nella categoria giusta. Ma per ora non ho altri input
LION	Lionesses with dependent cubs should be transported with the cubs. The cubs should not be euthanased. (83,33%)	Reintroduction, relocation and release	Reintroduction, relocation and release	Respect animals' social needs		Respect for species' characteristics and needs		Individual
LION	Appropriate drugs and firearms must travel with any lions that are translocated in case of break outs, car accidents, etc. (85,71%)	Reintroduction, relocation and release	Risk prevention and assessment			Safe and secure environment		Individual	Può essere integrata con la categoria Reintroduction ecc. dove c'erano issue anche di trasporto
LION	Disease status of any lions translocated should be considered prior to translocation, eg: TB (100%)	Reintroduction, relocation and release	Reintroduction, relocation and release	Health status evaluation		Animals' Health and functioning		Individual
LION	Minimum monitoring should be implemented to evaluate the success of the translocation. (100%)	Research, reporting, and data provision improvement	Improve research, data provision and detail			Information availability, tansparency and accessibility		Individual
LION	Clear understanding of the difference in wild and captive lions (100%)	Improve or add definitions	Improve or add definitions	Wild vs captive lions		Fair treatment of all ecological entities (species, populations, ecosystem)		Population
LEOPARD	Rehabilitation of leopard and documenting success (80%)	Sanctuaries and rehabilitation	Sanctuaries and rehabilitation		Population management improvement	Information availability, tansparency and accessibility		Individual	Cercherei di non avere categoria apposta su santuari e riabilitazione: in parte sono integrabili con ciò che si può fare con animali vivi, con management ma anche con reintroduction-release, dato che l'obiettivo in teoria dovrebbe essere quello. Questa inoltre richiede anche dei report
LEOPARD	Leopard translocation as an aid to minimise conflict (70%)	Damage-causing animals management	Damage-causing animals management			Equal and fair treatment and consideration of human interests compared to other entities		Individual
LEOPARD	Trap cage size for leopard (its dimensions) are regulated vs the intent to catch leopard (all large carnivores are on TOPS anyway) (85,71%)	Populations management improvement	Population management improvement	Management purposes uniformity and details	Trap cages purpose	Information availability, tansparency and accessibility		Individual
LEOPARD	Access to leopard derivates and products for traditional and spiritual use (90%)	Social environment and inclusive, equal and fair decision-making	Social environment and inclusive, equal and fair decision-making	Respect for traditions	Equitable access to products and derivates	Respect for traditions		Population	Chiamerei la categoria qualcosa di più breve tipo "Socially inclusive management"
LEOPARD	Norms and standards for transportation of wildlife (species specific) (81,82%)	Reintroduction, relocation and release	Reintroduction, relocation and release			Clear laws and guidelines		Species
LEOPARD	Norms and Standards for sanctuaries and rehabilitation centres (88,89%)	Sanctuaries and rehabilitation	Sanctuaries and rehabilitation			Clear laws and guidelines		Individual	Cercherei di non avere categoria apposta su santuari e riabilitazione: in parte sono integrabili con ciò che si può fare con animali vivi, con management ma anche con reintroduction-release, dato che l'obiettivo in teoria dovrebbe essere quello
LEOPARD	Norms and standards for research - including the use of tracking devices and collars (80%)	Research, reporting, and data provision improvement	Improve research, data provision and detail	Tracking management		Clear laws and guidelines		Population
LEOPARD	Norms and standards for the management of DCAs (100%)	Damage-causing animals management	Damage-causing animals management			Clear laws and guidelines		Individual
LEOPARD	Any tracking or telemetry collars fitted to leopards should be fitted with a remote removal mechanism (a 'drop-off' and/or 'rot off' device) (100%)	Practices on live animals regulation	Population management improvement	Tracking management		Efficient and competent management		Individual	E' una cosa molto di ricerca e legato al fatto che così il leopardo non è costretto a stare a vita con il collare, o sottoposto ad altra narcotizzazione per rimuoverlo. In Italia infatti il drop-off è obbligatorio credo, sia per una questione di recupero totale dei dati non mandati via satellite che per benessere animale. Forse la vedo meno come una cosa di population management quanto di regole …
LEOPARD	All researchers should provide the relevant authority with information (age, sex. ID photos, date collared, capture location, etc.) on any collared leopards (100%)	Research, reporting, and data provision improvement	Information availability, transparency and accessibility	Tracking management		Information availability, tansparency and accessibility		Population	Forse la categoria sarebbe più una questione di "Improved reporting"
LEOPARD	Non-invasive research methods (camera trapping, DNA collection from scats, etc.) should be preferred to methods involving capture of leopards whenever possible (90%)	Practices on live animals regulation	Activities and procedures on live animals restrictions	Non-invasive research methods		Animals' Health and functioning		Individual
LEOPARD	Introduce publishing and reporting on mass of government records, i.e DCAs, lethal control, etc (88,89%)	Research, reporting, and data provision improvement	Improve research, data provision and detail			Information availability, tansparency and accessibility		Population
LEOPARD	Make genetics material accessible not only to veterinarians, who should make it available (77,78%)	Research, reporting, and data provision improvement	Revise procedures under exclusive veterinarian responsibility	Material accessibility		Information availability, tansparency and accessibility		Population	Questa è più sulla condivisione dati/database ecc.
LEOPARD	Include already published information on leopard in building the new legislation, i.e meta-analyses, reviews etc. (80%)	Evidence-based decision-making	National evidence-based decision-making	Science findings-based decisions		Efficient and competent management		Population	Non so se terrei il concetto di "National" nella tematica
LEOPARD	Large number of leopard collaring studies, with mass exposure on social media, but not accountable to publish (88,89%)	Research, reporting, and data provision improvement	Social environment and inclusive, equal and fair decision-making	Social environment consequences consideration		Guarantee of assumption and distribution of responsibilities		Species	Forse questa è più una questione di dati che andrebbero ufficialmente pubblicati?
LEOPARD	Research that relies on non-invasive methods such as spoor counts, dung sampling, observation, etc should not need SAVC approval (100%)	Ethical approval	Introduce exceptions to ethical approval			Freedom of action in fulfilling own's professional tasks		Population
LEOPARD	Only male leopards may be hunted. (100%)	Practices on live animals regulation	Activities and procedures on live animals restrictions			Respect for species' characteristics and needs		Population
LEOPARD	Issuing permits too late for reasonable marketing to take place (100%)	Costs and economic incentives	Wildlife crime and trade management and regulation	Improve permits management		Economic welfare		Population	Questa non c'entra con wildlife crime, è una lamentela dei cacciatori che dicono che ricevono i permessi troppo tardi e non in tempo per il "market" ovvero la procedura con cui ottengono o assegnano la quota cacciabile
LEOPARD	Minimum enclosure size should be established at country level, not provincialy, whether animals are held temporarily or for long term. (100%)	Necessity for national uniformation	Necessity for national uniformation			Clear laws and guidelines		Individual
LEOPARD	There should be Norms and Standards for captive leopards caring. (100%)	Practices on live animals regulation	Necessity for national uniformation	Captivity		Clear laws and guidelines		Population	Mi sembra fuori tema, più una questione di restrizioni riguardo animali vivi
LEOPARD	Leg hold traps (even "humane" ones) should not be used to capture leopard (100%)	Practices on live animals regulation	Activities and procedures on live animals restrictions			Clear laws and guidelines		Population
LEOPARD	Clear actions established for dealing with damage causing individuals (100%)	Damage-causing animals management	Damage-causing animals management			Clear laws and guidelines		Individual
LEOPARD	Baits in trap cages should be pre-baited with a sedative such as midazalom to ensure calmness in the trap cage (100%)	Reintroduction, relocation and release	Risk prevention and assessment	Sedation		Animals' Health and functioning		Individual	Può essere integrata con la categoria Reintroduction ecc. dove c'erano issue anche di trasporto
LEOPARD	Translocation feedback should be part of conditions to collect data about translocation success, failures etc. (100%)	Research, reporting, and data provision improvement	Improve research, data provision and detail	Reintroduction, relocation and release		Information availability, tansparency and accessibility		Population
LEOPARD	Introduce a fashion as through hunting return forms in which return information about translocation of "problem" leopard, use of sedative for trap cages, translocation feedback etc. (100%)	Research, reporting, and data provision improvement	Improve research, data provision and detail			Information availability, tansparency and accessibility		Individual

## Sheet: RHINO
Species	Issue	Thematic category	Tematica principale	Tematica secondaria o specifica	Tematica secondaria o specifica	Need	Alternative wording	Specie, popolazione, gruppo sociale o individuo	Commento Arianna	Commento Avery			Area and thematic category	Accredited facilities and owners requirements and responsibility	Competent professionals involvement	Costs and economic incentives	Damage-causing animals management	Efficient, detailed well-being approach in legislation	Ethical approval	Evidence-based decision-making	Improve or add definitions	Legislation update	Necessity for national uniformation	Populations management improvement	Practices on live animals regulation	Regulate or prevent captivity	Reintroduction, relocation and release	Research, reporting, and data provision improvement	Sanctuaries and rehabilitation	Social environment and inclusive, equal and fair decision-making	Species protection improvement	Wildlife crime and trade	Total
RHINO	Include methods to counter poaching and intelligence as a pre-requisite for owning rhino. Specific provision: Policy Position (75%)	Accredited facilities and owners requirements and responsibility	Accredited facilities and owners requirements and responsibility	Pre-requisite ownership	Wildlife crime and trade management and regulation	Efficient and competent management		Population					Management	3	0	2	0	0	0	1	1	2	5	2	2	0	0	3	0	1	0	12	34
RHINO	Strengthen reporting on mortalities, specifically regarding cause. Specific provision: Norms and Standards Rhino, Paragraph 3.2, page 260 (100%)	Research, reporting, and data provision improvement	Information availability, transparency and accessibility	Mortality reports		Information availability, tansparency and accessibility		Individual	Forse la categoria sarebbe più una questione di "Improved reporting"				Research	0	0	0	0	0	1	0	0	0	0	0	0	0	0	3	0	0	0	2	6
RHINO	Incorporate that these norms and standards must be read alongside Biodiversity Management Plan for white rhino and black rhino. Specific provision: Norms and Standards Rhino, Paragraph 3.2, page 259 (92,31%)	Legislation update	Specific legislation consultation			Efficient and competent management		Population	Si tratta di guidelines da migliorare, rendendo obbligatorio leggere N&S con BMP. Credo ci possa essere spazio per integrare con categoria che chiede miglioramento delle linee guida				Hunting	0	0	0	0	0	0	1	0	0	0	0	1	0	0	0	0	0	0	0	2
RHINO	Incentives the ownership and custodianship of rhinos in the legislation. Specific provision: Policy Position (100%)	Costs and economic incentives	Economic aspects consideration and incentives	Ownership incentivation		Economic welfare		Population	Forse abbrevierei con "Costs and economic incentives"				Welfare	1	1	1	0	5	1	0	2	0	0	0	5	0	0	0	1	0	0	2	19
RHINO	Make it more financially viable to own a rhino. Specific provision: Policy Position (85,71%)	Costs and economic incentives	Economic aspects consideration and incentives	Ownership incentivation		Economic welfare		Population	Forse abbrevierei con "Costs and economic incentives"				Tranlsocation	0	0	0	0	0	0	0	0	0	0	0	0	0	4	0	0	0	0	0	4
RHINO	Trade of horn should only be permitted if the landowner fulfils certain biodiversity and conservation requirements - we cannot afford to incentivise canned operations. The incentivization needs to be for wild rhino. Specific provision: Policy Position (93,33%)	Wildlife crime and trade	Wildlife crime and trade management and regulation	Trade requirements measures	Legal trade regulation	Efficient and competent management		Population	Toglierei la parola "trade" che non fa distinzioni tra animali vivi o prodotti, abbreviando con qualcosa tipo "Wildlife crime prevention/fight" che include anche regulation e trasporto delle cose "legali" tipo avorio da caccia al trofeo				Total	4	1	3	0	5	2	2	3	2	5	2	8	0	4	6	1	1	0	16	65
RHINO	Whilst there is a requirement for registration if facilities (captive breeding, rehabilitation facility, sanctuary - there are no established standards or minimum requirements. Specific provision: TOPS 2007 Chapter 3 Registration of facilities (91,67%)	Accredited facilities and owners requirements and responsibility	Accredited facilities and owners requirements and responsibility			Clear laws and guidelines		Population
RHINO	Permitting of facilities listed for required registration is done largely by provinces - requirements vary from province to province, need to be supported by criteria and N&S relevant to particular activity. Specific provision: TOPS 2007 Permitting of Registered facilities (100%)	Necessity for national uniformation	Necessity for national uniformation			Clear laws and guidelines		Population
RHINO	Non alignment between provincial permits and national registration which effectively weakens control and regulation of restricted activities and TOPs registered facilities. Specific provision: TOPS Regulations (100%)	Necessity for national uniformation	Necessity for national uniformation			Clear laws and guidelines		Population
RHINO	Referring again to provincial permitting - blanket permits are being issued for wide range of ToPS listed species and with a wide range of allowed activities. Norms and Standards, as with Elephant N&S -would be applicable nationally and would provide some form of consistency and uniformity. Specific provision: NA (90%)	Necessity for national uniformation	Necessity for national uniformation			Clear laws and guidelines		Population
RHINO	Provincial Permits for TOPS listed species frequently fail to specify particulars of registered activity, markings, etc. Specific provision: TOPS 2007 > 19 Contents of permits (92,86%)	Research, reporting, and data provision improvement	Information availability, transparency and accessibility			Information availability, tansparency and accessibility		Population	Forse la categoria sarebbe più una questione di "Improved reporting"
RHINO	Definition of Sanctuary - too wide, needs further refinement. Specific provision: TOPS 2007 Chapter 1 (1) (80%)	Improve or add definitions	Improve or add definitions	Sanctuaries		Clear laws and guidelines		Population
RHINO	Increased policing and sentencing of illegal trade and hunting of Rhino as a priority crime. Specific provision: NA (86,67%)	Wildlife crime and trade	Wildlife crime and trade management and regulation	Trade crime management		Fair treatment of all ecological entities (species, populations, ecosystem)	Illegal activities and trade management	Population	Toglierei la parola "trade" che non fa distinzioni tra animali vivi o prodotti, abbreviando con qualcosa tipo "Wildlife crime prevention/fight" che include anche regulation e trasporto delle cose "legali" tipo avorio da caccia al trofeo
RHINO	There is a no consistency and coordination of legislation and policy due to shared competencies across national and provincial frameworks, including permitting and biodiversity frameworks. Referred to as 9+1+1 (provinces/DFFE/DALLRD). Specific provision: TOPS Regs 17-22 & 24, Provincial Ordinances, HLP Report 2020 (100%)	Necessity for national uniformation	Necessity for national uniformation			Clear laws and guidelines		Population
RHINO	Vita darting should be listed as restricted activities. Specific provision: TOPS 2007 Restricted activities (77,78%)	Practices on live animals regulation	Activities and procedures on live animals restrictions			Animals' Health and functioning		Individual
RHINO	Increase security for rhinos so that they don't have to be dehorned. Integrity testing for government officials. Specific provision: NA (75%)	Wildlife crime and trade	Wildlife crime and trade management and regulation	Measures to decrease dehorning	Government officials integrity	Information availability, tansparency and accessibility		Individual	Toglierei la parola "trade" che non fa distinzioni tra animali vivi o prodotti, abbreviando con qualcosa tipo "Wildlife crime prevention/fight" che include anche regulation e trasporto delle cose "legali" tipo avorio da caccia al trofeo
RHINO	Stop exporting live rhinos outside of their natural range states for example to zoos in China. Specific provision: NA (86,67%)	Practices on live animals regulation	Necessity for national uniformation	Prohibition of live rhino export	Live animals export regulation	Respect for species' characteristics and needs		Species	Mi sembra fuori tema, più una questione di restrizioni riguardo animali vivi
RHINO	The capacity, competency and minimum criteria (as included in proposed N&S) for TOPS registered facilities for different activities needs to be added as a factor to be considered by issuing authorities when considering permit applications. Specific provision: TOPS Regulations 2007 Reg 10 Factors to be considered, page 15 (77,78%)	Accredited facilities and owners requirements and responsibility	Accredited facilities and owners requirements and responsibility			Clear laws and guidelines		Population
RHINO	The key issue is developing that national rhino database and acquiring the data to populate it on an annual basis and using this to guide decision-making (85,71%)	Evidence-based decision-making	National evidence-based decision-making	Regular evidence for decision-making	Data for population management improvement	Information availability, tansparency and accessibility		Population	Non so se terrei il concetto di "National" nella tematica
RHINO	The permitting process can be used to contribute data to the issue above (national rhino database) (81,82%)	Research, reporting, and data provision improvement	Improve research, data provision and detail			Information availability, tansparency and accessibility		Population
RHINO	To punish employers that assist with poaching with severe penalties. Currently the assist and nothing is happening to them (85,71%)	Wildlife crime and trade	Wildlife crime and trade management and regulation	Trade crime management		Equal and fair treatment between human beings	Illegal activities and trade management	Population	Toglierei la parola "trade" che non fa distinzioni tra animali vivi o prodotti, abbreviando con qualcosa tipo "Wildlife crime prevention/fight" che include anche regulation e trasporto delle cose "legali" tipo avorio da caccia al trofeo
RHINO	Advisory committees appointed by the minister must be equally represented by the state and the private sector. (86,67%)	Social environment and inclusive, equal and fair decision-making	Social environment and inclusive, equal and fair decision-making	Type of institutions involvement in d-m equanimity	Decision-making equanimity (having voice)	Equal and fair treatment between human beings		Population	Chiamerei la categoria qualcosa di più breve tipo "Socially inclusive management"
RHINO	Incorporate provisions that address genetic diversity concerns in closed system population management. (76,92%)	Populations management improvement	Population management improvement	Data for population management improvement		Efficient and competent management		Population
RHINO	Management of rhinos should be oriented towards wild -free roaming populations and not captive breeding. (86,67%)	Populations management improvement	Regulate or prevent captivity	Disincentive captive breeding	Wild rhino management prioritization	Efficient and competent management		Population	Non so se abbia senso fare categoria a parte per la cattività, dato che prima ci sono state issue in altre categorie che parlavano di santuari (che sono sempre momenti di cattività) o se piuttosto metterla nella regolamentazione di quello che si può fare con animali vivi. In alcuni casi inoltre queste issue mi sembrano focalizzate sulla Population management improvement
RHINO	All government officials should undergo integrity testing if they have access to rhino horn or live rhino, including game rangers, policemen and women, conservation agencies and management at all state owned game reserves in South Africa (81,25%)	Wildlife crime and trade	Information availability, transparency and accessibility	Government officials integrity testing	Government officials integrity	Information availability, tansparency and accessibility		Population	Mi sembra più una cosa da altra categoria, su anti-corruzione/illegal trade
RHINO	All questions relating to the theft of rhino horn from stockpiles should be investigated (78,57%)	Wildlife crime and trade	Wildlife crime and trade management and regulation	Stockpiles management		Information availability, tansparency and accessibility	Illegal activities and trade management	Population	Toglierei la parola "trade" che non fa distinzioni tra animali vivi o prodotti, abbreviando con qualcosa tipo "Wildlife crime prevention/fight" che include anche regulation e trasporto delle cose "legali" tipo avorio da caccia al trofeo
RHINO	Dehorning must never be compulsory, irrespective of the population size or "purpose" (93,33%)	Wildlife crime and trade	Wildlife crime and trade management and regulation	Dehorning decrease, management and tracking	Avoid compulsory dehorning	Animals' Health and functioning		Individual	Toglierei la parola "trade" che non fa distinzioni tra animali vivi o prodotti, abbreviando con qualcosa tipo "Wildlife crime prevention/fight" che include anche regulation e trasporto delle cose "legali" tipo avorio da caccia al trofeo
RHINO	The amended TOPS Regulations public comment in October 2023 need to be finalised and promulgated urgently as these have a bearing all rhino management components (91,67%)	Legislation update	Fasten legislative progress	TOPS Regulations public comment in October 2023		Application of laws and guidelines		Population
RHINO	Management, protection and commercial procedures like dehorning require guidelines and accepted practices (86,67%)	Wildlife crime and trade	Wildlife crime and trade management and regulation	Dehorning decrease, management and tracking	Management guidelines	Clear laws and guidelines		Population	Toglierei la parola "trade" che non fa distinzioni tra animali vivi o prodotti, abbreviando con qualcosa tipo "Wildlife crime prevention/fight" che include anche regulation e trasporto delle cose "legali" tipo avorio da caccia al trofeo
RHINO	Investigation into the manipulation of stockpiles by government officials, the entrapment of innocent people by government officials in the Kruger National Park and in KwaZulu Natal must be fully investigated (75%)	Wildlife crime and trade	Wildlife crime and trade management and regulation	Stockpiles management	Equanimity	Information availability, tansparency and accessibility		Population	Toglierei la parola "trade" che non fa distinzioni tra animali vivi o prodotti, abbreviando con qualcosa tipo "Wildlife crime prevention/fight" che include anche regulation e trasporto delle cose "legali" tipo avorio da caccia al trofeo
RHINO	The trafficking of weapons from Mozambique, through the Kruger National Park to Kwa Zulu Natal must be investigated (84,62%)	Wildlife crime and trade	Wildlife crime and trade management and regulation			Information availability, tansparency and accessibility		Population	Non farei distinzione sulle attività illegali, dal momento che il traffico di armi si sa essere strettamente legato alla possibilità di fare bracconaggio
RHINO	The amendment of legislation can not be done in isolation of newly promulgated/approved legislation/policies that have direct bearing on elephants e.g. White Paper on the Conservation and Sustainable Use of South Africa’s Biodiversity, the Policy Position on the Conservation and Sustainable Use, NBES Strategy, NISWT, etc (91,67%)	Necessity for national uniformation	Necessity for national uniformation			Efficient and competent management		Population
RHINO	Use of traditional rhino horn medicine should be respected but not used as a motivation to allow environmental crime being seen as less important than crimes towards humans. (86,67%)	Wildlife crime and trade	Wildlife crime and trade management and regulation	Respect for traditions	Trade crime management	Fair treatment of all ecological entities (species, populations, ecosystem)	Illegal activities and trade management	Population	Toglierei la parola "trade" che non fa distinzioni tra animali vivi o prodotti, abbreviando con qualcosa tipo "Wildlife crime prevention/fight" che include anche regulation e trasporto delle cose "legali" tipo avorio da caccia al trofeo
RHINO	Security clearances, lifestyle audits, integrity tests are needed for all staff working in reserves with CITES species. (78,57%)	Wildlife crime and trade	Staff and professionals criteria	Staff and professionals criteria control	Information tansparency and accessibility	Information availability, tansparency and accessibility		Population	Mi ricorda altra issue letta su integrity test. Si tratta più di una questione di anticorruzione, facente parte di tutte quelle cose in Rhino contro il bracconaggio. Valuterei di integrarla in questo senso
RHINO	Provide more detail regarding sample preservation and courier instructions to a profiling facility, “as soon as possible” is not good enough for some analyses as it may lead to DNA degradation. Specific provision: Norms and Standards Rhino, Paragraph 5.5, PAGE 265 (90%)	Research, reporting, and data provision improvement	Improve research, data provision and detail			Information availability, tansparency and accessibility		Population
RHINO	Strengthen reporting on mortalities, specifically regarding cause of death, but also carcass age, for more dependable statistics. Specific provision: Norms and Standards Rhino, Paragraph 3.2, page 260 (100%)	Research, reporting, and data provision improvement	Information availability, transparency and accessibility	Mortality reports	Improve research, data provision and detail	Information availability, tansparency and accessibility		Population	Forse la categoria sarebbe più una questione di "Improved reporting"
RHINO	Research into the number of government officials involved in the illegal trade of rhino horn. Specific provision: NA (90,91%)	Wildlife crime and trade	Wildlife crime and trade management and regulation	Trade crime management	Government officials integrity	Information availability, tansparency and accessibility	Illegal activities and trade management	Population	Toglierei la parola "trade" che non fa distinzioni tra animali vivi o prodotti, abbreviando con qualcosa tipo "Wildlife crime prevention/fight" che include anche regulation e trasporto delle cose "legali" tipo avorio da caccia al trofeo
RHINO	Research into the number of trophy hunters involved in the illegal trade of rhino horn. Specific provision: NA (81,82%)	Wildlife crime and trade	Wildlife crime and trade management and regulation	Trade crime management		Information availability, tansparency and accessibility	Illegal activities and trade management	Population	Toglierei la parola "trade" che non fa distinzioni tra animali vivi o prodotti, abbreviando con qualcosa tipo "Wildlife crime prevention/fight" che include anche regulation e trasporto delle cose "legali" tipo avorio da caccia al trofeo
RHINO	Non-invasive research (eg dung collection, observation) should not require veterinary ethics approval (90,91%)	Ethical approval	Introduce exceptions to ethical approval			Freedom of action in fulfilling own's professional tasks		Population
RHINO	Impact of foraging/browsing on dehorned black rhino (81,82%)	Research, reporting, and data provision improvement	Improve research, data provision and detail			Information availability, tansparency and accessibility		Individual
RHINO	Green darting \ hunting should be listed as restricted activities//Vita darting should be listed as restricted activities. Specific provision: TOPS 2007 Restricted activities (100%)	Practices on live animals regulation	Activities and procedures on live animals restrictions			Animals' Health and functioning		Individual
RHINO	Rhino Hunting policies and quotas should be based on clearly defined species conservation benefits grounded in sound science and robust non-detriment findings as opposed to economic incentives based on maximising profits. (75%)	Evidence-based decision-making	National evidence-based decision-making	Prioritize science findings over of economic interests	Prioritize science findings	Information availability, tansparency and accessibility		Species	Non so se terrei il concetto di "National" nella tematica
RHINO	Permits should contain reference to the need to ensure welfare \ wellbeing as a condition on the permit condition. Specific provision: TOPS Regulations 2007 19 Contents of permits, page 21-22 (100%)	Accredited facilities and owners requirements and responsibility	Accredited facilities and owners requirements and responsibility			Clear laws and guidelines		Individual
RHINO	The registration or, and permitting conditions/contents for rhino orphanages and rehabilitation facilities needs to specify genuine orphans. Forced removal is significant short and long term welfare implications. Specific provision: TOPS Regulations 2007 19 Contents of permits, page 21-22 (100%)	Sanctuaries and rehabilitation	Sanctuaries and rehabilitation	Accredited facilities requirements	Population management improvement	Information availability, tansparency and accessibility		Individual	Cercherei di non avere categoria apposta su santuari e riabilitazione: in parte sono integrabili con ciò che si può fare con animali vivi, con management ma anche con reintroduction-release, dato che l'obiettivo in teoria dovrebbe essere quello
RHINO	The legislation needs to address wildlife crime and inappropriate management because they mostly affect rhino welfare. Specific provision: NA (83,33%)	Wildlife crime and trade	Wildlife crime and trade management and regulation	Inappropriate management		Clear laws and guidelines	Illegal activities and trade management	Individual	Toglierei la parola "trade" che non fa distinzioni tra animali vivi o prodotti, abbreviando con qualcosa tipo "Wildlife crime prevention/fight" che include anche regulation e trasporto delle cose "legali" tipo avorio da caccia al trofeo
RHINO	Rhinos should only be immobilised for scientific research and sound management interventions. A moratorium on Green hunts was initiated after individuals were darted numerous times. Now, "vita-darting" has evolved and same welfare concerns prevail. Specific provision: Restricted activities in TOPS 2007 and Amended TOPS 2023 (unfinalised) (85,71%)	Practices on live animals regulation	Activities and procedures on live animals restrictions			Animals' Health and functioning		Individual
RHINO	A horn of less than 5cm still has value and can be traded - this places in rhino orphanages at risk and also provides a loophole for trade in small horns when calves die - given the risks with calf rescue and fatalities at orphanages , a clause around requirements for marking and tracing this horn. Specific provision: N&S for Marking of rhino and rhino Horn 2018 3 (3) (4), page 260 (71,43%)	Wildlife crime and trade	Wildlife crime and trade management and regulation	Dehorning decrease, management and tracking	Legal trade management	Animals' Health and functioning	Legal activities and trade management	Individual	Toglierei la parola "trade" che non fa distinzioni tra animali vivi o prodotti, abbreviando con qualcosa tipo "Wildlife crime prevention/fight" che include anche regulation e trasporto delle cose "legali" tipo avorio da caccia al trofeo
RHINO	Reference to well-being must be added in all legislation and policy referring to rhino management and utilisation. Specific provision: The National Environmental Management Laws Amendment Act 2 of 2022 (NEMLA) (85,71%)	Efficient, detailed well-being approach in legislation	Competent, detailed well-being approach inclusion in management, translocation, activities, legislation, inspections and penalties	Well-being inclusion in the legislation		Animals' Health and functioning	Legal activities and trade management	Individual	Chiamerei la categoria con un nome più breve tipo "Well-being guidelines in legislation"
RHINO	Farmed rhino for dehorning (held in captivity for the sole purpose of producing horns) should be banned or heavily regulated to ascertain rhino welfare. (85,71%)	Practices on live animals regulation	Wildlife crime and trade management and regulation	Dehorning decrease, management and tracking		Clear laws and guidelines	Illegal activities and trade management	Individual	Questa è più regolamentazione di cosa si può fare con animali vivi per welfare
RHINO	Add incentives for keeping rhinos to avoid seeing them just as a commodity for trade and consumptive use to have value within a third world context. (100%)	Costs and economic incentives	Economic aspects consideration and incentives	Ownership incentivation		Economic welfare		Population	Forse abbrevierei con "Costs and economic incentives"
RHINO	The welfare of poorly managed rhino needs to be taken into account to affect rhino welfare - often in underfunded parks is where this is apparent. Legislation should allow for 3rd party oversight if can be shown that current management cannot address poor management of rhino (100%)	Competent professionals involvement	Competent professionals involvement	External welfare oversight		Information availability, tansparency and accessibility		Individual	Queste ultime due sono talmente focalizzate sul welfare come concetto più che professione che non so se siano nella categoria giusta. Ma per ora non ho altri input
RHINO	Snaring is a major welfare risk to rhino and stringenet penalties should be put in place that associates the welfare compromise of rhino caught in snare in addition to the illegal act of snaring (85,71%)	Efficient, detailed well-being approach in legislation	Competent, detailed well-being approach inclusion in management, translocation, activities, legislation, inspections and penalties	Well-being inclusion in penalties		Animals' Health and functioning	Legal activities and trade management	Individual	Chiamerei la categoria con un nome più breve tipo "Well-being guidelines in legislation"
RHINO	Wounding a rhino by wildlife criminals is by far the most serious offence that can lead to significant rhino wlefare and even death - this needs to be reflected in legislation (71,43%)	Efficient, detailed well-being approach in legislation	Competent, detailed well-being approach inclusion in management, translocation, activities, legislation, inspections and penalties	Well-being inclusion in the legislation		Animals' Health and functioning	Legal activities and trade management	Individual	Chiamerei la categoria con un nome più breve tipo "Well-being guidelines in legislation"
RHINO	Translocating rhino under poor conditions will result in serious welfare risks to a rhino hence legislation needs to address penalties that punish poor operators but enables good operators (100%)	Efficient, detailed well-being approach in legislation	Competent, detailed well-being approach inclusion in management, translocation, activities, legislation, inspections and penalties	Well-being inclusion in penalties		Animals' Health and functioning	Legal activities and trade management	Individual	Chiamerei la categoria con un nome più breve tipo "Well-being guidelines in legislation"
RHINO	Add a definition of what is included and meant by "unnecessary suffering". (71,43%)	Improve or add definitions	Improve or add definitions			Clear laws and guidelines		Individual
RHINO	Properly consider “precautionary principle” and "least harm principle" in the legislation. (85,71%)	Improve or add definitions	Improve or add definitions	Terminology to be included in the legislation	“precautionary principle” and "least harm principle"	Clear laws and guidelines		Population
RHINO	N&S for keeping managing rhino in captivity and semi - captivity, including all facilities types need to be developed asap, along same prescriptive terms as Draft N&S for Management of Seabirds in captivity (83,33%)	Practices on live animals regulation	Necessity for national uniformation	Captivity		Clear laws and guidelines		Population	Mi sembra fuori tema, più una questione di restrizioni riguardo animali vivi
RHINO	Green hunting and vita -darting need to be addressed in relevant acts and supported by N&S as there are significant welfare\ wellbeing issues associated with these practices (85,71%)	Practices on live animals regulation	Activities on live animals regulation			Animals' Health and functioning	Legal activities and trade management	Individual
RHINO	Voluntourism and the intentional pulling of calves for commercial purposes needs to be regulated through N&S which can be developed now that wellbeing clause has been enacted (85,71%)	Practices on live animals regulation	Activities and procedures on live animals restrictions			Animals' Health and functioning	Legal activities and trade management	Individual
RHINO	Rhino tracking and monitoring devices and techniques that are invasive, and may have an impact on the welfare \wellbeing of rhino must go through an ethics approved research protocol before being used (71,43%)	Ethical approval	Ethical approval of activities			Fair treatment of animals as individuals		Individual
RHINO	Major welfare/wellbeing issues activities that involve welfare/ wellbeing issues must be covered by existing legislation while N&S are developed (85,71%)	Efficient, detailed well-being approach in legislation	Competent, detailed well-being approach inclusion in management, translocation, activities, legislation, inspections and penalties	Well-being prioritization		Animals' Health and functioning	Legal activities and trade management	Individual	Chiamerei la categoria con un nome più breve tipo "Well-being guidelines in legislation"
RHINO	Rhinos should only be relocated, translocated within their natural range states. These relocations and translocations must be carried out by professionals. Specific provision: Policy Position (81,82%)	Reintroduction, relocation and release	Reintroduction, relocation and release	Competent professionals involvement	Respect natural ranges	Respect for species' characteristics and needs	Population management improvement	Population
RHINO	Rhinos should only be translocated and or relocated within their natural range states. There should be no export of live rhino to Asia or zoos anywhere in the world. (81,82%)	Reintroduction, relocation and release	Reintroduction, relocation and release	Live animals export regulation	Prohibition of live rhino export	Respect for species' characteristics and needs	Population management improvement	Individual
RHINO	It should be preferable but NOT compulsory to trim, not dehorn, front horns before transport so as to prevent them leaning on the horn, breaking it off and potentially injuring themselves during transport (100%)	Reintroduction, relocation and release	Risk prevention and assessment			Animals' Health and functioning	Legal activities and trade management	Individual	Può essere integrata con la categoria Reintroduction ecc. dove c'erano issue anche di trasporto
RHINO	If a dependent calf must be capture fro translocation it must be translocated at the same time and and to the same destination as its mother (100%)	Reintroduction, relocation and release	Reintroduction, relocation and release	Respect animals' social needs		Respect for species' characteristics and needs		Individual

## Sheet: LION
Species	Issue	Thematic category		Area and thematic category	Accredited facilities and owners requirements and responsibility	Competent professionals involvement	Costs and economic incentives	Damage-causing animals management	Efficient, detailed well-being approach in legislation	Ethical approval	Evidence-based decision-making	Improve or add definitions	Legislation update	Necessity for national uniformation	Populations management improvement	Practices on live animals regulation	Regulate or prevent captivity	Reintroduction, relocation and release	Research, reporting, and data provision improvement	Sanctuaries and rehabilitation	Social environment and inclusive, equal and fair decision-making	Species protection improvement	Wildlife crime and trade	Total
LION	Biodiversity Management Agreements need to talk closer to fiscal incentives. Under NEMBA, section 44 & 45 – add subsection - a tie to the Income Tax Act, re the fiscal incentive, as it is not clear so it can be spoke to. Specific provision: NEMBA, section 44 & 45, page 19 (100%)	Costs and economic incentives		Management	2	4	2	1	0	0	1	5	2	1	3	0	2	4	3	0	0	2	1	33
LION	Provincial agencies who manage parks are not reporting to provincial line departments. In TOPs regs, Under reg 5 (2) (c), address with: "management authority of a provincial agency, must report on all animal population statistics annually to the provincial Department, as part of oversight and reporting. No provincial agency may withhold any information." Specific provision: TOPs regs, Under reg 5…	Research, reporting, and data provision improvement		Research	0	2	0	0	0	1	1	0	0	0	0	0	0	0	5	0	0	0	0	9
LION	Consideration of national conservation status. In TOPSs, reg 10 (c) address with – Specify both the National and Global IUCN Red list status [Factors to take into account]. Specific provision: TOPSs, reg 10 (c), page 15 (80%)	Species protection improvement		Hunting	0	0	1	0	0	0	0	0	0	1	0	3	0	0	0	0	0	1	0	6
LION	DCA management of escaped lions. In TOPS, reg 14 (7), add “..capture, relocate or kill as control methods…”[provisions to damage causing animals]. Specific provision: TOPS, reg 14 (7), page 18 (90,91%)	Damage-causing animals management		Welfare	0	1	0	0	6	0	0	1	2	1	0	0	1	0	0	0	1	0	0	13
LION	Qualified persons to do risk assessments/management plans. In TOPSs, Reg 16 - add subsection - (c) Must be SACNASP accredited specialising in ecology, zoology, botany or nature conservation, not environmental sciences. [General requirements for EAPs]. Specific provision: TOPs, Reg 16, page 20 (90,91%)	Competent professionals involvement		Tranlsocation	0	0	0	0	1	0	0	2	0	0	1	0	0	3	1	0	0	0	0	8
LION	Wild managed lions are on game reserves not game farms. In TOPS, Chapter 3 – to add game reserves – not just game farms (regs 28)? To differentiate them. Compulsory conditions can be added, ie reporting animal numbers annually to authorities, links to metapopulations etc. Specific provision: TOPS, Chapter 3, reg 28, page 27 (92,32%)	Improve or add definitions		Total	2	7	3	1	7	1	2	8	4	3	4	3	3	7	9	0	1	3	1	69
LION	CITES - Exports should only take place on the base of scientifically sound and yearly updated Non-detriment Findings. Specific provision: Section 61 of NEMBA (72,73%)	Evidence-based decision-making
LION	“Management purposes” – Provincial conservation officials and State-owned Protected Area management that engage in restricted activities throughout their area of jurisdiction, whether province, or protected area, whichever is appropriate, and do so for the purposes of conservation management. Specific provision: TOPS Regulations (100%)	Populations management improvement
LION	“National Red List status” – A regional red listing, which documents the Red list status of the species at the national level. Specific provision: TOPS Regulations (71,43%)	Research, reporting, and data provision improvement
LION	Managed Metapopulation reserve - “an enclosed reserve sufficient to accommodate at the very least the minimum sized social group of an animal species, and where immigration and emigration onto the reserve are mimicked through translocations which allow gene exchange. Specific provision: TOPS Regulations (83,33%)	Improve or add definitions
LION	‘Wild managed” – ‘A large mammal population that is actively managed as far as dispersal, and some aspects of reproduction and mortality, but they are still self-sustaining and wild living on an enclosed metapopulation reserve’. Specific provision: TOPS Regulations (81,82%)	Improve or add definitions
LION	Outdated Lion Biodiversity Management Plan 2015 - review is urgently required specifically of the subobjectives and objectives. Specific provision: Lion Biodiversity Management Plan 2015 (90,91%)	Populations management improvement
LION	The amended TOPS Regulations public comment in October 2023 need to be finalised and promulgated urgently. Specific provision: TOPS Regulations (100%)	Legislation update
LION	Defining of metapopulations of wild animals is important. In NEMBA add the definition: Managed Metapopulation reserve - “an enclosed reserve sufficient to accommodate at the very least the minimum sized social group of an animal species, and where immigration and emigration onto the reserve are mimicked through translocations which allow gene exchange. Specific provision: NEMBA (100%)	Improve or add definitions
LION	Public to understand what are wild managed animals. In NEMBA add the definition: ‘Wild managed” – ‘A large mammal population that is actively managed as far as dispersal, and some aspects of reproduction and mortality, but they are still self-sustaining and wild living on an enclosed metapopulation reserve’. Specific provision: NEMBA (90%)	Improve or add definitions
LION	BMAs need scientific expertise to adjudicate. In NEMBA add, under section 44&45: Scientific services of each province will adjudicate a property for its BMA approval, and the provincial authority will co-sign an agreement. Specific provision: NEMBA, under section 44 & 45, pages 19-20 (70%)	Competent professionals involvement
LION	Reintroductions of lions to other parts of Africa. In some cases, listed species are contemplated for either reintroduction or reinforcement into their natural distribution ranges elsewhere in Africa, or even Asia, depending on the species. Specific provision: CITES, Under General 5, pages 8-9 (87,5%)	Reintroduction, relocation and release
LION	Lions must be included under the list of Large Predators within the definition of TOPS, which would mean that specific provisions to large predators also apply to lions. Specific provision: TOPS clauses 24 and 26, pages 24-25 (83,33%)	Species protection improvement
LION	Dedicated conservation reserves should be given credit and some autonomy in the decisions made regarding the wildlife they conserve and manage in their properties. Authorities should be informed about management actions rather than approve or control them. (84,62%)	Accredited facilities and owners requirements and responsibility
LION	Authorities do not always have the skilled staff to make modern decisions regarding wildlife management. In some instances a single persons opinion on how “things should be done” is what is taken for the norm. Difference of opinions are not considered or entertained. Modern thinking not conservative (84,62%)	Competent professionals involvement
LION	Incentivise extensive wildlife areas and the ownership of wild lion (83,33%)	Costs and economic incentives
LION	Provincial alignment needs to be achieved, the 9 sets of provincial legislation, national legislation, and other auxiliary legislation creates confusion and loopholes (100%)	Necessity for national uniformation
LION	A centralized database should be prescribed for captive lions to monitor number of animals at captive facilities and record births, deaths and translocations. (77,78%)	Research, reporting, and data provision improvement
LION	There should be an accreditation model for properties complying with meta-population criteria. (83,33%)	Accredited facilities and owners requirements and responsibility
LION	Add in legislation and definitions- “Recognised species forums’ – this is an advisory group or management forum consisting of a group of experts on a specific species who can offer expert advice on a species. (90%)	Competent professionals involvement
LION	Remove legislation that incentivises captive breeding and intensive operations. Make it more viable to own a wild lion than a captive lion (91,31%)	Regulate or prevent captivity
LION	There is no provision or guidelines regarding the management of lion bone stockpiles. (85,71%)	Wildlife crime and trade
LION	Old outdated provincial legislation, some pre-democracy (100%)	Legislation update
LION	Single sex introductions must be avoided (72,73%)	Reintroduction, relocation and release
LION	Single sex populations should be discouraged (87,5%)	Populations management improvement
LION	Keeping of exotic large carnivores in captivity needs to be regulated or prevented. (80%)	Regulate or prevent captivity
LION	Strict criteria need to be developed to integrate captive lions into wild populations if they are able, eg: based on genetic and disease make-up. (75%)	Reintroduction, relocation and release
LION	Provincial and National criteria to evaluate introductions should be the standard to ensure adequate prey base, accommodating environment, population management. (88,89%)	Reintroduction, relocation and release
LION	Inadequately qualified scientists for doing management plans. On TOPs, reg 16, about environmental assessment predictioner, add c) - Must be SACNASP accredited specialising in ecology, zoology, botany or nature conservation, not environmental sciences and consults lion experts in report. Specific provision: TOPS Regulations 16, page 20 (71,43%)	Competent professionals involvement
LION	Scientific authority to encourage research in provinces who have a lot of data in files and laptops that don't get used. On TOPs, reg 60, about Scientific Authority composition, add (5): Scientific authority members as contemplated in 1 b) and 1c) need to encourage their peers to accurately record information on the status of listed species, and they are further encouraged to contribute to conduc…	Research, reporting, and data provision improvement
LION	Non-invasive research such as observation, spoor counts, dung sampling, etc. should not require SAVC approval (100%)	Ethical approval
LION	Government agencies of parks to be encouraged to do research (87,5%)	Research, reporting, and data provision improvement
LION	Data bases in government need to be analysed and studied by themselves or others upon request (87,5%)	Research, reporting, and data provision improvement
LION	Trophy hunting and benefits to be studied (85,71%)	Research, reporting, and data provision improvement
LION	Evidence-based decision making must guide all policy (100%)	Evidence-based decision-making
LION	Government must have inventory of research done (100%)	Research, reporting, and data provision improvement
LION	Researchers with competency should be able to carry out certain procedures currently listed under veterinary procedures. (88,89%)	Competent professionals involvement
LION	Baiting of lions should be permitted. Specific provision: TOPS Regulations (100%)	Practices on live animals regulation
LION	Lions must be included under the list of Large Predators within the definition of TOPS, which would mean that provisions specific to large predators apply also to lions. Specific provision: ToPS clauses 24 and 26 (83,33%)	Species protection improvement
LION	If hunting must take place then baiting of lions to hunt should be allowed. It reduces the risk to the lion and hunter of obstructed shots. Specific provision: TOPS Regulations reg 26 (100%)	Practices on live animals regulation
LION	Alignment of provincial legislation to ensure that all provinces are operating under the same restrictions. (100%)	Necessity for national uniformation
LION	Full cost accounting of permits needs to be considered for economic activities. Permitting costs should reflect the cost of issuing, inspecting etc (100%)	Costs and economic incentives
LION	Non-compliance needs to be disincentived by hard consequences. (100%)	Practices on live animals regulation
LION	Captive lion breeding for hunting is currently "lawful". This doesn't qualify it as ethically, morally or socially acceptable, especially considering that the hunted animals are raised and released specifically for the purpose of being hunted. Raises serious concerns regarding welfare/wellbeing. Specific provision: The National Environmental Management Laws Amendment Act 2 of 2022 (NEMLA), APA 19…	Regulate or prevent captivity
LION	Welfare concerns regarding international live export of captive bred lions to possibly substandard facilities, as zoos, with acceptable and appropriate destinations, still not adequately defined. Specific provision: CITES Regs 2010, NEMLA (100%)	Efficient, detailed well-being approach in legislation
LION	Heavily reliant on APA which is a criminal act and has its basis on "unnecessary suffering" - which is not defined. Should rely on other refs e.g. UNEP Resolution on Animal Welfare whilst Animal Welfare Bill is ammended - a long slow process. Specific provision: APA of 1962 (100%)	Improve or add definitions
LION	Animals are currently classified as legal property or legal things in common law, making escaped lions fall to “res nullius principles”. This is very outdated based on rivers, animals etc been awarded non-human rights status in other parts of the world. Urgent review of status of animals is needed. Specific provision: APA of 1962 (75%)	Legislation update
LION	The amended TOPS Regulations with provisions on animal well-being published for public comment in October 2023 need to be urgently finalised. Specific provision: TOPS Regulations Oct 2023 (100%)	Legislation update
LION	Inclusion of welfare representatives in the Scientific Authority. Specific provision: TOPS Regulations (75%)	Social environment and inclusive, equal and fair decision-making
LION	Proper enforcement of PAPA and 2016 Regulations must be properly enforced in all nine provinces. Specific provision: PAPA and 2016 Regulations (100%)	Necessity for national uniformation
LION	Welfare / wellbeing related to management actions must be addressed (71,43%)	Efficient, detailed well-being approach in legislation
LION	Keeping conditions of captive lions that include a holistic approach wellbeing / welfare should be described and enforced. Not just enclosure size and fence type.d enfoced (100%)	Efficient, detailed well-being approach in legislation
LION	Welfare and wellbeing need to be clearly linked to all restricted activities (85,71%)	Efficient, detailed well-being approach in legislation
LION	Welfare and wellbeing transgressions must be heavily penalized and timeously (100%)	Efficient, detailed well-being approach in legislation
LION	Welfare inspections but be internalized into all compliance inspections (100%)	Efficient, detailed well-being approach in legislation
LION	The responsibility of PAPA animal welfare monitoring is delegated to state veterinarians which may be problematic as welfare is not limited to physiological states only. (71,43%)	Competent professionals involvement
LION	Streamlining permitting to facilitate and improve management (time frames). Specific provision: NA (100%)	Populations management improvement
LION	Welfare / Wellbeing needs to be strongly linked to translocations. Specific provision: TOPS Regulations (100%)	Efficient, detailed well-being approach in legislation
LION	Lions should be classified as wild or not wild (captive), removal of definition of managed wild to be included under wild. Specific provision: BMP for lion (100%)	Improve or add definitions
LION	Lionesses with dependent cubs should be transported with the cubs. The cubs should not be euthanased. (83,33%)	Reintroduction, relocation and release
LION	Appropriate drugs and firearms must travel with any lions that are translocated in case of break outs, car accidents, etc. (85,71%)	Reintroduction, relocation and release
LION	Disease status of any lions translocated should be considered prior to translocation, eg: TB (100%)	Reintroduction, relocation and release
LION	Minimum monitoring should be implemented to evaluate the success of the translocation. (100%)	Research, reporting, and data provision improvement
LION	Clear understanding of the difference in wild and captive lions (100%)	Improve or add definitions

## Sheet: LEOPARD
Species	Issue	Thematic category	Tematica principale	Tematica secondaria o specifica	Tematica secondaria o specifica	Need	Alternative wording	Specie, popolazione, gruppo sociale o individuo	Commento Arianna	Commento Avery		Area and thematic category	Accredited facilities and owners requirements and responsibility	Competent professionals involvement	Costs and economic incentives	Damage-causing animals management	Efficient, detailed well-being approach in legislation	Ethical approval	Evidence-based decision-making	Improve or add definitions	Legislation update	Necessity for national uniformation	Populations management improvement	Practices on live animals regulation	Regulate or prevent captivity	Reintroduction, relocation and release	Research, reporting, and data provision improvement	Sanctuaries and rehabilitation	Social environment and inclusive, equal and fair decision-making	Species protection improvement	Wildlife crime and trade	Total
LEOPARD	Management of damage-causing leopards. Specific provision: NA (100%)	Damage-causing animals management	Damage-causing animals management			Clear law and guidelines		Individual				Management	0	0	0	4	0	0	1	2	1	0	1	0	0	1	2	3	1	0	1	17
LEOPARD	Non-detriment findings are the keystone of sustainable use. Exports can only occur on the basis of scientifically robust and yearly updated NDFs. If sound data is not available and published regularly, exports must be halted. Specific provision: NEMBA section 62: NDFs (Annual non-­detriment finding), page 24 (70%)	Evidence-based decision-making	National evidence-based decision-making	Science findings-based decisions		Clear law and guidelines		Population	Non so se terrei il concetto di "National" nella tematica			Research	0	0	0	0	0	2	1	0	0	0	1	2	0	0	6	0	0	0	1	13
LEOPARD	Research on biodiversity conservation may include — "Research done by provincial scientists and published (not just in files, and on laptops)". Specific provision: NEMBA, Under section 50 [research] 50 e) All biodiversity-related scientists on state protected areas, provincial conservation Departments and agencies, and the South African National Biodiversity Institute are expected to engage in bi…	Research, reporting, and data provision improvement	Improve research, data provision and detail			Information availability, tansparency and accessibility		Ecosystem, biodiversity and other species				Hunting	0	0	1	0	0	0	0	0	0	0	0	1	0	0	0	0	0	0	0	2
LEOPARD	Provincial conservation authorities needing permits? - is there employment not enough? Add a fourth section - (4) All officials contemplated in section 87A (a), b) and c) are exempt from further permit renewals as long as they remain in the employ of their respective Department, organisation or agency, as they are expected to undertake such duties. Specific provision: NEMBA, Section 87A [Issuing …	Legislation update	Staff and professionals criteria	Officials permits duration and renewal		Efficient and competent management		Population	Qui fondamentalmente si chiede di snellire le procedure, dicendo che le autorità non dovrebbero aver bisogno di permessi. Non credo quindi sia una cosa da staff criteria.			Welfare	0	0	0	1	0	0	0	0	0	1	0	3	0	0	0	0	0	0	0	5
LEOPARD	Provincial officials transporting leopards hailing from conflict or injury. Specific provision: TOPS Regulations, 5. a) “…to control damage causing animals originating from protected areas and private land, and to transport alive or dead specimens of compromised animals for management purposes” [who may apply for permits] (80%)	Damage-causing animals management	Damage-causing animals management			Efficient and competent management		Individual				Tranlsocation	0	0	0	0	0	0	2	0	0	0	0	0	0	3	2	0	0	0	0	7
LEOPARD	Rehabilitated leopards - Add (d) "Rehabilitation facility seek to return to rehabilitated animals as near as is safely possible to where their patient animals were obtained from, taking into consideration, genetics, and ecology, and should they deviate from this, they will need to undertake a risk assessment as contem". Specific provision: TOPS Regulations, TOPS, 35. d) Rehabilitation facility se…	Sanctuaries and rehabilitation	Sanctuaries and rehabilitation		Population management improvement	Respect for species' characteristics and needs		Individual	Cercherei di non avere categoria apposta su santuari e riabilitazione: in parte sono integrabili con ciò che si può fare con animali vivi, con management ma anche con reintroduction-release, dato che l'obiettivo in teoria dovrebbe essere quello			Total	0	0	1	5	0	2	4	2	1	1	2	6	0	4	10	3	1	0	2	44
LEOPARD	TOPS - The definition of captivity is missing. Specific provision: TOPS - Chapter 1.1: Definitions: Captivity (87,5%)	Improve or add definitions	Improve or add definitions			Clear laws and guidelines		Population
LEOPARD	TOPS - The definition of an animal held captive is missing. Specific provision: TOPS - Chapter 1.1: Definitions: "Held captive" (87,5%)	Improve or add definitions	Improve or add definitions			Clear laws and guidelines		Individual
LEOPARD	Discourage the use of real leopard skins in favour of the faux fur skins that have already been accepted by the Shembe Church and communities in Zambia. Specific provision: Policy Objective 3 - Policy position on the conservation and sustainable use of elephant, lion, leopard and rhinoceros (90%)	Wildlife crime and trade	Wildlife crime and trade management and regulation			Clear laws and guidelines	Illegal activities and trade management	Population	Toglierei la parola "trade" che non fa distinzioni tra animali vivi o prodotti, abbreviando con qualcosa tipo "Wildlife crime prevention/fight" che include anche regulation e trasporto delle cose "legali" tipo avorio da caccia al trofeo
LEOPARD	Rehabilitation of leopard and documenting success (80%)	Sanctuaries and rehabilitation	Sanctuaries and rehabilitation		Population management improvement	Information availability, tansparency and accessibility		Individual	Cercherei di non avere categoria apposta su santuari e riabilitazione: in parte sono integrabili con ciò che si può fare con animali vivi, con management ma anche con reintroduction-release, dato che l'obiettivo in teoria dovrebbe essere quello. Questa inoltre richiede anche dei report
LEOPARD	Leopard translocation as an aid to minimise conflict (70%)	Damage-causing animals management	Damage-causing animals management			Equal and fair treatment and consideration of human interests compared to other entities		Individual
LEOPARD	Trap cage size for leopard (its dimensions) are regulated vs the intent to catch leopard (all large carnivores are on TOPS anyway) (85,71%)	Populations management improvement	Population management improvement	Management purposes uniformity and details	Trap cages purpose	Information availability, tansparency and accessibility		Individual
LEOPARD	Access to leopard derivates and products for traditional and spiritual use (90%)	Social environment and inclusive, equal and fair decision-making	Social environment and inclusive, equal and fair decision-making	Respect for traditions	Equitable access to products and derivates	Respect for traditions		Population	Chiamerei la categoria qualcosa di più breve tipo "Socially inclusive management"
LEOPARD	Norms and standards for transportation of wildlife (species specific) (81,82%)	Reintroduction, relocation and release	Reintroduction, relocation and release			Clear laws and guidelines		Species
LEOPARD	Norms and Standards for sanctuaries and rehabilitation centres (88,89%)	Sanctuaries and rehabilitation	Sanctuaries and rehabilitation			Clear laws and guidelines		Individual	Cercherei di non avere categoria apposta su santuari e riabilitazione: in parte sono integrabili con ciò che si può fare con animali vivi, con management ma anche con reintroduction-release, dato che l'obiettivo in teoria dovrebbe essere quello
LEOPARD	Norms and standards for research - including the use of tracking devices and collars (80%)	Research, reporting, and data provision improvement	Improve research, data provision and detail	Tracking management		Clear laws and guidelines		Population
LEOPARD	Norms and standards for the management of DCAs (100%)	Damage-causing animals management	Damage-causing animals management			Clear laws and guidelines		Individual
LEOPARD	Regulations should specify differentiation between captures applied for research from captures for other purposes. Specific provision: ToPS Regulations 2007, regulation 2, regulation 26 (100%)	Populations management improvement	Population management improvement	Management purposes uniformity and details	Management for research	Clear laws and guidelines		Individual
LEOPARD	The capture, immobilisation, or collaring of a leopard for research purposes should be subject to approval by a registered Animal Ethics Committee at an academic institution. Specific provision: TOPS Regulations 2007, Regulation 10 (90%)	Ethical approval	Ethical approval of activities			Fair treatment of animals as individuals		Individual
LEOPARD	Knowledge on illegal leopard killing. Add f) for the purposes of research to assess illegal activity. Specific provision: NEMBA, Section 105b) [amnesty] Add f) for the purposes of research to assess illegal activity (88,89%)	Wildlife crime and trade	Wildlife crime and trade management and regulation			Information availability, tansparency and accessibility	Illegal activities and trade management	Population	Toglierei la parola "trade" che non fa distinzioni tra animali vivi o prodotti, abbreviando con qualcosa tipo "Wildlife crime prevention/fight" che include anche regulation e trasporto delle cose "legali" tipo avorio da caccia al trofeo
LEOPARD	Provinces to consider suggesting LHZs. Leopard N&S for hunting, Under 3. Add (14) The provinces may submit additional LHZs, provided comparable monitoring protocols as endorsed by the Scientific Authority who will then then adjudicate this. Specific provision: Leopard N&S for hunting, Under 3. Add (14) The provinces may submit additional LHZs, provided comparable monitoring protocols as endorsed …	Research, reporting, and data provision improvement	Population management improvement			Information availability, tansparency and accessibility		Population	Non mi è chiarissima questa issue
LEOPARD	Researchers to support provinces regarding complicated analysis of leopard population surveys. Leopard N&S for hunting, Under 3. Add (15), Should the provinces have independently conducted leopard population surveys, as contemplated in (3) (14), the Scientific Authority should assist to get the data analysed to determine population density and trends, as the statistics is highly complex. Specific…	Research, reporting, and data provision improvement	Improve research, data provision and detail			Information availability, tansparency and accessibility		Population
LEOPARD	Any tracking or telemetry collars fitted to leopards should be fitted with a remote removal mechanism (a 'drop-off' and/or 'rot off' device) (100%)	Practices on live animals regulation	Population management improvement	Tracking management		Efficient and competent management		Individual	E' una cosa molto di ricerca e legato al fatto che così il leopardo non è costretto a stare a vita con il collare, o sottoposto ad altra narcotizzazione per rimuoverlo. In Italia infatti il drop-off è obbligatorio credo, sia per una questione di recupero totale dei dati non mandati via satellite che per benessere animale. Forse la vedo meno come una cosa di population management quanto di regole …
LEOPARD	All researchers should provide the relevant authority with information (age, sex. ID photos, date collared, capture location, etc.) on any collared leopards (100%)	Research, reporting, and data provision improvement	Information availability, transparency and accessibility	Tracking management		Information availability, tansparency and accessibility		Population	Forse la categoria sarebbe più una questione di "Improved reporting"
LEOPARD	Non-invasive research methods (camera trapping, DNA collection from scats, etc.) should be preferred to methods involving capture of leopards whenever possible (90%)	Practices on live animals regulation	Activities and procedures on live animals restrictions	Non-invasive research methods		Animals' Health and functioning		Individual
LEOPARD	Introduce publishing and reporting on mass of government records, i.e DCAs, lethal control, etc (88,89%)	Research, reporting, and data provision improvement	Improve research, data provision and detail			Information availability, tansparency and accessibility		Population
LEOPARD	Make genetics material accessible not only to veterinarians, who should make it available (77,78%)	Research, reporting, and data provision improvement	Revise procedures under exclusive veterinarian responsibility	Material accessibility		Information availability, tansparency and accessibility		Population	Questa è più sulla condivisione dati/database ecc.
LEOPARD	Include already published information on leopard in building the new legislation, i.e meta-analyses, reviews etc. (80%)	Evidence-based decision-making	National evidence-based decision-making	Science findings-based decisions		Efficient and competent management		Population	Non so se terrei il concetto di "National" nella tematica
LEOPARD	Large number of leopard collaring studies, with mass exposure on social media, but not accountable to publish (88,89%)	Research, reporting, and data provision improvement	Social environment and inclusive, equal and fair decision-making	Social environment consequences consideration		Guarantee of assumption and distribution of responsibilities		Species	Forse questa è più una questione di dati che andrebbero ufficialmente pubblicati?
LEOPARD	Research that relies on non-invasive methods such as spoor counts, dung sampling, observation, etc should not need SAVC approval (100%)	Ethical approval	Introduce exceptions to ethical approval			Freedom of action in fulfilling own's professional tasks		Population
LEOPARD	Only male leopards may be hunted. (100%)	Practices on live animals regulation	Activities and procedures on live animals restrictions			Respect for species' characteristics and needs		Population
LEOPARD	Issuing permits too late for reasonable marketing to take place (100%)	Costs and economic incentives	Wildlife crime and trade management and regulation	Improve permits management		Economic welfare		Population	Questa non c'entra con wildlife crime, è una lamentela dei cacciatori che dicono che ricevono i permessi troppo tardi e non in tempo per il "market" ovvero la procedura con cui ottengono o assegnano la quota cacciabile
LEOPARD	Gin traps should be made illegal not only for use, but also the sale, purchase and possession of them as they pose a serious risk to leopard welfare. Specific provision: TOPS Regulations (100%)	Practices on live animals regulation	Activities and procedures on live animals restrictions			Animals' Health and functioning		Individual
LEOPARD	Minimum enclosure size should be established at country level, not provincialy, whether animals are held temporarily or for long term. (100%)	Necessity for national uniformation	Necessity for national uniformation			Clear laws and guidelines		Individual
LEOPARD	There should be Norms and Standards for captive leopards caring. (100%)	Practices on live animals regulation	Necessity for national uniformation	Captivity		Clear laws and guidelines		Population	Mi sembra fuori tema, più una questione di restrizioni riguardo animali vivi
LEOPARD	Leg hold traps (even "humane" ones) should not be used to capture leopard (100%)	Practices on live animals regulation	Activities and procedures on live animals restrictions			Clear laws and guidelines		Population
LEOPARD	Clear actions established for dealing with damage causing individuals (100%)	Damage-causing animals management	Damage-causing animals management			Clear laws and guidelines		Individual
LEOPARD	Amend in line with latest science translocation only allowed in line with DCA framework and guidelines. Specific provision: NA (100%)	Evidence-based decision-making	National evidence-based decision-making	Science findings-based decisions		Clear laws and guidelines		Individual	Non so se terrei il concetto di "National" nella tematica
LEOPARD	A criteria for translocation should be that a proper scientific assessment has been conducted by the authority to determine if there are viable release sites. Translocation can only be considered if these sites are pre-determined and pre-selected based on individual characteristics required. Specific provision: Norms and standards for the management of damage-causing animals in South Africa, Part…	Evidence-based decision-making	National evidence-based decision-making	Science findings-based decisions		Clear laws and guidelines		Individual	Non so se terrei il concetto di "National" nella tematica
LEOPARD	Translocation brings many risks to the animals involved and the people at the receiving environment, as well as costs. In the legislation should be specified that translocation should be a last resort generally. Specific provision: Norms and standards for the management of damage-causing animals in South Africa, Part 2, Criteria for the translocation of damage-causing animals (100%)	Reintroduction, relocation and release	Risk prevention and assessment	Risks consideration for actions prioritizations		Clear laws and guidelines		Individual	Può essere integrata con la categoria Reintroduction ecc. dove c'erano issue anche di trasporto
LEOPARD	Cage traps can be used to translocate, euthanize or release on site. Add release on site to the legislation. Specific provision: Norms and standards for the management of damage-causing animals in South Africa, Part 3, section 9i Minimum requirements for use of cage traps (100%)	Reintroduction, relocation and release	Reintroduction, relocation and release			Clear laws and guidelines	Population management improvement	Population
LEOPARD	Baits in trap cages should be pre-baited with a sedative such as midazalom to ensure calmness in the trap cage (100%)	Reintroduction, relocation and release	Risk prevention and assessment	Sedation		Animals' Health and functioning		Individual	Può essere integrata con la categoria Reintroduction ecc. dove c'erano issue anche di trasporto
LEOPARD	Translocation feedback should be part of conditions to collect data about translocation success, failures etc. (100%)	Research, reporting, and data provision improvement	Improve research, data provision and detail	Reintroduction, relocation and release		Information availability, tansparency and accessibility		Population
LEOPARD	Introduce a fashion as through hunting return forms in which return information about translocation of "problem" leopard, use of sedative for trap cages, translocation feedback etc. (100%)	Research, reporting, and data provision improvement	Improve research, data provision and detail			Information availability, tansparency and accessibility		Individual

## Sheet: ELEPHANT
Species	Issue	Thematic category		Area and thematic category	Accredited facilities and owners requirements and responsibility	Competent professionals involvement	Costs and economic incentives	Damage-causing animals management	Efficient, detailed well-being approach in legislation	Ethical approval	Evidence-based decision-making	Improve or add definitions	Legislation update	Necessity for national uniformation	Populations management improvement	Practices on live animals regulation	Regulate or prevent captivity	Reintroduction, relocation and release	Research, reporting, and data provision improvement	Sanctuaries and rehabilitation	Social environment and inclusive, equal and fair decision-making	Species protection improvement	Wildlife crime and trade
ELEPHANT	Processes linked to different contrasting laws, and provincial concurrent competency introduce excessive bureaucracy that prevents efficiency, a key governance criterium. Specific provision: NEMPA, NEMBA (85,71%)	Necessity for national uniformation		Management	7	6	3	3	1	0	2	3	1	4	7	9	3	3	3	0	4	0	1
ELEPHANT	Measures regarding "damage-causing animals". TOPS definition needs refining to reflect interaction with human activities and exhaustion of all non-lethal methods as per Annex VI (flow diagram) and is imminent threat to human life. Specific provision: Paragraph 20 (1)(b)(i) about TOPS pertaining damage-causing animals (78,57%)	Damage-causing animals management		Research	0	0	1	0	1	1	1	1	0	0	0	0	0	0	1	0	0	0	0
ELEPHANT	The time frame for keeping an elephant in a release camp should be accompanied by a reason, rather than just having a limit of 6 months. Expecially, if an elephant is kept for more than 3 months, a valid reason must be supplied why animal is being kept for extended period of time in release Bhoma. Specific provision: Elephant Norms & Standards Gazetted February 2023 - 13 (3) , page 92 (84,62%)	Reintroduction, relocation and release		Hunting	0	0	0	0	1	0	0	0	0	0	0	0	0	0	0	0	0	0	0
ELEPHANT	Immunocontraceptive vaccines should also be done by an expert who has been working with specific populations for an extended period of time, not just veterinarians. This could decrease identification time and reduce stress on animals. The vet could just be present, considering that not all vets know how to sex and age elephants out of a helicopter. Specific provision: Elephant Norms & Standards G…	Competent professionals involvement		Well-being	0	1	1	0	3	0	0	0	0	0	0	2	0	0	0	0	0	0	0
ELEPHANT	Vasectomies in elephants should be performed by veterinarians with experience only, not just generic veterinarians, as written in N&S. Specific provision: Elephant Norms & Standards Gazetted February 2023 - 17 (8) c , page 95 (72,73%)	Competent professionals involvement		Tranlsocation	0	1	0	0	1	0	0	0	1	1	1	0	0	2	0	0	0	0	0
ELEPHANT	Situations where release camps are not required should be addressed in Elephant N&S. Specific provision: N&S section 13, page 20 (91,67%)	Reintroduction, relocation and release		Total	7	8	1	3	7	1	3	4	2	5	8	11	3	5	4	0	4	0	1
ELEPHANT	Circus elephants must be phased out and not permitted. Specific provision: N&S 2023 Part 1 translocation, import and export of elephants 12 (6), page 92 (92,86%)	Practices on live animals regulation
ELEPHANT	GnRH vaccines should not be allowed in any elephant, wild or captive, only under specific circumstances and with permits. Specific provision: N& S 2023 Part 2 Contraception of wild elephants 17 (4), page 94 (80%)	Practices on live animals regulation
ELEPHANT	Definitions of critical terms meanings such as: "sustainable", "ecological integrity", "sustainable consumptive and non-consumptive use", "well-being", "biologically healthy population" are needed for the achievement of the N&S purpose. Specific provision: The National Norms and Standards for the Management of Elephant in South Africa, Chapter 1, 1. Definitions and 2 (1), page 85 (78,57%)	Improve or add definitions
ELEPHANT	The principle around what constitutes "biodiversity loss" (spatial, structural, temporal, functional, species and its certainty) is not articulated in N&S Guiding Principles and should be addressed. Specific provision: The National Norms and Standards for the Management of Elephant in South Africa, Chapter 1, 3 (e) Guiding Principles, page 86 (84,62%)	Improve or add definitions
ELEPHANT	Among N&S Guiding Principles, there should be one about how management, where possible, should first attempt to emulate natural processes. Specific provision: The National Norms and Standards for the Management of Elephant in South Africa, Chapter 1, 3 Guiding Principles, pages 86-87 (75%)	Populations management improvement
ELEPHANT	Elephants introduction assessment should also consider the surrounding community and possible threats. Specific provision: N&S - Chapt 2 - 7, pages 89-90 (92,31%)	Social environment and inclusive, equal and fair decision-making
ELEPHANT	Among N&S Duty of Care, the responsible person should include demographics of elephant population when reporting the total number estimation and the number of unnatural mortalities of elephants. Specific provision: N&S - Chapt 2 - 8(3) - (b) (ii), pages 90 (76,92%)	Research, reporting, and data provision improvement
ELEPHANT	There should be an explicit requirement for responsible persons to sign acknowledgment of an Elephant Management Plan content understanding/undertaking. Specific provision: N&S 8 Duty of Care (1 – 3) referencing responsibilities of owners, page 90 (71,43%)	Accredited facilities and owners requirements and responsibility
ELEPHANT	Incorrect reference to "rehabilitation". “Rehabilitation” must be changed to “rewilding” of elephants. Rewilding refers to the process of habituating domesticated/tame/previously captive animals back to extensive wildlife systems without the need/limited need for human intervention. Specific provision: 16 (1) (b) Establishment of new populations of wild elephants, pages 93-94 (100%)	Improve or add definitions
ELEPHANT	GnRH Immunocontraceptive vaccines should not be used as fertility control measures in wild female elephants until more scientific information becomes available. There is not enough peer-reviewed science on the methodology in females. Long-term use in males has serious effects and shouldn't be used. Specific provision: Contraception of Wild Elephants 17 (4) GnRh in wild elephants, page 94 (72,73%)	Practices on live animals regulation
ELEPHANT	The time given (48 h) to manage escaped elephants is not enough and it is inconsistent with owner of elephant and owner of property to where elephants roam. Specific provision: Escaped Roaming elephants Clause 26 (4), page 99 (83,33%)	Accredited facilities and owners requirements and responsibility
ELEPHANT	Where lethal measures are necessary to manage an elephant or a group of elephants or to manage elephant population size, it should be add that the killing and management thereof must avoid unnecessary suffering and be as human as possible. Specific provision: National N&S Elephant 2023 3.Guiding Principles (i), page 86 (78,57%)	Efficient, detailed well-being approach in legislation
ELEPHANT	The responsible person must sign off on the Management Plan stating that they understand and accept the contents thereof. Specific provision: National N&S Elephant 2023 Management Plans 6 (1), pages 87-88 (100%)	Accredited facilities and owners requirements and responsibility
ELEPHANT	The management plan should be reviewed at least 10 years, or sooner if circumstances on the property \ population considered in the Management Plan change. Specific provision: National N&S Elephant 2023 Management Plans 6 (8), page 89 (100%)	Populations management improvement
ELEPHANT	Replace this clause - With elephant may not be kept, trained, exhibited or transported by circuses. Reason > The use of elephants in circuses should be prohibited based on research that indicates high levels of cruelty, stereotypic behaviours. Specific provision: National N&S Elephant 2023 Translocation, import and export of elephants (6), pages 91-93 (92,31%)	Practices on live animals regulation
ELEPHANT	The draft N&S for the management of elephants in captivity should be reviewed and reinstated (23) would require an additional point referring to Keeping of elephants in captivity must be in accordance with the N&S for the care and management of elephants in captivity. Specific provision: National N&S Elephant 2023 23 Keeping elephants in captivity, page 97 (87,5%)	Regulate or prevent captivity
ELEPHANT	Immunocontraception vaccines can be admisitered by any experienced person, not necessarily a vet. Specific provision: Elephant N&S 2023 Part 2 Contraception of wild elephants 17 (2) (b) (83,33%)	Competent professionals involvement
ELEPHANT	Method/s of culling requires amendment in terms of updated research. Specific provision: Elephant N&S 2023, Ch 2 section 19, pages 95-96 (84,62%)	Evidence-based decision-making
ELEPHANT	Adequate enclosure 9. (4) The minimum standard for a perimeter fence currently stipulated is outdated given the progress in experimentation and implementation in East Africa. This needs amending. Specific provision: National N&S Elephant 2023 (92,31%)	Evidence-based decision-making
ELEPHANT	Transportation, import and export of elephants 12. - there is no mention of how elephants will be managed from a metapopulation and genetic perspective. Specific provision: National N&S Elephant 2023 (75%)	Populations management improvement
ELEPHANT	The format proposed for such a plan has a lot of redundancy and misses key sections such as key indicators, monitoring, reporting and evaluation and adaptive management. Specific provision: Appendix 1 Management Plans for Wild elephant (91,67%)	Populations management improvement
ELEPHANT	Any causes of non-testosterone aggressive behaviour in wild male elephants should be identified and mitigated by consulting experts in this field. Specific provision: N&S - Chapt 2 - Part 2-17(5) (72,73%)	Competent professionals involvement
ELEPHANT	Vasectomies should be considered only in very small and descreet wild elephant populations where no alternative non-lethal option is available. Specific provision: N&S - Chapt 2 - Part 2- 17(8)(b) (70%)	Practices on live animals regulation
ELEPHANT	Vasectomies must be performed by experienced veterinary surgeons in the elephant vasectomy procedure. Specific provision: N&S - Chapt 2 - Part 2- 17(8)(b) (77,78%)	Competent professionals involvement
ELEPHANT	Immunocontraceptive vaccines should not include the use of GnRH vaccines. this should only be used to control musth after consultation with an elephant behaviour expert. Specific provision: N&S - Chapt 2 - Part 4- 25(2)(a) (77,78%)	Practices on live animals regulation
ELEPHANT	A management plan for a wild elephant shall include the demographics of elephant population. Specific provision: Elephant N&S Annexure I - (4) 4.2 (84,62%)	Research, reporting, and data provision improvement
ELEPHANT	No accountability for non-compliance to EMP’s by responsible persons. Must sign acknowledgment of understanding/undertaking for EMP. No provisions/legal framework within TOPS/permit conditions to account for non-compliance of EMP’s by the responsible persons. Specific provision: N&S 8 Duty of Care (1 – 3) referencing responsibilities of owners (83,33%)	Accredited facilities and owners requirements and responsibility
ELEPHANT	Guides should have extensive elephants interaction training to properly handle elephant interactions properly. There have been numerous incidents of late where it can be clearly seen that this level of training is lacking. Specific provision: Elephant N&S 2023, Annexure III, page 106 (76,92%)	Practices on live animals regulation
ELEPHANT	There should be incentive for good management through tax rebait. (71,43%)	Costs and economic incentives
ELEPHANT	Good decision making and expansion of elephant range should be enabled through inclusivity. Landowners should have more voice in policy. (85,71%)	Social environment and inclusive, equal and fair decision-making
ELEPHANT	It must be mandatory and subject to a hefty fine - whether private or state - for reserves to ensure that all fencing is properly maintained and elephant proof. Where elephants escape they must be returned to the reserve and must be the responsibility of reserves i with help from authorities. (78,57%)	Accredited facilities and owners requirements and responsibility
ELEPHANT	N&S for elephants in captivity are needed. (80%)	Regulate or prevent captivity
ELEPHANT	TOPS registration for veterinarians should be a national permit, not just a provincial permit. (72,73%)	Necessity for national uniformation
ELEPHANT	Veterinarians should have at least 5 years of wildlife experience before being considered to advise on elephant matters. (72,73%)	Competent professionals involvement
ELEPHANT	Management plans for elephants that are free-roaming (res nullius) i.e. not fenced in. (81,82%)	Populations management improvement
ELEPHANT	DCA control of elephant by non-state officials (90,91%)	Damage-causing animals management
ELEPHANT	Include metapopulation management concepts and thinking into elephant norms and standards (84,62%)	Populations management improvement
ELEPHANT	Equitable access to all elephant products and derivatives i.e. elephant dung (83,33%)	Social environment and inclusive, equal and fair decision-making
ELEPHANT	Insufficient emphasis has been given to the pre-monitoring of any elephant before capture operation. It is important that social associations are known and proper knowledge of the family structure is ensured, before any capture operation. (76,92%)	Research, reporting, and data provision improvement
ELEPHANT	Selective culling of elephants or disturbance culling. (76,92%)	Practices on live animals regulation
ELEPHANT	GnRH should not be allowed in any elephant unless under specific circumstances and with permits. The welfare impact is huge on the entire population. Too many reserves are using it uncontrolled on wild and captive elephants. (100%)	Practices on live animals regulation
ELEPHANT	A Biodiversity Management Plan for Elephant in South Africa must be developed to give the context and guidance for elephant management in the country (92,31%)	Necessity for national uniformation
ELEPHANT	The protection of iconic plants should be considered (for example the Von Willigh's baobab in the Kruger National Park, putting rocks around the base so elephants cannot destroy it). (71,43%)	Damage-causing animals management
ELEPHANT	Accountability for the inaction of proactive management of their elephant population (76,92%)	Accredited facilities and owners requirements and responsibility
ELEPHANT	Consolidated legislation should have key principles of maintaining elephant's role in intact systems, restore elephant's role, or mimic the outcomes of elephants. (81,82%)	Populations management improvement
ELEPHANT	Legislation should have explicit procedures of bottom-up development that facilitate meaningful participation, co-management and co-accountability (91,67%)	Social environment and inclusive, equal and fair decision-making
ELEPHANT	Reference to introduction or keeping of wild elephants in captivity in "exceptional circumstances" based on current criteria are extremely vague. “Conservation” of elephants is not properly defined and no parameters on how to guide this are provided. (88,89%)	Regulate or prevent captivity
ELEPHANT	The amendment of legislation can not be done in isolation of newly promulgated/approved legislation/policies that have direct bearing on elephants e.g. White Paper on the Conservation and Sustainable Use of South Africa’s Biodiversity, the Policy Position on the Conservation and Sustainable Use, NBES Strategy, NISWT, etc. (90%)	Necessity for national uniformation
ELEPHANT	The marking/registration of elephant ivory in TOPS should be dealt acknowledged in N&S. No ref currently. Note that commercial trade in ivory is currently illegal but what needs to be done with ivory from hunted/deceased elephants? Also concern re domestic markets and NBES strategy. (72,73%)	Wildlife crime and trade
ELEPHANT	The amended TOPS Regulations public comment in October 2023 need to be finalised and promulgated urgently as this has direct bearing on elephant management and restricted activities. (80%)	Legislation update
ELEPHANT	N&S for relocation of elephant needs to developed. (76,92%)	Reintroduction, relocation and release
ELEPHANT	Accountability for the inaction of proactive management of their elephant population by elephant owners. (75%)	Accredited facilities and owners requirements and responsibility
ELEPHANT	Non-invasive research methods such as dung collecting or observations should not need veterinary ethics approval. (90%)	Ethical approval
ELEPHANT	Research on overpopulation effects on biodiversity (77,78%)	Research, reporting, and data provision improvement
ELEPHANT	Animals are collared too regularly due to collar failure, as better technology is not used due to costs. (75%)	Costs and economic incentives
ELEPHANT	A clear definition of what constitutes research (77,78%)	Improve or add definitions
ELEPHANT	Guidelines on the use of collars should be developed, for example, some collars can twist and create welfare problem. (77,78%)	Efficient, detailed well-being approach in legislation
ELEPHANT	More consideration should be given to long-term negative effects of GnRH, particularly after the third dose. (75%)	Evidence-based decision-making
ELEPHANT	There should be stricter rules applied for the hunt clients. The professional hunter must be allowed to give the 'coup de grace' without waiting for the client to try and kill the bull with unnecessary pain and multiple tries, just because the hunt was paid. (85,71%)	Efficient, detailed well-being approach in legislation
ELEPHANT	Must consider welfare aspects of interventions. Specific provision: Elephant N&S - Guiding Principles (h) & (l), pages 86-87 (83,33%)	Efficient, detailed well-being approach in legislation
ELEPHANT	In N&S Duty of Care, the responsible person must consult with an elephant welfare expert. Specific provision: Elephant N&S - Chapt 2 - 8(1), page 90 (80%)	Competent professionals involvement
ELEPHANT	Wellbeing Provision to be implemented and certain activities prohibited e.g use for elephants in circuses. Specific provision: NA (83,33%)	Practices on live animals regulation
ELEPHANT	Behaviour and conduct of tour guides, tourism operators and tourists around elephant. (100%)	Practices on live animals regulation
ELEPHANT	Animals are collared too regularly due to collar failure, as better technology is not used due to costs. Animal welfare is therefore compromised in the process. (80%)	Costs and economic incentives
ELEPHANT	Animals used as guinea pigs to test new tracking technology in uncontrolled environment just to say costs. Animal welfare not considered. (80%)	Efficient, detailed well-being approach in legislation
ELEPHANT	Numbers of animals are being pushed and not considering welfare in the process. (100%)	Efficient, detailed well-being approach in legislation
ELEPHANT	With regards the translocation of elephants, an additional clause/s need/s to be added requiring expert input. Too many elephants are being relocated without due consideration for impact on existing population and without the necessary introduction processes. Specific provision: National N&S Elephant 2023 Translocation, import and export of elephants, pages 91-92 (77,78%)	Competent professionals involvement
ELEPHANT	Age limits and methods regarding translocation of calves require amending and specification. Specific provision: Elephant N&S 2023 Ch 2 section 12 (2) (a) (ii), page 92 (87,5%)	Reintroduction, relocation and release
ELEPHANT	The minimum age for calves translocation in N&S (> 2 months old) needs to be revisited. Whilst no guidelines are referred to, this age conflicts with IATA guidelines that recommends an age > 6 months. This is important for international/cross-border translocations, which may require significant hours of confinement during travel. Specific provision: Elephant N&S 2023 Clause 12 (2) (a) (ii), page …	Efficient, detailed well-being approach in legislation
ELEPHANT	N&S for translocation or minimum requirements for translocation \ relocation of elephants need to be developed and should consider latest research. Specific provision: Elephant N&S 2023 Translocation, import and export of elephant, pages 91-92 (100%)	Reintroduction, relocation and release
ELEPHANT	Provinces and Nation should adhere to the same evaluation criteria for minimum property size, appropriate vegetation, climate, terrain to evaluate the translocation. (80%)	Necessity for national uniformation
ELEPHANT	When dealing with transboundary populations, there should be the need to compile Regional Elephant Management plans and SOPs. (87,5%)	Populations management improvement
ELEPHANT	Translocation of wild elephants are not guided by any approved guidelines and are also contradictory to IATA guidelines regarding age of transport for elephant calves. Important based on translocations which may require long confinement based on destination. If no guidelines exist, must be developed. (75%)	Legislation update
