# Supplementary material for: Wildlife management and conservation in South Africa: informing legislative reform through expert consultation using the Policy Delphi methodology
Source: Front Vet Sci. 2025 Jun 30;12:1549222. doi: 10.3389/fvets.2025.1549222 (PMC12258392; doi:10.3389/fvets.2025.1549222)
Supplement: Supplementary file 19 [file Data_Sheet_14.xlsx]

## Sheet: Responses
Date and time	I confirm that I have read and understood the objectives of the present feedback questionnaire. (If you answer "yes" to this question, proceed, and submit the questionnaire, you are agreeing to participate in this survey. Answer to this question is mandatory to continue).	I confirm that I have read and understood the information on the processing of personal data. (If you answer "yes" to this question, proceed, and submit the questionnaire, you confirm to agree with the privacy policy and the processing of personal data. Answer to this question is mandatory to continue).	In which round did you take part during this study?	If you did not participate in any of the rounds, please indicate why:	If you participated in at least one round, do you think that the time given to reply - about three weeks - was adequate?	If you participated in Round 2 and/or Round 3, did you consult the reports provided with the results of previous rounds?	At the beginning of the study, we asked you to confirm your species of expertise among elephant, lion, leopard and rhino. Did you compiled the questionnaire regarding all the species you are expert in, within the round/s in which you participated?	If you have NOT always compiled the questionnaire regarding all the species you are expert in, please indicate why:	At the beginning of the study, we asked you to confirm your areas of expertise among management, hunting, translocation, research, welfare. Did you compiled the questionnaire regarding all the sections of the areas you are expert in, within the round/s in which you participated?	If you have NOT always compiled the questionnaire regarding all the sections of the areas you are expert in, please indicate why:	During Round 3 of this Delphi study, we asked you to give recommendations regarding issues in wildlife legislation to be amended, added or removed (Question: Please suggest how you would modify, in non-legal wording, each issue in the new legislation). Did you compiled the questionnaire providing recommendations?	If you have NOT always compiled the questionnaire regarding recommendations, please indicate why:	Did you find the Delphi method easy to approach and follow?	The purpose of this Delphi was to collect suggestions from expert for widlife legislation in South Africa. Do you think the Delphi method was an effective tool for the purpose of this work?	Do you think the Delphi method was an effective tool for allowing debate and communication among experts?	Do you think the overall effort required to experts by the process is worth the purpose of the project?	Do you think it was useful to include in the questionnaire a section about ethical issues for the purpose of this project?	If you could choose one positive aspect of this project, what would it be?	If you could choose one thing that should have been done better in this project, what would it be?	What is your age group?	What is your gender?	What’s your highest level of education?	What is your work status?	What language do you mainly speak at home?	How frequently do you work in the field?	How frequently do you work closely with wild animals (including zoos and other type of facilities)?	If you want, you can leave a final comment on this Delphi study:
2024-07-31 11:36:28	Yes	Yes	Round 1, Round 2, Round 3		Yes	Yes, always	Yes, always		Yes, always		Yes, always		Depends on the round	Yes	Yes	Yes	Yes	The inclusion of everyones suggestions was helpful in understanding points of view without the need for face to face which often times leads to the loss of information		35 to 44	Female	Bachelor’s degree	Employed in the private sector, Manager in the private sector	English	Everyday	Everyday
2024-07-31 12:06:47	Yes	Yes	Round 1, Round 2	Missed the deadline on Round 3	Depends on the round	Yes, always	Yes, always		Yes, always			Missed the deadline	Depends on the area of expertise	Yes	No	Yes	Yes	Exposure to novel thinking that I had not considered	Refinement of answers. There were many duplicate answers to consider	45 to 54	Male	Bachelor’s degree	Employed in the private sector, Self-employed/Freelance, Manager in the private sector	English	A few times a month	A few times a year
2024-07-31 15:41:21	Yes	Yes	Round 1, Round 2, Round 3		Yes	Yes, always	Yes, always		Yes, always		Yes, always		Yes, No	Yes	Yes	Yes	Yes	it was an extremely time-consuming exercise and know many fellow experts didn't have the time to complete everything as did I at times. Having said that the process is still very worthwhile, and results are very important.	Many questions/issues required further explanation and clarity as there interpretation was sometimes confusing or difficult to understand	45 to 54	male	Higher education qualification	Self-employed/Freelance	English	Everyday	Everyday
2024-08-01 09:40:16	Yes	Yes	Round 1, Round 2, Round 3		Yes	Not always	Yes, always		Yes, always		Not always	There was a lot of material and I did not have the energy to go through all of it.	Yes	No	No	No	No	Not sure	The rationale behind who was invited to participate was not transparent to me - there were ideological splits and these splits caused considerable problems in participating - there needs to be a better process to enable proper discussion of issues.	65 to 74	Male	Doctorate degree	Self-employed/Freelance	English	I don't work in the field	I don't work closely with wild animals	Many of the suggestions put forward by participants were without context and therefore engaging with them properly was not possible as assumptions needed to be made that may or may not be correct. This is a big weakness of the process.
2024-08-01 10:07:47	Yes	Yes	Round 1	The surveys were very time consuming and the level of detail required felt excessive and I perceived that it required in depth legal knowledge that I did not have.	Yes		Not always	I am not aware what questionnaire this refers to - is this the same as the survey, or is it something different?	Not always	I am not sure as this was done ages ago - I am not assuming that the questionnaire is the same thing as the survey?			No	No	Not sure	Not sure	Not sure		The whole process felt very complex and unclear. possibly de to the time taken to participate.	45 to 54	Female	Doctorate degree	Employed in the public sector		A few times a year	A few times a year
2024-08-05 09:29:59	Yes	Yes	Round 1, Round 3	Difficulty accessing links, incorrect Acts provided and extension granted after hours	Yes	Yes, always	Not always	The were ethics and management issues that overlapped with welfare\wellbeing issues but questions made it challenging to provide targeted answer	Not always	Overlap between management, ethics and welfare issues - not always easy to supply relevant answer	Yes, always	i completed some of the management sections as there was an overlap and these issues were not adequately covered in the welfare component .Also noting that there was considerable confusion in the statements provided between the APA and PAPA	No	Not sure	Not sure	No, Not sure			opportunity to comment on wording -	55 to 64	female	Higher education qualification	CONSULTANT AND NATONAL WELFARE INSPECTOR	eNGLISH	Everyday	Several days a week	Was not an easy process to work with
2024-08-07 12:58:07	Yes	Yes	Round 1, Round 2, Round 3	Simply not enough time	Depends on the round, Depends on the species	Yes, always	Yes, always		Not always	A number of questions or statements were repeated in different areas of expertise i.e. overlap between areas of expertise.	Not always		Depends on the round, Depends on the species	No	Not sure	Not sure	Yes	It required a review of existing legislation from participants which participant do not always do. (not always aware of all applicable legislation)	A number of issues raised during the process had nothing to do with legislation and cannot be captured in legislation. I think a better distinction between legislative and non-legislative issues needs to be applied before such a process	55 to 64	Male	Master’s degree	Employed in the public sector	Afrikaans	A few times a month	A few times a month
2024-09-04 10:30:05	Yes	Yes	None	Lack of available work time to dedicate the effort required to effectively go through documents and contribute.															Time for completion - although i understand the limitations of the process, i just found i could not allocate the almost days worth of time to effectively contribute along with my other paid for work.	45 to 54	Male	Doctorate degree	Self-employed/Freelance	English	A few times a year	A few times a year
2024-09-04 10:45:15	Yes	Yes	Round 1, Round 2, Round 3		Yes	Yes, always	Yes, always		Yes, always		Yes, always		Yes	Not sure	No	Not sure	Yes	Mutlifacted review of the issues involved in leopard management	I found it quite long and repetitive, especially as some of the comments kept on being repeated and needed to be addressed individually	35 to 44	Male	Doctorate degree	Work for a Non-Government Organisation	English	A few times a year	I don't work closely with wild animals
2024-09-04 11:02:06	Yes	Yes	Round 1		Depends on the round		Yes, always		Yes, always				Yes	Depends on the area of expertise	Not sure	No	Not sure			45 to 54	Female	Doctorate degree	Employed in the public sector	English	A few times a year	I don't work closely with wild animals	I struggled to participate fully in the study as I am not familiar enough with the varous pieces of legislation that it was based on and I did not have time to read them all thoroughly in the timeframe (or the will to do so). I am, however, very interested in lion conservation and research. I have found other ways to engage with policy makers that I feel are more effective in ensuring that releva…
2024-09-05 06:35:19	Yes	Yes	Round 1, Round 2	For the third round I was in botswana on safari with no internet	Yes	Not always	Yes, always	Can't remember	Yes, always		Never	Round 3 I was on safari in botswana	Yes	Yes	Not sure	Yes	Not sure	Varied opinions on different issues	Nothing	45 to 54	Male	Qualified by experience	Manager in the public sector	English	Several days a week	Several days a week	If I did not complete round 3 , apologies, I was away in botswana hunting. Wish I could recieve round 3 now to complete. Thank you for your effort.
2024-09-05 09:36:23	Yes	Yes	Round 1, Round 2	Time constraints. Answering questionnaires on all 4 species was time consuming.	No	Yes, always	Not always	Time constraints. Answering questionnaires on all 4 species was time consuming.	Not always	Time constraints. Answering questionnaires on all 4 species was time consuming.	Not always	Time constraints. Answering questionnaires on all 4 species was time consuming.	No	Depends on the species, Depends on the area of expertise	Depends on the species, Depends on the area of expertise	Not sure	Yes, Depends on the area of expertise	Focused thinking on the species and the bigger conservation picture. Raised questions as to the role the authorities should play in conservation of species when the private sector conservation is so strong. A changing environment. Private sector conservation is achieving the governments conservation mandate.	Try and remove the repetitive questions	55 to 64	Male	Bachelor’s degree	Employed in the private sector, Manager in the private sector	English	A few times a month	Several days a week	I felt there were lots of parallel engagements on the same topics for some of the species and the processes weren't talking to each other despite them being government initiatives. I would have also liked the project to be run by a South African institution.
2024-09-05 10:00:14	Yes	Yes	Round 1, Round 2, Round 3	Not applicable		Yes, always	Yes, always	Not applicable	Yes, always	Not applicable	Yes, always	BNot applicable	Yes	Yes	Yes	Yes	Depends on the species	You can say your say and will not be ignored	Try to be more focused on sustainability and split conservation and agriculture between species between government departments - species must be managed by Agriculture (hunting, meat, live sales) and Environmental Affairs (tourism and live sales). Must be managed under the same laws by different government departments.	65 to 74	Male	Bachelor’s degree	Self-employed/Freelance	Afrikaans	A few times a month	A few times a month	Thank you to be part of a professional team
2024-09-05 10:38:54	Yes	Yes	Round 1, Round 2, Round 3	NA	Yes	Yes, always	Yes, always		Yes, always		Yes, always		Yes	Yes	Yes	Yes	Depends on the species	It follows a defined structure and protocol and relatively easy to follow, esp since time is always limiting and we need to expedite things alot of the time. Guess good for consensus reaching too.	Maybe to restrict a nominee to his/her sections, i.e restrict from doing hunting when you are allotted only management or research etc?	45 to 54	Male	Master’s degree	Employed in the public sector	English	Several days a week	A few times a month	well done on the team for this work, alot went into it, even a colleague who was not nominated was impressed by the process. You all can go and rest and have a holiday now! :)
2024-09-08 16:15:39	Yes	Yes	Round 1, Round 2, Round 3		Yes	Yes, always	Yes, always		Yes, always		Not always	I felt that I had said it all in the previous rounds. Much was repetitive	Yes	Not sure	No	Not sure	Yes	It allowed for many opinions	Much too long and too repetitive	75 or over	Female	Doctorate degree	Manager in the private sector	English and Swiss German	I don't work in the field	I don't work closely with wild animals	1. I doubt that this survey will change anything in the management of elephants in South Africa. 2. As it was far too time consuming, the survey was not filled in by many scientists who should have, but didn't have the time, specifically if one wanted to do this well, and for more than one species. This was obvious by the numbers invited, and the numbers participating in round 1. Therefore many s…
2024-09-09 15:50:47	Yes	Yes	Round 1, Round 2	Didn't have time for round 3	Yes	Yes, always	Yes, always		Yes, always		Never	I didn't participate in round 3	Depends on the area of expertise	Yes, Depends on the area of expertise	Yes	Yes	Not sure	Necessary for needed change	More graphical reprensatations of answers	25 to 34	Female	Doctorate degree	Employed in the public sector, Work for a Non-Government Organisation	English	Several days a week	Several days a week
2024-09-09 15:56:26	Yes	Yes	Round 1, Round 2, Round 3		No	Not always	Not always	Not enough time.	Not always	Answer to questions already given in previous questions	Not always	Not enough time	Yes	Not sure	Yes	Not sure	Yes	more people got to have a say. Especially professionals	Not sure	45 to 54	male	Higher education qualification	Work for a Non-Government Organisation	afrikaans	Everyday	Everyday
2024-09-10 08:36:02	Yes	Yes	Round 2, Round 3	Did not have the time to complete before the deadline	Depends on the round	Yes, always	Yes, always		Not always	I did not complete the questions that needed more info as to what my knowledge covered as to not skew results.	Not always	Partly limited by time, partly where I could not contribute more.	Depends on the round	Yes	Not sure	Yes	Depends on the area of expertise	Access to info (current regulations etc) was easy, regular reminders, easy to access the project	Very time intensive if one had a few species questionnaires to complete	45 to 54	Male	Master’s degree	Employed in the private sector	Afrikaans	Everyday	Several days a week	Very good project and process to get engagement, but very time consuming if questionnaires for more than one species needed to be completed.
2024-09-10 14:48:50	Yes	Yes	Round 1, Round 2, Round 3		No	Not always	Yes, always		Yes, always				No	No	No	No	Yes	The process is good for determining a broad range of opinions, but is not science-based.	The process at present is onerous. Suggest collating answers / opinions that are similar so that you only have to respond once to a specific question / issue.	45 to 54	Female	Doctorate degree	Employed in the public sector	Afrikaans / English	A few times a month	A few times a year
2024-09-11 12:13:17	Yes	Yes	Round 1, Round 2	Missed the deadline	Yes	Yes, always	Yes, always		Yes, always				Yes	Not sure	No	Yes	Yes	Collecting diverse opinion		55 to 64	Male	Master’s degree	Work for a Non-Government Organisation	English	A few times a month	Several days a week
2024-09-17 13:29:55	Yes	Yes	Round 1, Round 2, Round 3		Yes	Not always	Yes, always		Yes, always		Yes, always		Depends on the round, Depends on the area of expertise	No	No	Not sure	No			45 to 54	male	Higher education qualification	Self-employed/Freelance	english	Several days a week	Everyday
2024-09-18 06:39:02	Yes	Yes	Round 1, Round 2		No	Not always	Yes, always		Yes, always				No	Depends on the area of expertise	Not sure	Yes	Yes	It got me thinking more about the issues	Better initial information about the intensity of the survey i.e. it is not a 'tick-box' excercise	65 to 74	Male	Higher education qualification	Work for a Non-Government Organisation	English	Several days a week	Several days a week	I think that if you ran the study again you would get a different result now that the participants understand the intensity of the study
2024-09-19 09:32:35	Yes	Yes	Round 1, Round 2, Round 3		Yes	Not always	Yes, always		Yes, always		Not always	If I felt I could not change it for the better I did not suggest changes	Depends on the round, Depends on the species, Depends on the area of expertise	Yes	Yes	Yes	Yes	It allowed personal aspects to be captured based on your expertise, the respondent base was broad	Make some of the questions less ambiguous	45 to 54	Female	Master’s degree	Employed in the public sector, Manager in the public sector	English and Afrikaans	Several days a week	Several days a week
2024-09-20 07:15:00	Yes	Yes	Round 1, Round 2	Round 3 required too much time and was overly complicated. I had communicated all that was necessary in the previous 2 rounds	Yes, Depends on the round	Never	Yes, always		Yes, always		Never	It was overly time consuming and legislation should be written by legal experts after listening to wildlife management experts have to say	Depends on the round	Not sure	No	No	Yes	That experts were consulted and hopefully they will be listened too.	The concepts of wildlife legislation are repeated from species to species and that is relatively simple to extract what is important and necessary for wildlife to thrive practically, the requirements took too much time and were not necessary to extract the import concepts	45 to 54	male	Bachelor’s degree	Manager in the public sector	English	Everyday	Everyday	I hope this results in practical rational legislation in South Africa that is not overrun by irrational animal rights extremist ideology (witch devalues the ability of wildlife to compete as a land use)
2024-09-20 15:19:51	Yes	Yes	Round 2, Round 3	There was not enough time.	No	Yes, always	Not always	Not enough time to participate in the other species	Not always	Not enough time to participate in the other species	Not always	It was not possible to link the issues to specific legislation, as there are many pieces of legislation involved, and the issues were not specific. There was also no evidence base provided in the issues that would warrant a change in legislation, so there was no basis for suggestion of new wording.	No	No	No	No	Yes	There was a chance to provide expert opinion on issues raised by others.	The issues raised were emotional responses and were not evidence based, which means that the process cannot be described as expert inputs.	55 to 64	male	Doctorate degree	Employed in the public sector		Everyday	I don't work closely with wild animals	I believe that the process was flawed, as the people who raised issues did not provide an evidence base for the issue that was raised - it was clear that the issues raised were mainly elements that people are emotional about, rather than being based on evidence and process. Reviewing the comments also raised concerns that not all of the participants were experts in the relevant areas with appropr…
															area of expertise	0
															round, species, area of expertise	0
															round, area of expertise	0
															round, species	0
															species, area	1
															not sure	7
